# Supplementary material for: A non-catalytic scaffolding activity of hexokinase 2 contributes to EMT and metastasis
Source: Nat Commun. 2022 Feb 16;13:899. doi: 10.1038/s41467-022-28440-3 (PMC8850586; doi:10.1038/s41467-022-28440-3)
Supplement: Supplementary file 3 — Supplementary Data 1 [file 41467_2022_28440_MOESM3_ESM.xlsx]

## Sheet: AvgExpression
PYMT Primary Tumor clusters labelled in pink	0	1	2	3	4	5	6	7	8	9	10	11	12	13	14	15	16	17	18	19	20	21	22	23	24
0610009B22Rik	0.466309	0.219929	0.53105	0.513973	0.0519952	0.460375	0.251525	0.0584341	0.0859745	0.596069	0.356775	0.59825	0.171989	0.119298	0.263381	0.416752	0.095054	0.0976532	0.403575	0.199	0.39102	0.217382	0.760692	0	0.202456
0610009E02Rik	0.115834	0.0385305	0.0803995	0.0825356	0.0318283	0.115711	0.0207668	0.029896	0.0100332	0.0891616	0.057372	0.0633	0.0381904	0	0.065056	0.0248918	0.106635	0.0146965	0.149081	0.0691111	0	0.258098	0.00873677	0	0.0151489
0610009L18Rik	0.161113	0.0653412	0.096602	0.13885	0.0304583	0.0984925	0.0542645	0.0699037	0.0590839	0.114853	0.161739	0.0421009	0.0205123	0.0284584	0.0405876	0.235985	0.160645	0	0.340921	0	0.355492	0	0.019564	0	0.364618
0610009O20Rik	0.157573	0.0955042	0.154229	0.157196	0.110603	0.191455	0.0756166	0.0304208	0.0367	0.11378	0.187261	0.195557	0.0453149	0.105369	0.143609	0.221796	0.0607516	0.0914947	0.169357	0.130348	0	0.492839	0.443052	0	0
0610010F05Rik	0.227535	0.150252	0.158157	0.222978	0.142434	0.297492	0.139967	0.0457506	0.106434	0.215392	0.248125	0.404802	0.113442	0.0861483	0.194488	0.0695206	0.0994621	0.06078	0.0653057	0.155729	0.101194	0.181071	0.459159	0	0
0610010K14Rik	0.00829342	0.0808554	0.0206335	0.0202344	0.0715993	0.0749604	0.03563	0.0212671	0.0456686	0.0337918	0.0314715	0.0479264	0.0575929	0.0063007	0.00313377	0.0218881	0	0.202009	0	0.214227	0	0.194035	0.0700637	0	0
0610012G03Rik	0.936853	0.90634	0.639398	0.996462	0.653489	1.05002	0.651407	0.686222	0.428821	0.937399	0.879246	0.947134	0.652125	1.10454	1.28041	1.23647	1.41395	0.774541	0.556558	0.909134	0.893908	0.0511004	0.879354	0.231124	0.641592
0610030E20Rik	0.336601	0.310621	0.299513	0.255051	0.418731	0.418035	0.276184	0.368427	0.614194	0.335724	0.461558	0.37021	0.590647	0.248	0.261274	0.477105	0.184356	0.367423	0.153829	0.160997	0	0.405654	0.220739	0.593411	0.223693
0610033M10Rik	0.00615767	0.00666669	0.0279169	0.00872818	0	0.0275765	0	0	0	0	0	0	0	0	0	0	0	0	0	0	0	0	0	0	0
0610037L13Rik	0.384985	0.260476	0.439739	0.30548	0.336097	0.316913	0.77588	0.342131	0.394814	0.307602	0.355793	0.394987	0.263191	0.288589	0.513878	0.41359	0.379882	0.155655	0.195803	0.714653	0.315595	0.158481	0.573544	0.156098	0.0448181
0610038B21Rik	0.00543913	0	0.0182207	0	0	0.0111195	0.00187491	0.0340775	0.0158351	0.00129314	0	0	0	0	0.036507	0	0	0	0	0	0	0	0	0	0
0610040B10Rik	0.0413286	0.0249989	0.0522719	0.0733193	0.0358983	0.0786207	0.0401028	0.0680907	0	0.0252517	0.0740196	0.063084	0	0.0663981	0.0279517	0.0326379	0.0162559	0.0106231	0.0646596	0.0983369	0	0	0.297742	0	0
0610040J01Rik	0.33077	0.0770916	0.446358	0.343544	0.0101412	0.334651	0.00569354	0.0336635	0.0491835	0.391787	0.482	0.467892	0.143174	0.0133124	0.419545	0.0336685	0.0118544	0	0.456382	0	0	0	0.568774	0.0217434	0.231346
0610043K17Rik	0.0808171	0	0.00160962	0.0640503	0.0181536	0.0675537	0.0276576	0.0102966	0.0294468	0.0520981	0.0224578	0.0463787	0	0	0.0498224	0	0	0	0.0771629	0	0.21164	0	0	0	0
1110002L01Rik	0.0454985	0.0253493	0.0720003	0.0199061	0.031048	0.0758643	0.0280565	0.0900496	0.0133878	0.068419	0.143773	0.0745876	0	0.0260135	0	0	0.0260712	0.0234662	0.0233553	0.00935318	0.124077	0	0.0124887	0	0
1110004E09Rik	0.421021	0.15595	1.06155	0.359026	0.286661	0.46102	0.248537	0.253324	0.183031	0.478175	0.255774	0.597923	0.118916	0.387839	0.385507	0.509293	0.164447	0.0898139	0.484617	0.527241	0	0.599863	1.49573	0.398222	0.122158
1110004F10Rik	1.58023	1.06282	1.52495	1.8379	1.41071	1.95791	1.39055	1.37611	1.23235	1.84363	1.73957	2.31634	1.05536	1.13039	1.46338	2.0302	1.00451	0.67204	1.49989	1.55655	1.12958	0.0511004	2.50122	0.581934	0.524667
1110006O24Rik	0.0369835	0	0.0325173	0.0295529	0.00826844	0.0227561	0.00801477	0	0	0.0133564	0.0120645	0.0127993	0	0.00563849	0	0.0852165	0.0448531	0	0.129377	0.024481	0.246093	0	0.0925241	0	0
1110008F13Rik	1.20423	1.23125	1.04763	1.83478	1.0083	1.28063	0.740514	0.872464	1.07615	1.53822	1.17111	1.64979	1.16442	0.966341	1.41603	1.54322	0.988974	1.06126	1.39093	0.880404	0.171374	1.71725	1.90163	0.486473	1.24174
1110008L16Rik	0.433328	0.0720754	0.505884	0.546003	0.0577246	0.426941	0.0674234	0.056496	0.0414659	0.493693	0.369751	0.584793	0.0476451	0.0952402	0.339329	0.312159	0.0892271	0.0227397	0.250569	0.0843363	0	0	0.432557	0	0.0861939
1110008P14Rik	3.72728	0.525966	2.08818	4.28546	1.00126	4.43074	0.603265	0.607665	1.01185	4.38093	4.2218	3.13856	0.594587	0.843286	2.52781	4.44292	0.70525	0.50364	2.43952	1.07407	0.327791	0.568893	1.30444	0.944889	1.3229
1110012L19Rik	0.291757	0.0947026	0.349762	0.389374	0.155256	0.270512	0.196469	0.0827312	0.124541	0.187086	0.268926	0.420854	0.261488	0.0817894	0.150522	0.397692	0.105772	0.0188577	0.21668	0.256399	0	0.0783597	0.427021	0	0.0386832
1110017D15Rik	0.00627524	0	0.101948	0	0	0.0214807	0.00200612	0	0	0	0	0.00506927	0	0.0214795	0.00284453	0	0	0	0	0	0	0	0	0	0
1110019D14Rik	0.0795148	0.0142059	0.06513	0.102781	0.00980582	0.0806425	0.0402552	0.0203806	0.0124978	0.114027	0.0632034	0.165881	0.0148896	0.0477327	0.0126173	0.037419	0	0.0106231	0.015728	0.0699933	0	0	0.0108175	0	0.0386832
1110020A21Rik	0.0656123	0.0351975	0.0252036	0.0278054	0.0261946	0.0400268	0.0158079	0.0185148	0	0.041631	0.0613713	0.0555882	0	0.116109	0.0346301	0.026434	0.0581429	0	0	0.0985902	0	0	0.0131283	0	0.0182743
1110025M09Rik	0.00634437	0.00560736	0.00473015	0	0.00887119	0	0.00700981	0	0	0	0	0.00124255	0	0	0.00304522	0	0.0622607	0.0870959	0	0	0	0	0	0	0
1110032A03Rik	0.389664	0.199021	0.510941	0.478955	0.163992	0.409972	0.258584	0.138679	0.0780436	0.540839	0.430819	0.3113	0.264701	0.107308	0.304176	0.451608	0.380739	0.0451376	0.319169	0.271796	0.355172	0.25892	0.341015	0.098121	0.383406
1110032F04Rik	0	0	0.00223896	0	0.0314192	0.00279975	0	0.0113829	0	0	0	0	0	0.0498745	0	0	0	0.0341381	0	0.0430052	0	0	0	0	0
1110034G24Rik	0.062294	0.0581639	0.0218381	0.0606405	0.124561	0.0310406	0.0091711	0.211179	0.0267033	0.0768742	0.0844876	0.140955	0.0384223	0.398314	0.0524225	0.0107797	0.126111	0	0.196038	0.066177	0	0	0.0354219	0	0
1110035H17Rik	0.022174	0.00843438	0.0274628	0.0510771	0.019293	0.0512483	0.0131714	0	0.0171284	0.00169647	0.0428219	0.0617339	0	0	0.074321	0.00133154	0.0709946	0.100644	0.0439197	0.0552676	0.0373923	0	0	0	0
1110038B12Rik	1.92659	0.553803	1.25307	1.79773	0.627557	2.30782	0.69544	0.608002	0.499797	1.6492	2.11187	1.60941	0.621307	0.537144	3.96449	1.23922	0.596573	0.860583	1.34766	0.811074	0.708451	0.0272593	0.550473	0.123144	0.0746125
1110038F14Rik	0.584889	0.321283	0.428046	0.64087	0.577119	0.734948	0.615733	0.598318	0.451925	0.568995	0.626486	1.00636	0.436035	0.298307	0.537796	0.733699	0.38798	0.407726	0.385119	0.862029	0.691387	0.455054	0.286457	0.716471	0.017655
1110046J04Rik	0.00853089	0.0169908	0.00140464	0.0108131	0	0.0180792	0.0914673	0	0.026295	0.00844532	0.0212038	0.00509915	0	0.0477841	0.022168	0.194732	0.0327197	0	0	0.00908637	0	0	0	0	0
1110051M20Rik	0.0863448	0.122906	0.139747	0.12038	0.033672	0.0918709	0.13502	0.0855949	0.0338989	0.09169	0.120322	0.183637	0.0377339	0.0368776	0.143289	0.3162	0.0202858	0.0851882	0.079023	0.101348	0.0776458	0	0.0105976	0.141054	0
1110059E24Rik	0.248638	0.146525	0.293526	0.383763	0.116181	0.366543	0.14174	0.209365	0.461543	0.234135	0.268503	0.353348	0.294852	0.0844146	0.201868	0.425997	0.0352777	0.1889	0.191194	0.533733	0.0354591	0.125464	0.33	0	0
1110059G10Rik	0.322538	0.368452	0.301758	0.409519	0.410907	0.455193	0.36677	0.287038	0.404664	0.396885	0.472985	0.490406	0.501675	0.369174	0.328454	0.40515	0.342494	0.243001	0.431618	0.371667	0.410095	0.238419	0.241909	0.530082	0.301721
1110065P20Rik	0.370589	0.200352	0.530886	0.585297	0.366127	0.33042	0.558528	0.128869	0.246625	0.360859	0.438474	0.576962	0.235171	0.355958	0.259978	0.592258	0.165325	0.32789	0.506135	0.223119	0.311429	0.334945	0.205009	0.0506598	0.59625
1190002N15Rik	0.0198239	0.046469	0.00914105	0.0299744	0.0297424	0.031804	0.164935	0.14673	0.0754703	0.0251645	0.0398344	0.013972	0.0206228	0.0930646	0.0476127	0.271284	0.0947422	0.0500056	0	0.0844022	0	0	0.0214946	0	0
1190005I06Rik	0.0561237	0.00445395	0.0505453	0.0522044	0.0251902	0.109318	0.00699181	0.00647819	0	0.0906753	0.00608796	0.0766093	0.00697442	0	0.0588709	0.193843	0	0	0.00242074	0	0.0908884	0	0.0206728	0.193424	0
1190007I07Rik	0.306546	0.137107	0.253853	0.285443	0.344741	0.418975	0.146405	0.209263	0.276291	0.188994	0.22291	0.514189	0.14904	0.240054	0.346965	0.0643996	0.0853606	0.0151894	0.285811	0.174488	0	0	0.272304	0	0.156945
1200007C13Rik	0.122444	0.0178512	0.0269895	0.199553	0	0.145662	0.171576	0.0112844	0.0112398	0.274143	0.239035	0.155037	0	0	0.06635	0.0625279	0.0534124	0	0	0	0	0.434896	0.0423111	0	0
1300002E11Rik	0.460364	0.0600355	0.377026	0.425085	0.408064	0.469909	0.323532	0.267253	0.233359	0.449534	0.248342	0.240202	0.10924	0.59988	0.193395	0.204666	0.068775	0.0700068	0.186984	0.475829	0	0.102201	0.37549	0.0724664	0.0088275
1300017J02Rik	0.00447653	0	0	0.00364063	0	0	0	0	0	0.0139056	0	0.00115882	0	0	0	0	0	0	0	0	0	0	0	0	0
1500002F19Rik	0.193167	0.0269479	0.0421642	0.78868	0.0204573	0.254462	0.0146123	0.0631004	0	0.305806	0.448996	0.199366	0.0165288	0.0292305	0.0837175	0.211917	0.0390796	0	0.178688	0	0	0.485091	0.0208439	0	0.38496
1500009L16Rik	0	0	0.00283388	0	0.0314148	0.00101712	0.138188	0.0238996	0	0	0	0.00167562	0	0.0977064	0	0.311538	0	0	0	0	0	0	0	0	0
1500011B03Rik	0.283936	0.195952	0.525715	0.293052	0.202979	0.417681	0.133884	0.380837	0.117756	0.315903	0.244683	0.12145	0.221348	0.0904127	0.116333	0.196589	0.169152	0.144956	0.479673	0.417001	0	0.0136296	0.404607	0.0651678	0.0441375
1500011K16Rik	0.941843	0.884177	1.5816	0.879378	0.541673	1.00142	0.539382	0.533643	0.215871	0.985098	0.707366	0.991246	0.748364	0.557714	0.761841	1.14606	0.919768	0.508649	0.904767	0.981958	0.275752	0	1.35881	0.0576286	0.372078
1500015A07Rik	0.254573	0.0404723	0.10504	0.155173	0.0942775	0.0463464	0.0130182	0.0867194	0.0961644	0.152249	0.101267	0.134565	0.101753	0.126094	0.37493	0.0362681	0.0659324	0.0811162	0.227429	0.00908637	0	0	0	0	0
1500015O10Rik	0.497762	0.138407	0.145175	0.131455	0.0597293	0.319889	1.00605	0.0976105	0.0380462	0.384125	0.276687	0.331732	0.0801124	0.28498	0.302526	25.6062	0.0643599	0	0.322117	0.0580888	0	1.2424	0.0297086	0	0
1500026H17Rik	0.190006	0.0138488	0.0417736	0.14564	0.00568393	0.148933	0.0130512	0	0	0.161468	0.0926644	0.0658036	0	0	0.0513312	0.0391755	0.0320847	0	0.183547	0.0136274	0	0	0.0127469	0	0.11443
1600002D24Rik	0.00604428	0	0.00119265	0.00377403	0	0	0	0	0	0	0	0.0040405	0	0	0	0	0	0	0	0	0	0	0	0	0
1600002H07Rik	0.0289334	0.0441157	0.0893192	0.0269862	0.0113346	0.105468	0.0531563	0.0244882	0.0617093	0.0870943	0.0477647	0.0346067	0.0332396	0	0.0447307	0.034346	0.0103964	0	0	0	0	0	0.0108175	0.0643604	0
1600002K03Rik	0.225522	0.1741	0.268789	0.173788	0.129442	0.254067	0.149287	0.251271	0.233094	0.159543	0.223037	0.119379	0.141584	0.174536	0.291043	0.394243	0.108191	0.115185	0.113794	0.0733709	0.345663	0.271003	0.374465	0	0.0088275
1600010M07Rik	0.00614507	0.180156	0.000576499	0	0	0.0140221	0.00160431	0	0	0	0	0	0.421945	0	0	0	0.215677	0.236447	0	0	0.144676	0.232169	0	0	0
1600012H06Rik	0.332887	0.123849	0.350522	0.327731	0.13902	0.489181	0.222909	0.0767135	0.113894	0.25288	0.323397	0.290773	0.109357	0.273702	0.485865	0.259893	0.0631663	0.0688917	0.159261	0.315376	0	0	0.148508	0	0.130985
1600014C10Rik	0.149869	0.331569	0.0985041	0.101144	0.396095	0.146597	0.0876266	0.172555	0.0337194	0.112031	0.084382	0.0483407	0.335833	0.24946	0.0173361	0.255815	0.154115	0.0527065	0.00889868	0.130805	0.0780476	2.15731	0	0	0
1600014C23Rik	0	0	0.00178262	0.000650494	0	0.0278273	0	0.00943208	0	0	0	0	0	0	0	0.0194588	0	0	0	0	0	0	0	0	0
1600020E01Rik	0.368098	0.133425	0.217282	0.254609	0.399207	0.344563	0.277244	0.576576	0.482904	0.299899	0.262935	0.17916	0.27814	0.465988	0.365592	0.261416	0.119017	0.205903	0.0871043	0.519169	0.399681	0.186043	0.290821	0.0569071	0.0088275
1600029O15Rik	0.0460047	0.0356079	0.0672325	0.0616324	0.0868003	0.0875454	0.0748081	0.153008	0.16285	0.0165687	0.0402275	0.0436902	0.0886051	0.0852534	0.100842	0.0189946	0	0.196252	0	0.121788	0	0	0.0757273	0	0
1700001G11Rik	0	0.0056003	0	0	0	0	0	0	0	0	0	0	0.0158637	0	0	0	0	0	0	0	0	0	0	0	0
1700001L05Rik	0.00258521	0	0	0.00433284	0	0	0	0	0	0	0	0.0048221	0	0	0	0	0	0	0	0	0	0	0.0182053	0	0
1700001O22Rik	0.046394	0.00860828	0.0470359	0.0115578	0.0231583	0.0825461	0.0112302	0	0	0.0643355	0.00353617	0.0367858	0	0.115896	0.00978697	0.0257019	0	0	0.0406002	0	0	0	0.0105976	0	0
1700001P01Rik	0.0079425	0.00130776	0.0102618	0.0044565	0	0.0249293	0.00433648	0	0	0.0115063	0.00803633	0.00238102	0.0200072	0.00854558	0.00517042	0	0	0	0.0630541	0.0223826	0	0	0	0	0
1700007K13Rik	0.00460278	0.00438322	0.0505389	0.0131745	0	0	0	0	0	0.0420356	0	0.0106181	0	0	0	0	0	0.0434783	0.134305	0	0	0	0	0	0
1700007L15Rik	0.0338591	0.022636	0.0268115	0.0534008	0.0145149	0.0226338	0.0516816	0.044357	0.0438957	0.00823031	0.0104762	0.0187602	0	0.0820323	0	0.124481	0	0	0.0101353	0	0	0.0136296	0.182715	0.0362332	0.268731
1700008J07Rik	0.0200642	0.007848	0.0261571	0.0615783	0.0571184	0.055538	0.00710617	0.0132424	0	0.0421413	0.0663276	0.0716214	0.0102327	0	0.0255452	0.0677796	0.131488	0.0285141	0.0197826	0.0615404	0	0	0.00945761	0.0217434	0
1700008O03Rik	0.0108734	0.0110759	0.00969848	0.00558357	0.0367119	0.0148034	0.00575145	0.0176018	0	0.00383795	0.026058	0.00930546	0	0	0	0.024031	0	0	0	0	0	0	0	0	0
1700010I14Rik	0.0251544	0.0305484	0.0436356	0.000829565	0.0436069	0.0172875	0	0	0	0.00310218	0.0294048	0.00723372	0	0.0732682	0.0200124	0	0.0230619	0	0	0	0	0	0.0845989	0	0
1700012B07Rik	0.0214077	0	0	0.0477715	0	0	0	0.0411886	0	0.0393877	0.0239174	0.0265194	0.0358418	0	0.128449	0	0	0.0518586	0.0164796	0	0	0	0.0915919	0	0
1700012D14Rik	0.0320561	0.0253896	0.0354797	0.052225	0.0300786	0.0160316	0.00665468	0	0	0.0264973	0.0658439	0.0119488	0	0	0.0455798	0.0359918	0	0.0414236	0	0.00416399	0	0	0	0	0
1700016C15Rik	0.0172821	0	0.0695271	0	0	0.0254326	0	0	0	0.00174653	0	0.00402865	0	0	0.00528765	0	0	0	0	0	0	0	0.0155689	0	0
1700016K19Rik	0.0347014	0.000241925	0.116582	0.0203806	0	0.0312929	0	0	0.0305995	0.000780813	0.0110879	0.0261306	0	0	0.0334893	0.0062007	0	0	0.0708958	0	0	0	0	0	0
1700016P03Rik	0.0222356	0.0935371	0.0130718	0.0126239	0.0416585	0	0.00231811	0.0249246	0.052365	0.000972248	0.0951587	0.0131031	0.0350015	0	0.0176465	0.00366357	0.0237088	0	0.0509726	0.0561735	0	0	0	0	0
1700017B05Rik	0.0807557	0.312502	0.174306	0.128226	0.340812	0.14476	0.155763	0.0429026	0.128739	0.0571916	0.115093	0.137513	0.111899	0.0386261	0.0221751	0.0915663	0.50568	0.152997	0.0390307	0.0875152	0.142725	0.0690746	0.14905	0.0906372	0
1700018L02Rik	0.00505678	0.000715513	0.0303775	0.0128237	0	0.0337421	0	0	0	0.0160866	0.0333868	0.00784852	0	0	0	0	0	0	0	0	0	0.0591279	0	0	0.0386832
1700019D03Rik	0.0174536	0.0101648	0.0388456	0.110879	0.02679	0.0168265	0.669418	0	0	0.00855831	0	0.0782506	0.0177313	0.0256077	0.00961538	0.54487	0	0	0.0233553	0	0.25347	0	0.029279	0	0.634182
1700020I14Rik	0.418622	0.322104	0.591126	0.702891	0.755088	0.550775	0.686079	0.263147	0.631448	0.557209	0.874836	0.72076	0.391789	0.481898	0.410281	0.420877	0.701527	0.341438	0.485262	0.820238	0.535017	0.87751	0.621569	0.171679	0.0536456
1700020L24Rik	0.0514708	0.00826139	0.0177852	0.047953	0.0691107	0.0119478	0	0	0.0149279	0.0794691	0.00918273	0.0490945	0	0	0	0	0	0	0	0	0	0	0	0	0
1700021F05Rik	0.36126	0.220159	0.279302	0.402989	0.0819499	0.417751	0.386824	0.12104	0.105869	0.403338	0.457287	0.410595	0.0654317	0.18489	0.185916	0.4376	0.0747629	0.170687	0.641773	0.189435	0.334714	0	0.459986	0	0.0182743
1700022I11Rik	0.00278304	0.00242205	0.0125833	0	0.00307389	0.00184165	0.016178	0	0.0444462	0.00231821	0	0.0573584	0	0	0	0	0	0	0	0.0273965	0	0	0	0	0
1700022N22Rik	0	0	0.0036702	0.00881977	0	0	0	0	0	0.00408177	0	0	0.0084573	0	0	0	0	0	0	0	0	0	0	0	0
1700023F06Rik	0.0353577	0.00785885	0.0745923	0.0950537	0	0.0415381	0.012379	0	0	0.0382681	0.0320488	0.0543694	0	0	0.00865472	0.0618095	0.0444899	0	0.0164796	0	0	0	0.0462673	0	0
1700023H06Rik	0.0073752	0.0450435	0.0011447	0.00553261	0.00945323	0	0.0147206	0.032086	0.0223336	0.0154687	0.0121357	0.0174974	0	0	0.00220474	0	0	0	0	0.0580872	0.179356	0	0	0.0709673	0
1700025G04Rik	2.82998	0.360867	0.326838	1.50214	1.2379	2.14181	1.13062	0.560058	0.0927473	2.94425	2.61036	1.62386	0.707449	0.261746	2.67734	1.89261	0.294121	1.11274	1.69343	1.39944	0.112918	0.300003	0.263558	0.0434868	0.268731
1700028E10Rik	0.0159392	0.00810683	0.00859206	0.00954159	0.0288609	0.0292901	0	0.0178536	0.0425448	0.0191528	0.0105024	0.00169811	0	0.0511287	0.0230118	0.00324559	0	0	0.0506032	0	0	0	0.0190585	0	0
1700029I15Rik	0.00382722	0	0.0121428	0.00473004	0.025509	0.00819141	0.00509983	0.0192269	0	0.00531707	0.00571664	0.0173603	0	0	0	0.0565179	0	0.0130959	0.0131264	0	0	0	0.0299491	0	0
1700029J07Rik	0.0175402	0.00748882	0.145848	0.0119185	0.0118652	0.00668603	0.00518622	0.0372189	0.028951	0.0215829	0.0299411	0.00532816	0	0	0.0322659	0.0149756	0	0	0.078025	0	0.0447848	0	0.0392428	0	0
1700030C10Rik	0.00914631	0	0.0208636	0.00558171	0.0353153	0.011525	0.00282501	0	0	0.00119131	0	0.0282287	0	0	0.0206157	0.023831	0	0	0	0	0	0	0.0131209	0	0
1700030J22Rik	0.0183151	0.00718636	0.0267318	0	0.0203695	0	0	0	0.0181402	0.00555082	0.00630231	0.00778575	0.0331166	0	0	0	0.0110944	0	0	0.0204555	0	0	0	0	0
1700030K09Rik	0.0611141	0.0313024	0.0422902	0.0358412	0.0158203	0.0328147	0.0238718	0.00366675	0.0525307	0.0625329	0.0794256	0.0366283	0	0	0.106697	0.0199827	0.0249184	0.0495874	0.0327594	0	0	0	0	0	0
1700034P13Rik	0	0	0.00980852	0	0	0.00597391	0	0	0	0	0	0	0	0.0469874	0	0	0	0	0	0	0	0	0	0	0
1700037C18Rik	0.0777794	0.0329795	0.104663	0.0376318	0.107064	0.0971244	0.017265	0.05694	0.19599	0.123231	0.0610402	0.0335802	0.0759871	0	0.0218998	0.118659	0.0248137	0	0.0410761	0	0	0.265689	0.352253	0	0.107482
1700037H04Rik	0.212071	0.144612	0.303997	0.238704	0.161708	0.249828	0.197714	0.13593	0.339425	0.323874	0.293747	0.277633	0.153342	0.245111	0.272882	0.175731	0.187892	0.214103	0.228126	0.14243	0.239505	0.11817	0.332785	0	0
1700047K16Rik	0.00203064	0	0.00275529	0.000664542	0.0458308	0	0	0.0125761	0	0	0	0	0.0136228	0	0	0	0	0	0	0	0	0	0	0	0
1700052K11Rik	0.0295229	0.0114112	0.0533307	0.0526987	0.0677739	0.0241369	0.012292	0.0296466	0.0385365	0.0300238	0.0129229	0.115835	0	0.0502765	0.0200806	0.0649605	0	0	0	0.0497179	0	0	0.0170689	0	0
1700055D18Rik	0.00743521	0.00728341	0.0036379	0.0128374	0.00814184	0.0185031	0	0.0242866	0.018102	0.00215074	0	0.00607254	0	0.0446241	0	0	0.169755	0	0	0	0	0	0	0	0
1700056E22Rik	0.0107191	0.0192686	0.0655015	0.00305234	0.0465967	0	0.0026673	0.10399	0.0740294	0.00561666	0.00675238	0.00225718	0	0.084705	0.00972309	0	0	0	0.0416289	0	0	0	0.0655337	0	0
1700056N10Rik	0.015187	0.0304721	0.0384809	0.0174806	0.0992706	0	0.0150666	0.0872515	0.0660395	0.0769501	0.0461319	0.0125002	0.0235895	0	0.026712	0.0192409	0.0410038	0	0.00242074	0.0758783	0	0	0.0170689	0	0
1700058P15Rik	0.00418421	0.000776747	0.00595067	0	0.0327336	0.013272	0	0	0	0	0.00901161	0	0	0	0.0305773	0	0	0.0306358	0	0	0	0	0	0.10278	0
1700061G19Rik	0.00253775	0	0.0171834	0.00139183	0	0	0.00496955	0.0168034	0	0	0	0	0.0366252	0	0	0	0	0.0882631	0	0	0.0816693	0	0	0	0
1700061I17Rik	0.0286184	0	0	0.000622725	0	0.0277812	0	0	0	0.0447657	0	0.00872395	0	0	0	0	0	0	0	0	0	0	0	0	0
1700066B19Rik	0.0101186	0.0124929	0.0202302	0.011368	0.0447239	0.0143816	0.0108908	0.0125236	0.0167611	0.0035587	0.00261004	0.0151591	0	0.0386742	0.0611594	0.00224515	0	0.0539165	0	0.00907215	0	0	0.0392102	0	0
1700066M21Rik	0.0386396	0.0531945	0.0240984	0.0211151	0.0500649	0.0137999	0.031604	0.0412564	0.0112841	0.0170559	0.005686	0.025066	0	0.00970589	0.0307771	0.00738371	0.0529481	0	0	0	0	0.0591279	0.0392428	0	0
1700067K01Rik	0.00842181	0	0.00746181	0.00100473	0	0	0.0046197	0	0.0249231	0	0	0.00124255	0	0	0	0	0	0	0	0	0	0	0	0	0
1700073E17Rik	0.0229348	0.0182276	0.0189814	0.0340993	0.0118469	0.0171103	0.000757528	0.0982494	0.0705545	0.041407	0.0126021	0.00532139	0.0299884	0.0445701	0.125699	0.0119403	0	0.0134658	0	0.0303196	0	0	0.0281163	0	0
1700084C06Rik	0	0	0.0120024	0.00397577	0	0	0	0	0	0.00760618	0	0.00169811	0	0	0	0	0	0	0	0	0	0	0	0	0
1700084E18Rik	0.00867468	0.0106497	0.0247224	0.0186845	0.0124549	0.0018403	0.0191976	0	0	0.0182989	0	0.0125242	0	0.170738	0.0305841	0.00133154	0	0	0.0395651	0.133489	0	0.0511004	0.0229747	0	0
1700086O06Rik	0.137714	0.0421166	0.0767274	0.108374	0.0183484	0.111267	0.022429	0.0175896	0.0139359	0.178419	0.205436	0.117461	0	0.0260051	0.0979287	0.101764	0	0	0	0	0.146391	0	0.0919871	0	0.213484
1700086P04Rik	0.00872199	0.00878951	0.017519	0	0	0	0	0	0	0	0	0	0	0	0	0	0	0	0	0	0	0	0	0	0
1700088E04Rik	0.129017	0.0180048	0.153193	0.0996504	0.00544276	0.101822	0.0293981	0	0	0.0622917	0.170881	0.028401	0	0	0.0873602	0.00879781	0	0	0.122001	0	0	0.0690746	0.207635	0	0
1700093J21Rik	0	0	0.0042481	0	0	0	0	0	0	0	0	0.000661124	0	0	0	0	0.0118544	0	0	0	0	0	0	0	0
1700096K18Rik	0.0444669	0.0294987	0.0708435	0.0556539	0.084947	0.0475807	0.102345	0.0145249	0.237987	0.0753712	0.0863232	0.0356775	0.178569	0.0730385	0.0130208	0.0722689	0.0353913	0.0149966	0.0402492	0.165997	0.144676	0.548229	0	0.0783361	0
1700097N02Rik	0	0	0	0	0.138791	0	0.0132521	0.186517	0	0	0	0.0149679	0	0.272669	0	0	0	0	0	0	0	0	0.0332533	0	0
1700101I11Rik	0.0046789	0.0161163	0.017646	0	0	0.026867	0	0.00821753	0	0.00654889	0	0.00212213	0	0	0.00404541	0	0.0664341	0	0	0	0	0	0	0	0
1700105P06Rik	0	0.00446526	0.0177889	0	0	0.0188357	0	0	0	0	0	0	0	0	0	0	0	0	0	0	0	0	0	0	0
1700109H08Rik	0.00380553	0.030543	0.0131295	0.00466868	0.012704	0.0581426	0.0131966	0	0.0154371	0.00545804	0.00273553	0.00205141	0	0	0	0	0	0	0	0	0	0	0	0	0
1700113A16Rik	0.0282017	0	0.031766	0.0145415	0.044688	0.116413	0.0201657	0.0163011	0	0.0399246	0.0755171	0.0946055	0.0735668	0.0398468	0	0.0923731	0	0.0579401	0	0	0	0	0.121999	0	0
1700120C14Rik	0.0157327	0.0112561	0.0246333	0.00603005	0.0331526	0	0.0151879	0	0.0170266	0.00922733	0.00728317	0.00158429	0.0098132	0.0534857	0	0	0	0	0	0	0	0	0	0	0.0088275
1700123J17Rik	0	0	0.0124917	0.00153137	0	0	0	0	0	0	0	0	0	0	0	0	0	0	0	0	0	0	0	0	0
1700123M08Rik	0.0166801	0.000880341	0.0371806	0.0150617	0.0174649	0.0188357	0.025699	0	0	0.00483394	0.0438462	0.0159158	0	0	0.0232169	0	0	0	0	0	0	0	0.0107192	0	0
1700123O20Rik	0.643969	0.38023	0.740757	0.997077	0.603408	0.991799	0.473584	0.442078	0.47732	0.839965	0.795943	0.75214	0.414214	0.683104	0.80196	0.593171	0.16803	0.50408	0.536847	0.453159	0.486457	0.115157	0.63453	0.128149	0.14559
1700125H20Rik	0.00411106	0	0	0.00102277	0	0	0	0	0	0	0.00267987	0	0	0	0	0	0	0	0	0	0	0	0	0	0
1810009A15Rik	0.0208273	0.00520966	0.0107417	0.0365637	0.00872287	0.0522837	0.0494163	0.000473502	0	0.0211037	0.0392282	0.0525936	0	0	0.0199834	0	0	0	0.0190799	0.078765	0.0474226	0	0.00590582	0.0576286	0.0088275
1810010D01Rik	0.00580761	0.0149723	2.25743	0.0185356	0.0221263	0.0449155	0.00687997	0.0311547	0.0239511	0.0595284	0.085854	0.00595279	0	0	0	0	0	0	0	0.051484	0	0	0.353116	0	0
1810010H24Rik	0.00640438	0	0.0200245	0	0	0.00101712	0	0	0	0	0	0.000850558	0	0	0	0.0141019	0	0	0	0.0615404	0	0	0	0	0
1810011H11Rik	0	0.386701	0	0	0.11328	0	0.0105147	0	0	0	0.0110016	0	0.127095	0.0279832	0	0.26304	0.0110609	0.101018	0.040076	0	0	0	0	0.0576286	0
1810011O10Rik	2.31303	0.0984613	1.07928	1.20794	0.0390285	1.15412	0.458654	0.0545451	0.174904	2.27898	1.20064	0.81302	0.0966671	0.032789	1.45359	1.42705	0.0660951	0	1.41944	2.79811	0.162088	0.27631	0.580769	0	0.156929
1810013L24Rik	0.35761	0.250056	0.302847	0.269903	0.280372	0.433286	0.297493	0.223755	0.135759	0.347831	0.271311	0.280252	0.242076	0.495762	0.397566	0.311249	0.349766	0.455183	0.255146	0.16709	0.0802439	0.437161	0.170206	0.079372	0
1810014B01Rik	0.0815898	0.082173	0.0607852	0.100996	0.032245	0.12378	0.0858853	0.0850478	0.115499	0.0824908	0.0257913	0.162591	0.0805331	0.0320705	0.015424	0.126996	0.0325936	0.029796	0.149731	0.0577265	0.0447848	0.0668043	0.24454	0.15798	0.0151489
1810019D21Rik	0.121717	0.00629411	0.18928	0.154211	0.0135216	0.118292	0.0164055	0	0	0.207138	0.157344	0.0692834	0.0339564	0	0.0857448	0.0316539	0	0	0.115433	0	0	0	0.158592	0	0
1810021B22Rik	0.0458199	0.0295602	0.0720399	0.033926	0.0189843	0.000644365	0.00817406	0	0	0.0326971	0.0190006	0.0062462	0	0	0	0.0130464	0.00646603	0	0.00753926	0	0	0	0.0127469	0	0
1810022K09Rik	1.49142	0.73902	0.859875	2.04266	0.804062	2.02753	0.71079	0.828207	0.82017	1.44794	1.6448	1.82286	0.835329	0.969106	1.34048	1.08708	0.518671	0.747443	1.52244	1.04456	1.29944	0.786271	0.613582	0.174865	0.85324
1810024B03Rik	0.112528	0.0636866	0.0915743	0.102495	0.0469207	0.145788	0.0969114	0.0767613	0.050123	0.0998516	0.0631292	0.0773301	0.0793248	0.18358	0.035396	0.0195746	0.140893	0.0514657	0.157521	0.0414595	0	0.241249	0.143367	0	0.403301
1810026B05Rik	0.491632	0.27938	0.237873	0.826018	0.704355	0.618688	0.262686	1.49514	1.6669	0.467639	0.467423	0.508105	0.580763	0.759559	0.673296	0.409896	0.286672	0.628759	0.546893	0.718139	0.772514	0.760959	0.150051	0.890558	0.0492645
1810030O07Rik	0.214907	0.232299	0.287429	0.277028	0.351163	0.328384	0.325112	0.103551	0.139963	0.267823	0.279506	0.288622	0.303573	0.266653	0.267233	0.195688	0.166579	0.305245	0.209095	0.292965	0.540529	0	0.0909927	0.161002	0.0867893
1810032O08Rik	0.309183	0.19565	0.218522	0.269988	0.34438	0.362286	0.106813	0.335575	0.379571	0.439586	0.350069	0.180229	0.203246	0.270592	0.562598	0.295193	0.079612	0.0382351	0.0979187	0.205153	0.0477281	0	0.228073	0.068327	0
1810034E14Rik	0.0221238	0.0348909	0.0145047	0.0194452	0.0455694	0.0406435	0.0728729	0.0165569	0	0.0703796	0.00398286	0.00284508	0.0582034	0	0.0829352	0	0.056759	0	0	0	0	0	0.0243206	0.10278	0
1810037I17Rik	2.03118	1.60305	3.64827	1.81658	2.62816	1.79981	2.40062	1.84362	1.57332	1.86949	1.54363	2.08938	2.3319	2.73848	1.39814	2.13708	2.56949	2.75831	2.20416	1.78498	2.02358	2.21705	5.66234	1.09033	1.19428
1810041H14Rik	0.0265435	0.00863344	0.0270561	0.0518653	0.705558	0.0591525	0.011853	0.648637	0.146064	0.0241135	0.0652863	0.0501615	0.122716	0.00462667	0.0108131	0.0202731	0	0	0.107434	0	0.126306	0	0.0567969	0	0.0088275
1810043G02Rik	0.314598	0.116099	0.207058	0.463862	0.070308	0.357994	0.17219	0.106009	0.0587896	0.377596	0.312558	0.264721	0.19261	0.0962205	0.206265	0.555643	0.112102	0.0948253	0.371693	0.148826	0	0	0.146551	0	0.0264825
1810044D09Rik	0.0837567	0.0154872	0.0720985	0.071332	0.0653323	0.126639	0.0133973	0.0485227	0.0544244	0.115872	0.0701658	0.0126671	0	0.123236	0.130865	0.00282927	0.0198179	0.0419351	0.0697398	0	0	0	0.0148543	0.0829841	0
1810055G02Rik	0.18788	0.06271	0.19812	0.167994	0.0385346	0.116579	0.351736	0.0167357	0.0270392	0.161679	0.150574	0.103967	0.0479118	0.16047	0.332081	0.280989	0.0298614	0.0396699	0.0402492	0.0797336	0.252488	0	0.260101	0	0.119107
1810058I24Rik	1.13721	1.04067	1.02392	1.37984	1.78103	1.54749	1.88238	0.947036	1.01834	1.24507	1.32492	1.15864	1.1233	2.36927	1.57944	1.64378	0.992963	1.34642	1.12525	1.30774	2.89922	2.59236	1.34667	0.386041	0.556428
1810059H22Rik	0.00333484	0	0.0234109	0.00284848	0	0	0.0208303	0.0110272	0	0	0.00382169	0.0025894	0	0	0	0	0	0	0	0.0615404	0	0	0	0	0
1810062G17Rik	0.066303	0.0204611	0.0549181	0.0866749	0	0.0102059	0.0611056	0.011514	0	0.0613577	0.0429215	0.0120661	0	0	0.00784388	0.00665458	0	0.0667664	0	0.00746472	0	0	0.056255	0.165089	0.0088275
1810062O18Rik	0.0353447	0.0218383	0.0255567	0.0347461	0.0271462	0.033097	0.0151669	0.0318521	0.0238846	0.0277093	0.0429895	0.0354137	0	0	0.0429399	0	0	0	0.028416	0	0	0	0	0	0
1810063I02Rik	0	0	0.0522098	0.00194458	0	0	0	0.00173677	0	0	0	0	0	0	0	0	0	0	0	0	0	0	0.0127469	0	0
2010001A14Rik	0.100232	0.028678	0.0767031	0.0273035	0.014072	0.10697	0.0923046	0.0479667	0.00312557	0.11509	0.0476133	0.0604354	0.0358363	0.0594738	0.00999232	0	0.0802118	0	0.0304798	0.0655781	0.140037	0	0.0383348	0	0
2010001K21Rik	0	0.0112081	0.0582294	0.00631661	0	0	0	0	0	0	0	0	0	0	0	0	0.0183456	0	0	0	0	0	0.123805	0	0
2010007H06Rik	0.00241165	0	0.00072937	0.0161109	0.00318957	0.024989	0.00190575	0.0224674	0.0940384	0.0229378	0.0263973	0.0265649	0	0	0	0.233046	0	0	0.110407	0	0	0	0	0	0
2010008C14Rik	0	0.0221467	0.0174137	0	0.00383677	0	0	0.00603501	0.0112693	0	0	0	0	0	0	0	0.0425931	0	0	0	0	0	0	0	0
2010015M23Rik	0.00637646	0	0.00963575	0.025022	0.0165913	0.00929642	0.00120261	0.0165713	0.0507283	0.0129722	0	0.00676824	0	0	0	0.00789983	0	0	0	0	0	0	0	0	0
2010107E04Rik	3.30427	2.80807	4.3109	4.86431	4.15903	4.60497	2.86648	3.77193	2.80162	3.40426	3.65514	5.05757	4.13055	4.25904	3.18224	4.2485	3.84998	5.68043	4.8147	3.38489	2.02885	1.98164	5.10197	0.427151	2.91386
2010107G23Rik	0.384383	0.0190231	0.265593	0.409817	0.0271143	0.448785	0.0157928	0.0326441	0.0176989	0.387643	0.227212	0.277101	0.0604412	0	0.417315	0.0689737	0.0106949	0.0261917	0.207037	0	0	0	0.0799422	0	0
2010109A12Rik	0.0343378	0.0172403	0.0141028	0.0183784	0.0106894	0.0336853	0.0282393	0.0110679	0	0.0113546	0.00253303	0.00259568	0	0.0478824	0.0230118	0	0	0	0	0.0272933	0	0.285266	0	0	0
2010109I03Rik	0	0	0.0776993	0.00329879	0.00968589	0	0.00383835	0	0	0	0	0	0	0	0.0139859	0.0182401	0	0	0	0	0	0	0	0.141054	0
2010111I01Rik	2.50017	0.648247	0.796024	2.71759	0.983351	2.22273	0.363872	0.704288	0.208448	2.42704	2.99975	2.17057	0.398321	0.873136	2.73371	3.74347	0.620109	0.413301	1.89157	1.73813	0	0.181071	0.637507	0.13363	0.259403
2010204K13Rik	0.0292248	0.0543812	0.0276827	0.0959215	0.0774157	0.107177	0.0323548	0.0446029	0.0454585	0.0387613	0.098696	0.209573	0	0.00178349	0.04493	0.153737	0	0	0.025097	0.171323	0	0	0	0	0.0088275
2010300C02Rik	0.189083	0.0181779	0.16769	0.168746	0.222133	0.158348	0.0193143	0.0217325	0.0303657	0.165616	0.216178	0.303326	0	0.080036	0.0345473	0	0	0	0.0565445	0.00554004	0	0	0.473713	0	0.0481974
2010300F17Rik	0	0.00420127	0	0	0	0	0.019844	0	0	0.035467	0	0	0	0	0	0	0	0	0	0	0	0	0	0	0
2010315B03Rik	0.205152	0.0762494	0.172974	0.162243	0.0907711	0.228667	0.055608	0.0690877	0.146432	0.13159	0.34722	0.148777	0.0643641	0.103287	0.086275	0.117766	0.0298614	0.0190027	0.169586	0.0655763	0	0.0136296	0.126567	0	0.0088275
2010320M18Rik	0.196656	0.0777285	0.36464	0.341077	0.0972214	0.237864	0.15646	0.0619014	0.0250687	0.49769	0.263353	0.229874	0	0.0542552	0.119259	0.152745	0.210614	0.0269049	0.117363	0.261389	0.597249	0	0.249107	0	0
2200002D01Rik	1.86411	0.0777237	2.24666	0.796196	0.102182	1.46755	0.143534	0.088141	0.0988024	1.9729	1.00718	0.502732	0.101139	0.0942586	2.50391	0.667478	0.0711604	0	1.05755	1.10311	1.37229	0.0921053	1.28528	0	0.0088275
2210011C24Rik	0	0.018211	0.0102956	0	0	0	0	0	0	0	0	0	0	0	0	0	0.0605455	0	0	0	0	0	0.327752	0	0
2210013O21Rik	0.756409	0.319232	0.720179	0.711672	0.49425	0.734532	0.48347	0.267369	0.0509694	0.632067	0.475661	0.511001	0.33535	0.575835	0.581452	0.644857	0.310985	0.0270387	0.865948	1.33364	0.548812	0.0272593	0.9917	0	0.0088275
2210016F16Rik	0.53427	0.779739	0.616122	0.693624	0.471709	0.584596	0.347385	0.247188	0.127085	0.636855	0.595489	0.548946	0.390161	0.486037	0.549981	0.804545	0.52979	0.287062	0.372798	0.148785	0.113203	0.332917	0.835933	0.171493	0.628707
2210016L21Rik	1.08172	0.426534	1.38609	1.16621	0.962452	1.2543	0.747891	0.608932	0.813514	0.991776	0.967873	1.28607	0.550709	0.62524	0.791432	1.212	0.622452	0.519486	1.21638	0.757285	1.25752	0.59498	0.841674	0.670363	0.534059
2210406H18Rik	0	0.00593253	0	0	0	0	0.00705521	0.00718419	0	0	0	0	0	0	0	0	0	0	0	0	0	0	0	0	0
2210406O10Rik	0	0	0.00402367	0.0189783	0	0.00529691	0	0	0	0	0.018273	0.000923775	0	0	0	0.00324559	0	0	0	0	0	0	0	0	0
2210408F21Rik	0.159356	0.0788335	0.0819449	0.0685014	0.0136382	0.13977	0.114278	0	0	0.224891	0.127002	0.0123132	0.109794	0.0909027	0.00284453	0.235425	0.0978621	0.0570281	0.00494651	0.116663	0.19665	0	0.0153369	0.127146	0.130985
2210408I21Rik	0.0398488	0.010442	0.0307885	0.0323164	0.0491567	0.080221	0.116884	0.00740847	0	0.0417755	0.0521116	0.109918	0	0	0.0888193	0.0860442	0.051835	0	0.180346	0	0	0	0.0332533	0	0
2210417A02Rik	0.00829586	0.0153177	0.00103226	0.00620649	0.00727927	0.0103442	0.00179165	0	0	0.00907929	0.0165864	0.00619229	0.0186957	0	0	0	0	0	0	0	0	0	0	0	0.0492645
2300009A05Rik	0.309335	0.206537	0.360625	0.384314	0.297601	0.370164	0.250644	0.464518	0.315111	0.219807	0.368479	0.332068	0.263293	0.129767	0.0917086	0.23589	0.127497	0.208939	0.194421	0.392021	0.401402	0.246366	0.516706	0.241948	0.396947
2310001H17Rik	0.134718	0.175057	0.102315	0.140886	0.297598	0.197372	0.054548	0.724693	0.556599	0.186558	0.195896	0.0644295	0.396153	0.767805	0.0554709	0.0342979	0.326931	0.0879462	0.14473	0.0589179	0.280818	2.64533	0.0127469	0.646945	1.05698
2310002F09Rik	0.00943585	0	0.0213703	0.000390863	0	0	0	0	0	0.0329233	0	0.00169074	0	0.0170237	0	0	0	0	0	0	0	0	0	0	0
2310007B03Rik	0.0277296	0	0.0311746	0.0277255	0	0.00736928	0	0	0	0.000846416	0	0.00115882	0	0	0.198307	0	0	0	0	0	0	0	0	0	0
2310009A05Rik	0.66943	0.290275	0.65096	0.801783	0.288361	0.609945	0.456496	0.364477	0.213737	0.665742	0.596783	0.601402	0.471028	0.342948	0.414053	0.447667	0.162577	0.466395	0.730856	0.582873	0.144394	0.1945	0.400007	0.708247	0.674547
2310009B15Rik	0.442682	0.19942	0.502148	0.407978	0.22822	0.474469	0.363602	0.277101	0.104147	0.229542	0.353576	0.540227	0.472454	0.153995	0.452751	0.445679	0.108918	0.2453	0.17413	0.450807	0.283907	0.180668	0.517607	0.098121	0.201484
2310010J17Rik	0.165325	0.150207	0.21491	0.186907	0.357882	0.198646	0.170905	0.401226	0.183484	0.242623	0.252481	0.104913	0.166053	0.253806	0.0892713	0.158575	0.150968	0.139119	0.22237	0.237202	0.158698	0	0.088401	0.108678	0.133452
2310011J03Rik	0.462199	0.498123	0.419789	0.415766	0.355671	0.376397	0.301568	0.383878	0.323694	0.369537	0.389545	0.411066	0.305729	0.161452	0.282233	0.508109	0.468139	0.533552	0.750968	0.355282	0.768247	0.198779	0.241781	0.0217434	0
2310015A10Rik	0.0263524	0.0216543	0.075292	0.062547	0.0608153	0.000943719	0.0672531	0.0150724	0.149011	0.0415696	0.0223963	0.0245038	0.038071	0	0.0146311	0.049537	0.0628371	0	0.0992509	0.016516	0	0.217382	0.00843372	0	0
2310022A10Rik	0.0713728	0.0886827	0.0873886	0.0655715	0.0677795	0.0589133	0.0390977	0.0527265	0.012969	0.0572107	0.119986	0.202808	0.177525	0.139277	0.11461	0.149003	0.35068	0.445704	0.283378	0.00859849	0.056373	0.115978	0.214499	0	0
2310022B05Rik	0.172014	0.0753835	0.335686	0.266867	0.0908515	0.294762	0.45859	0.0379634	0.0693486	0.222756	0.272137	0.194095	0.156689	0.0852747	0.348157	0.318177	0.110012	0.0689227	0.0825584	0.451159	0.279099	0	0.102397	0.0217434	0
2310030G06Rik	0.588273	0.0137448	0.626023	0.355179	0.0551487	0.342875	0.0242689	0.0376525	0.0494158	0.565555	0.470733	0.211603	0	0.0755318	0.228444	0.0516312	0.0402528	0.0683344	0.0244856	0.056946	0	0.0511004	0.823928	0.0217434	0.816894
2310031A07Rik	0.00583935	0.00996573	0	0	0	0.0193408	0.0168626	0	0	0	0	0	0.183055	0	0	0	0.135521	0	0	0	0	0	0	0	0
2310033P09Rik	1.40306	0.574843	0.971983	1.23604	0.858887	1.52738	0.455546	0.723572	0.798731	1.31106	1.57084	0.93408	0.497035	0.849408	0.706782	0.711093	0.574396	0.41446	0.758223	0.806999	0.359027	0.217382	1.10931	0.264357	0.697574
2310034G01Rik	0.0148283	0.00878951	0.0973187	0.0220965	0	0.00190993	0	0	0	0.0214869	0.0139185	0.0101256	0	0.0201106	0	0	0	0	0.0605937	0	0	0	0.0301912	0	0
2310035C23Rik	0.268863	0.297106	0.23785	0.21529	0.405127	0.389127	0.152193	0.281386	0.198677	0.195709	0.366722	0.103501	0.249103	0.357341	0.155564	0.218413	0.174065	0.163989	0.288317	0.421856	0	0.327826	0.0864208	0	0.0239764
2310039H08Rik	0.628422	0.205356	0.746964	0.744529	0.397883	0.986401	0.423716	0.36832	0.171669	0.535069	0.402868	0.600366	0.42178	0.294354	0.361418	0.459219	0.0936674	0.176321	0.473618	0.24142	0.424585	0.124694	0.474071	0.442994	0.599004
2310040G07Rik	0.00533509	0	0.0459708	0.00212635	0	0.0303328	0.013261	0	0	0.00532604	0.0453884	0.0077208	0	0	0	0	0	0	0	0	0	0	0	0	0
2310040G24Rik	0.0884209	0.156766	0.0486819	0.0864835	0.0032664	0.0587769	0.00787084	0	0.0144512	0.0650543	0.0260112	0.0728327	0.185223	0	0	0.133713	0.148408	0.0930939	0	0	0	0	0	0	0
2310057J18Rik	1.55457	0.0512333	0.126737	2.03572	0.0554581	0.0425792	0.074714	0.0186128	0.028008	0.328009	0.0516058	0.151379	0.0417097	0	0.0798412	0.0684204	0.135899	0.0780616	0.528265	0.116408	0	0	0	0	34.3213
2310057M21Rik	0.132192	0.059572	0.090419	0.0835886	0.126695	0.232698	0.0655514	0.038543	0.0693882	0.05298	0.160845	0.07455	0.00625225	0.0165565	0.114318	0.0895643	0.0162559	0.0777059	0.0819148	0.119957	0	0	0.0909879	0	0
2310058D17Rik	0.015109	0.00406633	0.0157413	0.0227106	0	0.017467	0.0136336	0.0189237	0.0276478	0	0.00619466	0.00712301	0	0	0.00888804	0	0.065606	0	0.0605098	0	0	0	0	0	0
2310061I04Rik	0.148741	0.13039	0.290722	0.185328	0.202486	0.186612	0.103109	0.157586	0.129706	0.177105	0.114411	0.212823	0.168977	0.109879	0.125418	0.429145	0.00674379	0.149715	0.132245	0.26006	0.2232	0.109422	0.192469	0	0.409039
2310068J16Rik	0.00351796	0.0126161	0.0335555	0.0244729	0	0.0427715	0	0	0.0213892	0.00760618	0.00104504	0.00344204	0.0316899	0	0	0.0105003	0	0.0498604	0.0178943	0	0	0	0	0	0
2410002F23Rik	0.291055	0.108355	0.151993	0.27132	0.298518	0.351278	0.161195	0.490999	0.239547	0.350711	0.305941	0.21411	0.104646	0.0814199	0.448112	0.316872	0.0742692	0.0571039	0.150963	0.455332	0.0959509	0	0.100126	0	0.268731
2410004B18Rik	0.273086	0.221743	0.229623	0.274336	0.324085	0.371024	0.474421	0.382152	0.421937	0.278986	0.315358	0.432115	0.220141	0.125755	0.301728	0.30749	0.12883	0.0828091	0.749497	0.338722	0	0.405329	0.209895	0.14095	0
2410006H16Rik	4.77	3.38767	3.06728	3.96914	6.41743	4.32065	2.4133	5.58931	4.60096	3.5503	3.33254	2.18732	4.03052	4.2517	9.47176	2.55823	2.40068	2.38181	2.98866	2.12426	9.95169	2.25696	2.35892	1.04205	0.154242
2410015M20Rik	1.90351	1.363	3.12836	2.41694	2.22873	2.22523	1.46404	2.32653	1.85121	1.93429	2.01565	2.12814	2.24602	2.76083	1.82332	1.86164	1.08606	2.48286	1.95909	1.64429	2.03256	1.09229	2.67249	0.886461	1.26109
2410022M11Rik	0.0676981	0.0453678	0.0953826	0.0669584	0.0379772	0.133448	0.0301068	0.0473441	0.0123187	0.0264605	0.133118	0.0244908	0.0329174	0.0337547	0.0906999	0.045402	0	0.0253252	0.238424	0.0341006	0.0905551	0.0511004	0.049189	0	0.0088275
2410089E03Rik	0.185035	0.089941	0.100976	0.304119	0.209625	0.135509	0.28983	0.140938	0.170263	0.165857	0.219564	0.160488	0.165934	0.384288	0.216648	0.240444	0.111	0.0351538	0.12903	0.312816	0	0	0.119733	0.113707	0
2410131K14Rik	0.119205	0.0999788	0.1472	0.145311	0.0983944	0.193591	0.0743027	0.0589033	0.11725	0.0629904	0.159024	0.191408	0.0851228	0.0390616	0.138206	0.097377	0.101969	0.0342672	0.0664634	0.00554004	0.146391	0	0.127105	0.0498132	0.488289
2500002B13Rik	0.011128	0.0218301	0.0204815	0.0360778	0.00548483	0.0342356	0	0.0232512	0	0.0271942	0.0124632	0.00689703	0.0297973	0	0.0102999	0	0	0.0687575	0	0.213047	0	0	0.0812002	0	0
2500004C02Rik	0.0188745	0	0.00795114	0.0203806	0.0236664	0.0109738	0.00895015	0.00687148	0.0441876	0.00835721	0.0307201	0.0104472	0	0.0255983	0.0129346	0.0457706	0	0	0	0.026255	0	0	0.0307271	0	0
2510002D24Rik	0.946787	0.259404	1.0042	0.956398	0.812387	1.03946	0.170992	0.65247	0.660383	1.14734	0.939813	1.12376	0.216668	0.868605	0.733711	0.510396	0.20763	0.246737	1.15859	0.46267	0.268753	0	0.66096	0.0709673	0.10826
2510009E07Rik	0.105238	0.213468	0.0804908	0.0977061	0.00626778	0.0676109	0.321291	0.0122822	0	0.208343	0.188254	0.040228	0.261475	0.0455678	0.0241564	0.24531	0.0765343	0.0793441	0.0725531	0.253048	0.0415446	0.0591279	0.0371976	0	0
2510016D11Rik	0.00515102	0.0288199	0.00129582	0.01245	0	0.01383	0	0.000413283	0	0.000976862	0.0309625	0.0150803	0	0	0.00175031	0	0.0469616	0	0	0	0	0	0	0	0
2510017J16Rik	0.000412624	0.00432085	0.0429264	0.00117695	0	0.0176012	0.0238522	0	0.0105632	0.0188054	0	0.0168949	0.0207827	0	0.0128865	0.00682643	0.0436072	0	0	0	0	0.441852	0	0	0
2510039O18Rik	0.303778	0.360397	0.390696	0.392761	0.349377	0.402121	0.194645	0.36863	0.365576	0.531313	0.525562	0.332245	0.241668	0.235604	0.39506	0.329509	0.250586	0.190245	0.39472	0.127122	0	0.175976	0.427402	0	0
2510046G10Rik	0.0523177	0.0190494	0.138603	0.067733	0.0714105	0.0396417	0.0151918	0.0450628	0.0663281	0.196974	0.0397292	0.0381886	0.0834277	0.0585974	0.0496553	0.0673809	0.0246944	0	0.00981481	0.129825	0	0	0.0452056	0	0
2600006K01Rik	0.014753	0	0.00905659	0.00276718	0.0102729	0.0134836	0.0464882	0	0	0.0151273	0	0.0129416	0	0	0	0.00348663	0	0	0	0	0	0	0	0	0
2610001J05Rik	1.02323	0.866276	0.803417	0.729932	0.60012	0.978173	1.06476	0.430529	0.529735	0.79197	0.658856	0.640542	0.589057	0.626682	0.606265	1.3138	1.56744	0.606508	0.736043	0.523228	0.465976	0.36338	0.466795	0.551826	0.279823
2610002M06Rik	0.226578	0.0329128	0.168263	0.220857	0.189189	0.274209	0.126865	0.0562832	0.261604	0.150427	0.160829	0.283584	0.0805485	0.07769	0.191702	0.0452783	0.176674	0	0.0565327	0.181357	0	0.22521	0.378098	0.231258	0
2610005L07Rik	0.00818722	0.0194278	0.00294813	0.0276449	0.0114089	0.0337702	0.0136248	0.00688726	0.0654949	0.0122178	0.0139556	0.00201954	0	0.0796195	0	0	0	0	0	0	0	0	0.0292617	0	0
2610008E11Rik	0.120368	0.0293874	0.102909	0.0507151	0.073506	0.0479992	0.0925669	0.0606166	0.0345418	0.157858	0.177771	0.107559	0.0253879	0.13231	0.00284453	0.10207	0	0	0	0.195386	0	0.148359	0.00590582	0	0
2610020C07Rik	0.0266482	0.0123449	0.0536918	0.0293594	0.0778211	0.0558599	0.0332542	0.0204737	0	0.0490033	0.0441608	0.0933626	0.0153549	0	0.0316878	0.00839177	0	0.0454413	0.0446927	0	0	0	0.0654788	0	0
2610021A01Rik	0.0257364	0.0100921	0.00482194	0.0350046	0.0151804	0.0398777	0.001646	0.040522	0.0494473	0.0197899	0.0051309	0.00327036	0	0	0.0241856	0.053714	0	0	0	0	0	0	0	0	0
2610027K06Rik	0	0	0	0.0128925	0.00997077	0	0.0137856	0	0	0.00289859	0	0	0	0	0	0.0220567	0	0	0	0	0	0	0	0	0
2610035D17Rik	0.0698143	0.0178055	0.0492419	0.0194404	0.129427	0.0651102	0.0165828	0.126149	0.0688364	0.0501465	0.0384846	0.0352302	0.0051557	0.0563582	0.0389484	0.10455	0.0274725	0	0.00800601	0.116985	0	0	0.0124887	0.0911369	0
2610037D02Rik	0.0684345	0.0401406	0.0865974	0.0180322	0.0259985	0.0667926	0.116758	0.0105042	0.0776904	0.0236197	0.204589	0.0588874	0.0743394	0.0975218	0.131566	0.126231	0.202527	0	0	0.0958926	0.0908884	0	0	0	0
2610044O15Rik8	0.119096	0.0336355	0.135666	0.150341	0.0910886	0.144065	0.118754	0.0822938	0.0142204	0.0631633	0.12461	0.201133	0.031393	0.0531855	0.0857434	0.14381	0.0199597	0	0.101058	0.0996013	0	0	0.174832	0	0.017655
2610203C20Rik	0.00328673	0.00704567	0.00980488	0.00554372	0.00211595	0.0174853	0.248445	0	0	0.0700223	0.0550076	0.0149977	0	0	0.0215954	0.110097	0	0	0	0.0578553	0	0	0.0301405	0	0
2610203C22Rik	0.0548975	0.0925724	0.0306954	0.0375698	0	0.0270855	0.0271372	0	0	0.0685568	0.0339665	0.0340897	0.0830215	0	0.0448994	0.00494109	0.147031	0.147397	0.0153647	0.388578	0	0	0.00827976	0	0
2610301B20Rik	0.110542	0.0428403	0.187868	0.110987	0.0994715	0.0953771	0.174862	0.0676383	0	0.0348259	0.16215	0.180947	0.00697442	0.0358455	0.100315	0.113208	0.04995	0	0.0775205	0.0204555	0	0	0.407552	0.0784037	0.0088275
2610306M01Rik	0.0838029	0.031357	0.0515143	0.055553	0.030571	0.073601	0.0136723	0.0265492	0.0439358	0.051278	0.0259952	0.04379	0	0	0.0250532	0.128711	0	0.0351994	0.0668499	0	0	0	0	0	0.0088275
2610307P16Rik	0.130184	0.017797	0.0959617	0.0307249	0.00840015	0.0678578	0.0576854	0	0	0.153256	0.123181	0.0291809	0.0249624	0	0.0305706	0.0628674	0.0231591	0	0.0626938	0	0	0	0.0328537	0	0
2610316D01Rik	0.00170308	0	0	0	0	0	0.00670766	0	0	0	0	0	0	0	0	0	0	0	0	0	0	0	0	0	0
2610318N02Rik	0.00183823	0.00232429	0.00125569	0	0.0282509	0.0130438	0	0.0155813	0	0	0	0	0.025009	0.0295966	0	0	0	0	0	0	0	0	0	0	0
2610507B11Rik	1.32252	0.519727	0.779884	1.31669	0.580197	0.988351	0.458285	0.382001	0.382199	1.22072	1.64308	1.27769	0.374006	0.60636	1.02109	0.78181	0.685279	0.411176	0.968196	0.654114	0.495737	0.0136296	1.15175	0.305595	0.440877
2610507I01Rik	0.226188	0.0433437	0.109527	0.156318	0.112261	0.271152	0.120778	0.0504685	0.00441173	0.231818	0.195889	0.176823	0.0755495	0.115971	0.113463	0.00470302	0.020108	0.0294728	0.157595	0.154013	0	0.456493	0.127149	0.162667	0
2610524H06Rik	0.293524	0.0768524	0.320304	0.283183	0.228641	0.301695	0.246222	0.190585	0.0698911	0.163634	0.295977	0.309163	0.0976176	0.175124	0.227618	0.371284	0.090806	0.21021	0.171044	0.440795	0	0	0.221083	0.175538	0.0088275
2610528A11Rik	0.265739	0.0394181	0.041751	0.684555	0.0408062	0.505501	0.00485597	0.0553376	0.0178391	0.636084	0.350422	0.412638	0.0125279	0	0.9984	0.133448	0	0.0823452	0.337239	0.100175	1.426	0.0511004	0	0	0
2610528J11Rik	0.285924	0.0118727	0.388523	0.297893	0.0131883	0.241865	0.0268593	0.000886785	0.0288539	0.235329	0.211209	0.0955154	0.0120655	0	0.047652	0.0689269	0.0156205	0	0.189525	0	0	0	0.226286	0	0.0271017
2700016F22Rik	0.0253799	0.0290193	0.030948	0.0198932	0.0391964	0.00169167	0.0168957	0.0156219	0	0.0150618	0.0103651	0.0441724	0	0.0513026	0	0.0432402	0	0	0	0.0886923	0	0	0	0	0
2700033N17Rik	0.000735407	0	0	0	0	0	0.0685071	0	0	0	0	0	0	0	0	0	0	0	0	0	0	0	0	0	0
2700038G22Rik	0.0949533	0.0294401	0.0398628	0.0564	0.00454606	0.0615171	0.0253694	0.024373	0.200646	0.119808	0.157806	0.0676526	0	0.135463	0.0342437	0	0	0	0	0.0719252	0	0	0.0506557	0	0
2700046G09Rik	0.0609022	0.0171473	0.0616719	0.0341784	0.00226112	0.0483488	0.0378558	0.000413283	0	0.0219261	0.00420591	0.0338904	0	0.0203001	0.0572738	0.0122186	0.041468	0	0.0642137	0	0	0	0.0354219	0	0
2700049A03Rik	0.232935	0.136315	0.308229	0.197855	0.193376	0.347042	0.160192	0.171114	0.21595	0.305499	0.332819	0.407473	0.110408	0.201273	0.110234	0.193642	0.228604	0.0434783	0.116584	0.350112	0.116469	0	0.598591	0.0643604	0
2700060E02Rik	1.5009	1.54292	1.91377	1.92337	1.87597	2.21592	1.66801	1.40113	1.24033	1.3098	1.30107	1.88936	1.46591	2.18708	1.86572	2.26993	1.2158	1.59751	1.82162	2.69358	3.31183	0.603152	2.34536	0.759287	0.64286
2700062C07Rik	0.193116	0.0994155	0.139292	0.199251	0.101595	0.205019	0.128303	0.14358	0.0540569	0.135241	0.151729	0.230392	0.0310375	0.148811	0.174666	0.0950792	0.131706	0.00672788	0.274491	0.167766	0	0	0.191088	0	0
2700081O15Rik	0.0149339	0.0237371	0.00645231	0.0246125	0.0164224	0.0292174	0.183306	0	0.0251417	0.0229406	0.0649297	0.0477238	0.0511974	0	0.0308088	0.0543364	0	0	0.0439197	0.186101	0.0923617	0	0.0393902	0	0
2700097O09Rik	0.172893	0.0469367	0.167448	0.175713	0.0789262	0.0786853	0.11778	0.102042	0.0769523	0.104686	0.207873	0.149181	0.0943303	0.0584269	0.149653	0.073504	0.0292845	0	0.162841	0.090187	0	0	0.291029	0	0
2700099C18Rik	0.0361142	0.037612	0.0404924	0.0436675	0.127379	0.0483672	0.0225827	0.0309319	0.157038	0.00614439	0.0395914	0.40091	0.132397	0.124092	0.0985652	0.00446463	0	0.0856527	0.0128605	0.111003	0.2909	0	0.564262	0	0
2810001G20Rik	0.187407	0.0278153	0.0620673	0.17804	0.135055	0.232511	0.0885657	0.148582	0.0842978	0.208564	0.126592	0.250666	0.0532229	0.244338	0.0713432	0.216861	0	0.0666051	0.275439	0	0.056373	0.186043	0.0422167	0	0
2810002D19Rik	0.0663644	0.0277488	0.0429643	0.0154061	0.0307166	0.0284392	0.0830769	0.0416878	0.0697666	0.0695712	0.0883561	0.0474228	0.00781622	0.0633319	0.0125344	0.0258638	0	0.0597229	0.251291	0.115942	0	0	0	0	0
2810004N23Rik	1.13296	0.546869	1.18354	1.5479	0.742127	1.39292	0.631025	0.747107	0.703243	1.2206	1.49377	1.95509	0.519525	0.510973	1.33199	1.39831	0.596669	0.131367	0.923315	0.443438	0.275482	0.401628	1.2566	0.29121	0.817736
2810006K23Rik	0.168262	0.17148	0.161035	0.151622	0.100246	0.267863	0.125214	0.144254	0.0811737	0.102	0.16814	0.301902	0.170367	0.117222	0.24608	0.17577	0.0954229	0.03849	0.0383168	0.281438	0.14209	0.109503	0.129447	0	0
2810013P06Rik	0.205521	0.374676	0.222082	0.110308	0.684721	0.174559	0.128418	1.20424	0.789168	0.15572	0.236585	0.178564	0.410172	0.545457	0.0824568	0.108319	0.265301	0.451491	0.119156	0.637372	0.0449206	0	0.0728416	0.066968	0.138951
2810021J22Rik	0.0373623	0.0238005	0.0599719	0.0331248	0.0187596	0.0537936	0.0141979	0.092724	0.0585428	0.0493086	0.0744924	0.106289	0	0	0.00409997	0.0833919	0.10062	0	0	0	0	0	0.118877	0	0
2810025M15Rik	0.333266	0.135857	0.212333	0.453062	0.105389	0.343661	0.24786	0.040751	0.0923619	0.288218	0.18316	0.703914	0.0586949	0.0401142	0.334654	0.538129	0.312209	0.256889	0.225433	1.51485	0.7242	0.247115	0.406178	0.0498132	0.281104
2810029C07Rik	0.0312104	0.0165264	0.00887077	0.0388506	0.0106654	0.0271835	0.00151043	0	0	0.107444	0.0118001	0.0278202	0.0314014	0	0.047228	0.0810708	0	0	0	0	0	0	0.0393902	0	0
2810030D12Rik	0.00193522	0	0	0.023694	0	0	0.0103548	0	0	0.0358701	0	0.00191054	0	0	0	0	0	0	0	0	0	0	0	0	0
2810039B14Rik	0.00160394	0.00831103	0.0169359	0	0.0124897	0.0274731	0	0.000413283	0	0.0074755	0	0.00478064	0	0	0.00725395	0	0	0	0	0	0	0	0	0	0
2810402E24Rik	0.145323	0.0506763	0.182622	0.152613	0.0968261	0.129978	0.0573292	0.0811085	0.046258	0.0678402	0.170698	0.0984742	0.0433348	0.142886	0.142034	0.116158	0.0238892	0.104176	0.206537	0.26452	0	0	0.173502	0	0.127935
2810403A07Rik	0.380946	0.200349	0.442557	0.38596	0.411343	0.508086	0.224079	0.343733	0.433848	0.364828	0.646693	0.254862	0.228194	0.211066	0.66492	0.286698	0.165946	0.0847309	0.568402	1.04374	0.135419	0.402167	0.29125	0.0845273	0.528474
2810403D21Rik	0.155838	0.0667799	0.11435	0.138777	0.130572	0.152545	0.100582	0.062243	0.0275025	0.149408	0.194708	0.0796399	0.0286066	0.222693	0.188574	0.133774	0.309005	0.106886	0	0.177976	0.223787	0	0.109373	0	0
2810405F17Rik	0.00903064	0.0150223	0.00885413	0	0.0151743	0.00113284	0.0101997	0	0.0544465	0	0.0275512	0.000660252	0	0	0	0	0	0	0	0	0	0.0591279	0.0299491	0	0
2810408A11Rik	0.0948885	0.0207342	0.157091	0.0873168	0.0299761	0.136327	0.013962	0.00630023	0.0275591	0.119064	0.15281	0.123669	0.0510745	0.053676	0.0413735	0.03273	0	0	0.0382387	0.00994016	0	0	0.0558452	0	0
2810408I11Rik	0.0324518	0.0247094	0.0333826	0.046738	0.0503263	0.060941	0.0824166	0.0301298	0.0108021	0.0523872	0.0673389	0.298951	0	0.0713715	0.0771983	0.00796439	0	0.125152	0	0.079816	0	0	0.494933	0	0
2810410L24Rik	0.0048676	0	0.0222488	0.0035445	0	0	0.00329699	0	0	0	0	0.00230591	0	0	0	0.0490214	0	0	0	0	0	0	0.00590582	0	0
2810414N06Rik	0.00726201	0.0176168	0.0174333	0.00819554	0.00137051	0.0162837	0	0	0	0.00514657	0.0113002	0.00255082	0	0	0	0.0231553	0	0	0	0	0	0	0.0108175	0	0
2810428I15Rik	1.06604	0.949422	1.05962	1.31324	1.02374	1.30981	1.55418	0.692069	0.472473	1.10495	1.1054	1.43397	1.0126	1.40854	0.869543	1.27525	1.15128	1.95864	0.935625	1.16565	0.846499	0.271003	1.1277	0.676704	0.5681
2810429I04Rik	0.043913	0.0302109	0.0186103	0.00698864	0.0131107	0.0501926	0	0	0	0.00395242	0.0148622	0.0834492	0	0.0376134	0.00842682	0	0.0757863	0	0	0	0	0	0.0401274	0	0
2810433D01Rik	0	0	0.00223149	0	0	0	0.0761955	0	0	0	0	0	0	0	0	0	0	0	0	0	0	0	0	0	0
2810454H06Rik	0.0389765	0.00447474	0.0261156	0.0200406	0.057826	0.0654207	0.0316203	0.0824397	0.0898852	0.0314851	0.00351848	0.0235546	0.0244838	0.155581	0.0258236	0.0450975	0.0349742	0	0	0	0.152103	0	0	0	0
2810459M11Rik	0.011472	0	0.00198772	0.0132583	0	0.00735854	0	0.000958133	0	0.0193289	0.0207676	0.00632264	0	0.0359118	0.0559361	0.00919814	0	0	0	0	0	0	0	0.0576286	0
2810468N07Rik	0.391663	0.0298344	0.027461	0.230493	0.0166263	0.259438	0.0753825	0.0208294	0.0377351	0.34847	0.284733	0.138267	0.0140659	0	0.0976959	0.553992	0	0	0.30191	0	0	0.492078	0	0.0576286	0.127935
2810474O19Rik	2.37374	1.94746	1.30832	1.40137	2.10774	2.0491	1.22153	1.88405	1.4416	2.08984	2.72035	1.49375	1.8346	1.90768	1.78729	1.06772	1.57628	3.09239	1.93726	1.31841	2.31538	15.7741	1.37652	1.18265	0.0239764
2900005J15Rik	0.0297294	0.019138	0.0597871	0.0304031	0.0156276	0.0609256	0.00762832	0.037124	0.0328185	0.0327579	0.0835277	0.0171036	0.0359805	0	0	0	0.04995	0	0.0395651	0.10352	0	0	0.0125219	0	0
2900009J06Rik	0.0152273	0.00210859	0.0308054	0.0168027	0	0.0181098	0.0046632	0	0.014119	0.00630729	0	0.0143085	0.00987101	0	0.0299211	0	0	0	0.0391323	0	0	0	0	0	0
2900018N21Rik	0	0	0.00377514	0	0	0	0.0321328	0	0	0	0	0.0168337	0.0369279	0	0.0659085	0.0083652	0	0	0	0	0	0	0	0	0
2900026A02Rik	0.477301	0.334518	0.364655	0.330954	0.357039	0.323379	0.173797	0.0908882	0.0130676	0.228074	0.473443	0.246424	0.179481	0.122593	0.30752	0.224417	0.0691133	0	0.199867	0.925903	0.225149	0.227097	0.256778	0.0217434	0.0386832
2900041M22Rik	0.00501334	0	0.0107244	0.0010127	0.068497	0.00574938	0.0415228	0.0502028	0	0	0	0.00233646	0	0.029986	0	0.00648627	0	0	0	0.212941	0	0	0	0	0
2900052L18Rik	0.00531747	0	0.0249599	0.0011042	0	0.00938282	0	0	0	0.00978274	0	0.0007717	0.0388735	0	0	0.0471754	0	0	0	0.19302	0	0	0.163703	0	0
2900060B14Rik	0.0443759	0.0177248	0.0249489	0.076831	0.0119594	0.0611546	0.00848155	0.0994781	0.0627515	0.0372693	0.0882076	0.129918	0.051889	0.297626	0.112143	0.0435469	0.0141156	0	0.0200957	0	0	0	0	0.0597104	0
2900076A07Rik	0.0770469	0.0492918	0.0538295	0.060126	0.060673	0.0855133	0.0631929	0.0237711	0.0464286	0.0442507	0.204586	0.0266656	0.0633769	0.097618	0.103067	0.0153262	0.0437668	0.0259185	0.0881223	0	0.135419	0	0.056255	0	0
2900079G21Rik	0.0175171	0	0.00333635	0.0260469	0	0.0307174	0	0.0100517	0.0224503	0.0195975	0.0552407	0.0048455	0	0	0	0	0	0	0	0	0	0	0	0	0
2900093K20Rik	0.117027	0.0472639	0.103058	0.169712	0.0413366	0.127096	0.041762	0.0321899	0.0842549	0.0766987	0.10423	0.0530864	0.0811913	0.00854558	0.0454245	0.193416	0.117873	0.0967043	0.141793	0.0990719	0	0.0775032	0.169694	0.124524	0.343439
2900097C17Rik	0.110854	0.109537	0.12964	0.155563	0.0570012	0.122679	0.276854	0.00529462	0.0428149	0.0719519	0.11167	0.160728	0.102787	0.105126	0.239961	0.240623	0.115689	0.0274207	0.0959193	0.0225811	0.056373	0	0.0665821	0	0
3000002C10Rik	0.0471575	0.0233137	0.0248396	0.0624773	0.0268643	0.0305871	0.00251809	0.0147475	0.0406733	0.0247484	0.0639527	0.0848574	0.0480115	0.0191165	0.0454913	0.0457897	0.00633555	0.0667664	0	0.0593965	0	0	0.0157939	0	0.127935
3010003L21Rik	0.0842933	0.0134967	0.0399505	0.0793557	0.08878	0.163154	0.00360682	0.0740898	0.05812	0.130926	0.0637918	0.11715	0.055588	0.0562797	0.123809	0.0745256	0.0328521	0	0.0789067	0.0688903	0.10175	0	0.00945761	0	0
3110001I22Rik	0.0316777	0.06774	0.0179924	0.0455832	0.10259	0.055423	0.0121752	0.0114202	0.103553	0.00728461	0.0680624	0.0241885	0.0872827	0.0789768	0.0470451	0.0189404	0.021696	0.0371228	0.0128961	0.0196379	0.0354591	0.0668043	0.0247163	0.0506457	0
3110002H16Rik	0.178355	0.179072	0.263815	0.163334	0.243916	0.0704506	0.143764	0.372559	0.160889	0.213793	0.181557	0.143495	0.163973	0.291565	0.123318	0.12516	0.113808	0.190402	0.279225	0.319323	0	0.156348	0.463221	0.224142	0.0088275
3110009E18Rik	0.0627697	0.0470368	0.100811	0.0397611	0.149558	0.0956198	0.0992165	0.0783447	0.137924	0.0702765	0.0748332	0.127856	0.0513221	0.0680296	0.053326	0.18826	0.085034	0.0173193	0.171304	0.00967797	0.0354591	0	0.166623	0	0.0151489
3110040N11Rik	0.266128	0.195579	0.398469	0.318312	0.252061	0.32666	0.222799	0.209873	0.0871607	0.333226	0.257087	0.348622	0.168328	0.318615	0.217834	0.182044	0.161912	0.289794	0.172848	0.334205	0.319751	0	0.431162	0.0595344	0
3110043O21Rik	0.0948443	0.329746	0.2277	0.0548332	0.0453757	0.155279	0.140393	0.0840748	0.0594352	0.107676	0.113757	0.140527	0.256961	0.394016	0.164785	0.0502234	0.253	0.163001	0.163431	0.266127	0.318648	0.305141	0.121438	0.0604047	0
3110045C21Rik	0.00708237	0.0072609	0.0683939	0.00597455	0.0183326	0.0156845	0.00150626	0.000473502	0	0.0118326	0.014059	0.00903722	0	0	0	0.00282927	0	0	0	0	0	0	0.0537697	0	0
3110053B16Rik	0.0187453	0.00363836	0.0126504	0.00432064	0	0	0.0068707	0	0	0.0122664	0.0183049	0.00131666	0	0	0.0239878	0.0120732	0	0	0	0.063012	0	0	0	0	0
3110056K07Rik	0.135021	0.0540527	0.0577856	0.10643	0.154518	0.218227	0.0493232	0.120871	0.161923	0.0420328	0.177627	0.0942033	0.0870281	0.156214	0.204811	0.245074	0.0226811	0.0585645	0.0771629	0.206301	0.0816693	0	0.0127469	0	0
3110062M04Rik	0.122868	0.114119	0.136381	0.139867	0.158027	0.133365	0.0630172	0.0469839	0.128603	0.111728	0.0757389	0.0840487	0.0907423	0.0892028	0.0670112	0.228502	0.271475	0.0393389	0.26305	0.179864	0	0	0.0907846	0.0576286	0.0386832
3110079O15Rik	0.134531	0.0156367	0.0162612	0.0243738	0	0.0823692	0	0.000413283	0	0.106926	0.0226883	0.0967332	0	0	0.369191	0.0289749	0	0.0908827	0	0	0	0	0	0	0
3110080O07Rik	0.0161142	0.00526816	0.00622219	0	0	0.00827534	0	0	0	0	0.023747	0	0	0	0	0.0909609	0	0	0	0	0	0	0	0	0
3110082I17Rik	0.266395	0.243787	0.323939	0.412921	0.0605419	0.265902	0.127594	0.167159	0.242447	0.319277	0.183676	0.474841	0.263602	0.126767	0.265447	0.242383	0.332372	0.18147	0.352152	0.143513	0.176187	0	0.299811	0.0217434	0.045376
3110083C13Rik	0.00285957	0	0.000318633	0.00410102	0	0	0.0135488	0	0	0.00175462	0	0.000957402	0	0	0.00220474	0	0	0.0291566	0	0	0	0	0	0.0217434	0
3222401L13Rik	0.0165476	0.0138737	0.00764237	0.0030739	0.00599253	0.0225632	0.0347532	0.0153031	0	0.0346011	0.0712532	0.00255182	0	0	0	0.0701311	0	0	0	0	0	0	0	0	0
3300002I08Rik	0.0273332	0.0140628	0.0444655	0.0578124	0.0208622	0.0444827	0.0845773	0.0386169	0	0.0693195	0.0729586	0.0262281	0	0.00968719	0.00804795	0	0.0238373	0	0	0	0	0	0	0	0
3300005D01Rik	0.000751896	0.0482479	0	0.0163656	0	0.0160763	0.0505546	0.0157037	0.0415657	0	0.0176753	0.00192685	0.00625225	0	0	0	0.0596386	0.0325047	0	0.113923	0	0	0	0	0
3632451O06Rik	0.0242797	0	0.0165255	0.0242344	0	0.0243383	0.121299	0.0223004	0	0.00351772	0.0228798	0.0285819	0	0	0.00903702	0.486928	0	0	0.0200957	0	0	0	0	0	0
3830403N18Rik	0	0.0412614	0.00946805	0	0.0201105	0	0.0198608	0	0	0.00305869	0	0	0.0200072	0	0	0	0	0.0777833	0.0491777	0	0	0	0	0	0
3830406C13Rik	0.421822	0.31965	0.41895	0.472188	0.475886	0.33136	0.353737	0.27083	0.0992933	0.388243	0.543852	0.401099	0.336809	0.521155	0.236675	0.350769	0.396169	0.267105	0.283188	0.31844	0.452325	0.0690746	0.510567	0.0911369	0.0747083
3830417A13Rik	0.00540352	0.00872066	0.485065	0.0118292	0.00661015	0.0434251	0	0.0239952	0	0.00215074	0.00587384	0.0460672	0	0.039692	0.00180032	0.0154794	0.0598856	0	0	0.0376925	0	0	0.193184	0	0
3930402G23Rik	0	0.00800962	0	0	0	0	0.0211379	0	0	0	0	0.0015434	0	0	0	0	0.0752672	0	0	0	0	0	0	0	0
4430402I18Rik	0.0349288	0.00243619	0.02796	0.00978432	0.0105703	0.0238881	0.0509337	0.0153031	0	0.0105203	0.0170192	0.0293485	0	0	0	0.00287183	0	0	0	0.056502	0	0	0.0115953	0	0
4631405J19Rik	0.0320972	0	0.00569067	0.0971999	0	0.0148243	0	0	0	0.0638611	0.0442847	0.0168064	0	0	0.0237868	0.0641847	0	0.0767625	0	0	0	0	0	0	0
4631405K08Rik	0.0153352	0	0.0391496	0.0269074	0	0.0194997	0	0	0.0276478	0.0135712	0.0304922	0.0541522	0	0	0	0.190317	0	0	0.0205088	0	0	0	0	0	0
4632404H12Rik	0.0277881	0.00363836	0.013841	0.0306751	0.035109	0.0442331	0	0.00342397	0.0357971	0.0297248	0.0431495	0.0170597	0.0278941	0.00854558	0	0	0	0	0	0.0330885	0	0	0	0	0
4632411P08Rik	0.00838308	0	0.0192902	0.0249229	0.00244517	0	0	0.00562212	0	0.0178449	0.00635098	0.00845565	0	0	0.0073912	0	0	0	0	0	0	0	0.0208439	0	0
4632415L05Rik	0.204621	0.0913182	0.134599	0.132721	0.146559	0.21275	0.173318	0.117316	0.0855111	0.19484	0.190383	0.194007	0.0130018	0.109068	0.0581539	0.140483	0.0192959	0	0.210035	0.114674	0	0.300003	0.102646	0	0
4632427E13Rik	0.27941	0.0679569	0.0492547	0.17074	0.0564816	0.303012	0.0769493	0.0748499	0.108306	0.156864	0.543322	0.297173	0.138125	0.0613128	0.146955	0.258456	0.0581511	0.197392	0.169013	0.29629	0	0	0.0604836	0	0
4732416N19Rik	0.0092294	0	0.0196044	0.006432	0	0.00294857	0	0.0451615	0	0.0234078	0	0.0115454	0	0	0.0135634	0.0334934	0	0.037637	0	0	0	0	0	0	0
4732440D04Rik	0.0189685	0.0195297	0.0145	0.00624234	0.00358466	0.0333513	0.00899629	0.0378653	0.0286615	0.00199766	0	0.00147084	0.0684884	0.0515955	0.0147267	0	0	0	0	0.100995	0	0	0.0503682	0	0
4732471J01Rik	0.0332861	0.00890096	0.0141804	0.0319142	0.0408691	0.0144227	0	0	0	0	0.0897155	0.00285357	0	0	0.0109321	0.0570835	0.0283587	0.0134658	0	0	0	0	0	0	0.222519
4732490B19Rik	0.0262303	0.00064842	0.0278104	0.00681075	0	0	0	0	0	0.0366114	0.0533847	0.0223757	0	0	0.0168258	0	0	0	0	0	0	0	0.0214946	0	0
4732491K20Rik	0.0732225	0.00760792	0.0458169	0.0623775	0	0.0524471	0.00388659	0.0147938	0.0206694	0.0161807	0.044246	0.0488244	0	0	0.00717731	0.0521852	0	0	0.132642	0	0.0477281	0	0.0471952	0	0
4831440E17Rik	0.0137672	0.0085186	0.00818396	0.000552102	0	0.0321272	0.00501993	0	0.0229292	0.00863143	0.0227853	0.00121887	0	0	0	0.04253	0	0	0	0	0	0	0	0	0.0386832
4833403J16Rik	0	0	0	0	0.0163096	0	0	0.0363415	0.00471406	0	0	0	0	0	0	0	0	0	0	0.0638447	0	0	0	0	0
4833407H14Rik	0.076169	0.00842376	0.011105	0.0463257	0.072708	0.107017	0.0198782	0.0747688	0.358496	0.0464899	0.047167	0.0641962	0.129571	0.068953	0.201611	0.0435521	0	0	0	0	0.0474226	1.15197	0.0560212	0.241484	0
4833411C07Rik	0	0.0276839	0	0	0	0	0.00723323	0	0	0.00215074	0	0	0	0	0	0	0	0	0	0	0	0	0	0.103837	0
4833417C18Rik	0.0114401	0.011754	0.00140846	0.0024299	0.0188176	0.00365265	0.0134425	0.0855114	0	0.0166352	0	0.00723697	0	0.0929088	0	0.0384388	0	0	0.0201391	0.0295272	0	0	0.0105976	0	0
4833418N02Rik	0.0279952	0.0248567	0.0209179	0.0277762	0.0328975	0.0326478	0.0167253	0.0593322	0	0.0306688	0.0236305	0.0299404	0.00862601	0	0.00611507	0.0860685	0	0	0.176924	0	0	0.258098	0	0	0
4833420G17Rik	0.415114	0.42004	0.319581	0.411032	0.598865	0.417414	0.319121	0.58659	0.419236	0.367562	0.712484	0.373798	0.41033	0.456401	0.410261	0.310323	0.0757179	0.449828	0.532314	0.354709	0.20186	0.334046	0.293909	0	0.0663523
4833422C13Rik	0.00391372	0	0.0023853	0	0	0	0.128455	0	0	0	0.0283286	0	0	0	0	0.00133154	0	0	0.0733149	0	0	0	0	0	0
4833427F10Rik	0.0164656	0.0126038	0.000283486	0.00276268	0	0.0153433	0	0	0	0	0.0485432	0.000697333	0	0	0.00334726	0	0	0	0	0	0	0	0	0	0
4833439L19Rik	0.433678	0.326663	0.894065	0.561239	0.294042	0.536815	0.380287	0.293065	0.384666	0.701373	0.430073	0.523402	0.349573	0.576104	0.449423	1.02116	0.317194	0.289545	0.42191	0.684292	0.147852	0.459626	0.789627	0.0783361	0.262354
4833445I07Rik	0.030938	0.0292687	0.0262531	0.00313851	0	0.00648005	0.00424849	0.00420084	0.0205214	0.0171242	0.00513368	0.000609494	0.0403085	0	0	0	0	0	0.00691239	0	0.178492	0.0136296	0.0560212	0	0
4921504A21Rik	0	0	0.000299877	0	0	0	0.0209169	0	0	0	0	0	0	0	0	0	0	0	0	0	0	0	0	0	0
4921507G05Rik	0	0.0134008	0.00712353	0	0	0	0.00778089	0	0	0	0	0	0	0	0	0	0	0	0	0	0	0	0	0	0
4921507P07Rik	0.0589692	0.00822341	0.00787971	0.028726	0.0123275	0.0290908	0	0.0104146	0	0.0576533	0.0134855	0.046549	0	0	0.00525387	0	0	0	0	0	0	0	0	0	0
4921514A10Rik	0.00132923	0.00539582	0.0107223	0	0.0237659	0.0119337	0	0	0	0	0	0.0023237	0.0229928	0	0	0	0	0	0	0	0	0	0.00705712	0	0
4921518K17Rik	0	0	0.0308947	0	0	0	0	0	0	0.00175462	0	0	0	0	0	0	0	0	0	0	0	0	0.0320121	0	0
4921524J17Rik	0.706894	0.424281	0.596562	0.733293	1.04134	0.766215	0.651536	0.958336	0.920934	0.583328	0.697587	1.0252	0.434425	0.864679	1.07162	0.734641	0.3048	0.533766	0.60464	1.84596	0.406757	0.0784757	0.462324	0.342923	0.411477
4921531C22Rik	0.054079	0.0690022	0.052065	0.0735993	0.0540666	0.0610225	0.0535894	0.0180687	0.0352396	0.0264428	0.0722822	0.0917252	0.0210934	0.0793415	0.0496308	0	0.134974	0.0110869	0.0638783	0.00967797	0.0354591	0.253481	0.0108175	0	0.0088275
4930402H24Rik	0.187387	0.152877	0.20201	0.141029	0.0550729	0.287871	0.405224	0.0771132	0.0601238	0.126954	0.146897	0.144822	0.128249	0.0934949	0.203209	0.245704	0.128266	0.053037	0.174269	0.519742	0.303582	0	0.0823582	0.066968	0.0088275
4930403P22Rik	0.00162003	0.0109151	0.00201926	0	0	0.0121054	0.00641637	0	0	0	0.0350926	0	0	0	0	0	0	0	0	0	0	0	0	0	0
4930404N11Rik	0.00329721	0.0287581	0.0152348	0.010058	0	0.00859958	0	0	0.0217133	0.0135795	0	0.00453401	0	0	0	0	0	0	0	0	0	0	0.0567969	0	0
4930405A21Rik	0.00140396	0	0.000626475	0	0.00426423	0	0	0	0	0	0	0	0	0	0	0	0	0	0	0	0	0	0	0	0
4930412C18Rik	0.00852368	0.00658019	0.0271498	0.00646603	0	0.0185587	0	0	0	0.00141804	0.0260289	0.00539039	0	0	0	0.00684002	0	0	0	0	0	0	0	0	0
4930412O13Rik	0.028611	0.000962817	0.0566839	0.0197628	0.00100425	0.0467556	0	0	0	0.026814	0.0555522	0.0743321	0	0	0.053698	0.0873893	0	0	0.00494651	0	0	0	0.0431805	0	0
4930415O20Rik	0.0402416	0.00498509	0.024763	0.0579363	0	0.0510419	0.0127855	0	0	0.0392596	0.0121365	0.0155199	0	0	0.0318293	0.0611464	0	0	0	0	0	0	0	0	0
4930417H01Rik	0.00887738	0	0.0026997	0.0132451	0	0	0	0	0	0.0343105	0	0	0	0	0	0	0	0	0	0	0	0	0	0	0
4930426D05Rik	0	0	0.0104543	0.011153	0	0.0166051	0.000467521	0	0.134001	0	0	0	0	0	0	0	0	0	0	0	0	0	0	0	0
4930426I24Rik	0.000748778	0.00958764	0.00492571	0	0	0	0	0	0	0	0	0.00163061	0	0	0	0	0	0.0911876	0	0	0	0	0	0	0
4930427A07Rik	0.0128073	0.0186912	0.0270944	0.0642003	0.0537007	0.0760827	0.00399734	0.0226426	0	0.0508355	0.00205853	0.207956	0.0181391	0.103653	0.0298666	0.0596719	0.0424286	0.0881853	0.0846453	0	0.103167	0	0.102587	0	0
4930430E12Rik	0.00243004	0.217558	0.00583496	0	0	0	0	0	0	0	0	0	0	0	0	0	0.32266	0.00569445	0.0741985	0	0	0.468593	0	0.0996264	0.0481974
4930430F08Rik	0.056138	0.049787	0.0658726	0.0704427	0.0216322	0.0546686	0.0815174	0.0661768	0	0.0217275	0.124683	0.0620262	0.0390395	0.0443616	0.026528	0.0436813	0	0.0239629	0.0104814	0	0.209126	0	0.0646221	0	0
4930431P19Rik	0.0552956	0.0201058	0.0822482	0.0498087	0.0129352	0.0618676	0.0440532	0.0172237	0	0.0734868	0.148128	0.025886	0.0448262	0	0.087164	0.0164019	0	0	0.117895	0.00554004	0.219147	0	0.0320121	0	0.281104
4930432E11Rik	0.0178351	0.00559466	0.00281756	0.052658	0	0.0315347	0.0251267	0	0.014119	0	0.0839077	0.0194925	0	0	0.0244141	0.0040381	0	0	0.00691239	0	0	0	0	0	0
4930432K21Rik	0.00161668	0.00600722	0.00120699	0	0	0	0	0	0	0	0	0	0	0	0	0	0	0	0	0	0	0	0	0	0
4930451G09Rik	0.052725	0.00420127	0.0118373	0.0429492	0.0121074	0.0538766	0	0.0115016	0	0.0151229	0.0654063	0.0517399	0	0	0.0359896	0.0150853	0	0	0	0	0	0	0	0	0
4930452B06Rik	0.00244536	0	0.0148923	0.000882716	0	0.00531364	0	0	0	0.0282678	0	0.0244557	0	0	0	0.0289261	0	0	0	0	0	0	0.0666189	0	0
4930453N24Rik	0.189931	0.159892	0.322539	0.201139	0.407314	0.149342	0.190833	0.196604	0.131721	0.0879271	0.276118	0.178466	0.0982363	0.246788	0.172644	0.243495	0.0976008	0.116485	0.0402492	0.545081	0.303582	0	0.499522	0.068327	0.336768
4930455G09Rik	0.00246837	0.0636693	0.0307136	0	0	0.00962775	0	0.0144549	0	0	0.00511185	0.0211606	0.0468475	0	0	0	0.108855	0.0739513	0	0	0	0	0	0	0
4930458D05Rik	0	0	0.000345746	0	0	0	0	0	0	0.00136687	0	0.000661124	0	0	0	0	0	0	0	0	0	0	0	0	0
4930465K10Rik	0.003577	0	0.000742455	0.00354534	0	0	0.0139008	0.037128	0.0754276	0	0	0	0	0	0	0.0130464	0	0	0	0	0	0	0	0	0
4930469K13Rik	0.218875	0.015053	0.0397118	0.317241	0	0.255699	0.0442051	0.000413283	0.0290488	0.219173	0.22299	0.0286564	0.0234145	0.0260024	0.0827327	0.151021	0.0633372	0	0.274756	0.0551055	0	0	0	0.0217434	0
4930480K23Rik	0.0325935	0	0.0258598	0.00254273	0.00739265	0.0041007	0.00566166	0.0142829	0	0.00330044	0.0156729	0.0364983	0	0	0.0250803	0.0040381	0	0	0.0674709	0	0	0	0	0	0
4930481A15Rik	0.0730148	0.0286535	0.0148056	0.0767465	0.0395242	0.028803	0.0234183	0.0601626	0.087666	0.0410691	0.0426668	0.00658033	0.0117073	0.0477195	0.0724875	0.00310989	0.0281239	0.0651653	0	0	0	0.335954	0	0	0
4930503L19Rik	0.0299957	0.304451	0.00450374	0.0799008	0.224392	0.0595571	0.119183	0.137554	0.170895	0.079127	0.0890544	0.107042	0.0830969	0.198088	0.045942	0.20487	0.116482	0.100727	0.212842	0.567093	0.305255	0	0.00873677	0.0651678	0.0151489
4930509H03Rik	0.00736267	0	0.0124405	0.00831529	0	0	0.00972611	0	0.0290488	0.00333796	0.0349422	0.00191054	0	0	0	0	0	0	0	0.0575109	0	0	0	0	0.0088275
4930512J16Rik	0	0	0	0	0	0	0	0	0	0	0	0	0.0163873	0	0	0	0.097263	0.0311627	0	0	0	0	0	0	0
4930518I15Rik	0.00582486	0.0064479	0	0	0	0	0.00352304	0	0	0	0	0	0.0125749	0	0.0120928	0.0301441	0	0	0	0	0	0	0	0	0
4930520O04Rik	0.0229114	0.0124352	0.025806	0.0138167	0.0287436	0.0486313	0	0	0	0.00561666	0.0145227	0.0617122	0	0	0	0	0	0	0	0	0	0	0	0	0
4930522L14Rik	0.0980535	0.0470767	0.0508225	0.0637918	0.115327	0.220706	0.0463764	0.219046	0.0496644	0.0787818	0.140407	0.163631	0.0261822	0.0744646	0.0174858	0.0440014	0.0829006	0	0	0.0176849	0	0	0.343368	0	0
4930523C07Rik	0.584724	0.136313	1.87615	0.264091	2.31956	0.437414	0.763232	1.89336	2.55845	0.166554	0.175362	0.733482	0.903127	2.18269	0.927075	1.0392	0.626988	1.1654	0.925317	1.18239	2.57948	0.586577	1.23184	0.489442	0
4930524J08Rik	0.000191205	0.00623159	0.00250043	0.013014	0	0.0152047	0.00207096	0	0	0	0.0184908	0.00262664	0.00646327	0	0.0366783	0	0	0	0.00753926	0.125478	0	0	0.00945761	0	0
4930524O07Rik	0.0110739	0.00289179	0.0146202	0.0247109	0.00838531	0	0.00948413	0	0	0.0112096	0.0327707	0.00662106	0	0	0	0	0	0	0	0	0	0	0.0105976	0	0
4930526A20Rik	0.0273805	0	0.020148	0.0230094	0.00567035	0.0470796	0.00289383	0.00728508	0	0.0289287	0.0185886	0.0645625	0	0	0	0.00371586	0	0	0.00691239	0	0	0	0.0107192	0	0
4930533O14Rik	0.406148	0.270137	0.485133	0.559452	0.263991	0.570655	0.302266	0.186615	0.37677	0.459465	0.496674	0.711886	0.382118	0.46297	0.652877	0.241381	0.211524	0.421619	0.172348	0.134385	0.150864	0.116412	0.510807	0.825293	0
4930537H20Rik	0	0	0.00394419	0	0.0083411	0.0148907	0	0	0	0.00242184	0	0	0	0	0	0.00919814	0	0	0	0	0	0	0	0	0
4930539J05Rik	0.0127706	0	0.00505598	0.00549267	0	0.00338108	0.00508129	0	0.0472103	0.00305277	0.00382169	0.01122	0	0	0	0	0	0	0	0	0	0.237722	0	0	0
4930550C14Rik	0	0	0.00256019	0	0.0179776	0.0018403	0.00701884	0	0	0	0	0	0	0	0.00334726	0	0	0	0	0.0461553	0	0	0	0	0
4930551O13Rik	0.00776202	0.00141887	0	0.00353976	0	0	0	0	0	0.0564796	0.00226191	0.00424952	0	0	0	0	0	0	0	0	0	0	0	0	0
4930558J18Rik	0	0.00099169	0.000609914	0	0	0	0	0	0	0	0.0117547	0.0178728	0	0	0	0	0	0	0	0	0	0	0.0889996	0	0
4930563E22Rik	0.023467	0.00147985	0.00620259	0.00205697	0	0.0083438	0.0498422	0	0	0	0.0016375	0.000825043	0	0	0	0	0	0	0	0	0.173476	0	0	0	0
4930568A12Rik	0.00536402	0.028907	0.0015671	0.0140599	0.000927876	0.0198945	0	0.0187463	0.0158351	0.0049893	0.0330524	0.00332722	0	0	0	0.0125472	0	0	0	0	0	0	0	0	0
4930570N18Rik	0.00217152	0.00732603	0.00316099	0	0.130056	0	0	0.137284	0.408744	0	0	0	0.0244552	0.0586935	0	0	0	0	0	0	0	0.11817	0	0	0
4930577N17Rik	0.000363096	0.0139246	0.00132894	0.00323727	0.0220075	0.00651349	0.0185084	0.0181233	0.019424	0	0	0.00267048	0.0331803	0	0	0.00914351	0	0	0	0	0	0	0.0352846	0	0
4930578M01Rik	0.00205373	0	0	0	0	0.0066508	0	0	0	0	0.0424611	0	0.0185662	0	0	0.00367926	0	0	0	0	0	0	0	0	0
4930579G18Rik	0.033861	0.00986004	0.0394793	0.023592	0.0339016	0.0105166	0	0.00956746	0.0953556	0.00728191	0.0356574	0.0161475	0.00559233	0.169035	0.00663482	0	0.0162559	0	0.0383168	0.112347	0.103024	0	0.0108175	0	0
4930579G24Rik	0.0158531	0.0292625	0.00667293	0.0687715	0.0558206	0.020906	0.0550196	0.0838181	0.0142358	0	0.011537	0.191202	0.0618284	0.113135	0.00429612	0.0449481	0.0624032	0.013621	0	0	0	0	0.196721	0	0
4930579K19Rik	0.0155671	0.0143872	0.036196	0.0262071	0.0104953	0.0495891	0.00118174	0	0	0.0163619	0.0608456	0.0313068	0	0	0.0678719	0.00223232	0	0	0	0.0223137	0	0	0.00827976	0	0
4930581F22Rik	0.0608596	0.0831341	0.165796	0.0372991	0.497555	0.031838	0.0887209	0.301302	0.0685313	0.0562197	0.130857	0.0263825	0.190522	0.221554	0.022199	0.0288288	0.0955506	0.077678	0	0.341689	0.0887646	0.493117	0.14907	0.0651678	0.449648
4930589O11Rik	0.00734312	0.0145791	0.00685237	0.0187148	0.0204573	0.0450726	0.0224613	0	0.0263898	0.00925971	0.0479107	0.021775	0	0	0	0	0	0.03849	0.0203445	0	0	0	0.011413	0	0
4930593A02Rik	0	0.00905153	0.00119265	0.00296265	0	0	0	0	0	0	0	0	0	0	0	0	0	0	0	0	0	0	0	0	0
4930599N23Rik	0.0164426	0.00766316	0.0161587	0.00491931	0.0118652	0	0.0135738	0	0.0305995	0.0288377	0	0.000660252	0	0	0	0	0	0	0.098703	0	0	0.234973	0	0	0
4931406C07Rik	2.36533	0.700232	0.685625	5.78891	0.240481	4.61729	0.415626	0.221502	0.430612	4.17529	6.82533	6.05902	0.264614	0.236537	1.48848	2.27679	0.50533	0.368935	3.00236	0.925437	0.0689703	0.846637	0.453516	0.0217434	0.707849
4931406P16Rik	0.485443	0.301449	0.192626	0.262243	0.266653	0.519951	0.322125	0.092706	0.297015	0.383931	0.506129	0.347154	0.120024	0.253052	0.580287	0.562307	0.258248	0.328754	0.512022	2.10698	0.0373923	0	0.0670372	0.0829841	0
4931414P19Rik	0.0634408	0.0266509	0.0268993	0.0505573	0.00572509	0.145252	0.029575	0.0162075	0.053997	0.0181198	0.0311544	0.128044	0	0.145535	0.101823	0.0368834	0	0	0.0120557	0	0.154967	0	0.0157939	0	0.017655
4931417E11Rik	0.0021379	0.00660082	0	0	0	0	0.00354829	0	0	0	0	0	0	0	0	0	0	0	0	0	0	0	0	0	0
4931428F04Rik	0.0539071	0.0196801	0.0631202	0.125377	0.0485559	0.109204	0.0178621	0.033785	0.0154637	0.0393029	0.108992	0.0489746	0.0349426	0	0.0728309	0.0969648	0	0	0.0201391	0.151933	0.103024	0	0	0	0
4931440P22Rik	0.0537504	0.123813	0.0607976	0.121632	0.0479095	0.057068	0.0613436	0.0884335	0.068463	0.0538233	0.129843	0.0423756	0.219812	0.0483428	0.05109	0.135646	0.156802	0.088227	0.18317	0.0940327	0	0	0.0561956	0	0
4932422M17Rik	0.0477321	0.000784409	0.0189579	0.0305285	0.1074	0.00830256	0.00891605	0.0800123	0.0215851	0.038913	0.0879096	0.0194372	0	0.0502075	0.0205757	0	0.0712185	0	0.0789067	0	0	0	0.0366083	0.0506457	0
4932438A13Rik	0.336401	0.116785	0.197475	0.270246	0.544573	0.298207	0.307752	0.797061	0.418711	0.248064	0.703034	0.211563	0.0746081	0.404062	0.412413	0.358387	0.273262	0.312549	0.1643	0.465161	0.151072	0.284421	0.148723	0.0414637	0.0475107
4932441J04Rik	0	0	0.00171778	0	0	0	0.00368264	0.0194766	0	0	0	0	0	0	0	0	0	0	0	0	0	0	0	0	0
4932443L11Rik	0	0	0.00836344	0	0	0	0	0	0	0.000976862	0	0	0	0	0	0.0427416	0	0	0	0	0	0	0	0	0
4933406C10Rik	0.0015953	0	0.00824701	0	0.00821122	0.0215725	0.0106797	0	0	0	0.00409651	0.000825043	0	0	0	0.000775752	0	0	0	0	0	0	0	0	0
4933408B17Rik	0.00884191	0	0	0.0108628	0	0	0	0	0	0	0	0.00303734	0	0	0	0	0	0	0	0	0	0	0	0	0
4933412A08Rik	0.00160782	0	0.000884825	0	0	0	0.00798625	0	0	0	0	0.0459963	0	0	0	0.00684002	0	0	0	0	0	0	0	0	0
4933417C20Rik	0	0	0.00115234	0	0.00426423	0	0	0	0	0	0	0	0	0	0.00428905	0	0	0	0	0	0	0	0	0	0
4933417G07Rik	0	0.00201692	0.00166384	0.00241319	0	0	0	0.0394852	0	0.00730686	0	0.0121347	0	0	0	0.00929769	0	0	0	0.0483898	0	0	0.0160332	0	0
4933421O10Rik	0.075652	0.103555	0.0428018	0.123185	0.0613082	0.0957085	0.0873673	0.0572977	0.128661	0.0825227	0.0326713	0.0814474	0.0477538	0.184928	0.0198032	0.0718877	0.140218	0.0461766	0.0164705	0	0.255753	0	0.0518789	0.302133	0
4933424M12Rik	0	0.149079	0	0	0.0437581	0	0	0	0	0	0	0	0	0.0504497	0	0.0314116	0.0444899	0	0	0.0837731	0	0	0	0	0
4933425M03Rik	0.0120629	0	0.014407	0.0182038	0	0	0	0	0	0.00720129	0	0	0	0	0	0	0	0	0.0646596	0	0	0	0	0	0
4933427D14Rik	0.1936	0.0514906	0.191525	0.10061	0.103783	0.175128	0.0985889	0.124598	0.0414393	0.121909	0.352146	0.158236	0.0145523	0.0730389	0.109659	0.103911	0.00633555	0.0675191	0.256238	0.0885857	0.2002	0	0.281989	0.0217434	0
4933429H19Rik	0.0122238	0	0.00263585	0.00597424	0	0.0151136	0	0	0	0	0	0	0	0.0195122	0.00306013	0.00287183	0	0	0	0	0	0	0	0	0
4933430I17Rik	0.00614342	0.00374678	0	0.000555741	0	0	0	0	0	0	0	0.0060958	0	0	0	0	0	0	0	0	0.173476	0	0	0	0
4933431E20Rik	0.140674	0.00585967	0.0185561	0.120948	0.0243183	0.128889	0.0182284	0.00101835	0.00612862	0.0938266	0.0729237	0.0468912	0	0.0658644	0.0463825	0.174407	0.0381894	0	0.122178	0	0	0	0	0	0.0391253
4933431K14Rik	0.0065754	0.00790711	0.0174171	0	0	0.00706008	0	0	0	0	0.0198184	0.00140166	0	0	0	0	0	0	0	0	0	0	0.0332533	0	0
4933434E20Rik	0.472579	0.417599	0.398967	0.605923	0.42685	0.553406	0.317994	0.447672	0.559612	0.301215	0.663744	0.49166	0.435948	0.479763	0.53924	0.416046	0.326699	0.3877	0.196463	0.137893	0.496352	0.295639	0.258905	0.393707	0.114359
4933437G19Rik	0.0155677	0.0157116	0.0120205	0.0614983	0	0.0105827	0.00744074	0	0.0114341	0.00883218	0.046022	0.0841544	0	0	0.0613132	0.0119569	0	0	0.0186342	0	0	0	0	0	0
4933439C10Rik	0.203073	0.092455	0.247486	0.159321	0.0554236	0.185991	0.115127	0.0819511	0.0884878	0.118178	0.298753	0.139596	0.0326151	0	0.386288	0.0740023	0.0823147	0.0130959	0.279984	0.0204411	0	0	0.198703	0.0696621	0
4933439K11Rik	0.0284679	0.0037029	0.0337134	0.00323406	0	0	0	0.0112127	0	0.0442584	0	0.00250042	0	0.0483428	0	0.0622225	0	0	0	0	0	0	0.0190585	0	0
4933440N22Rik	0.0158379	0.0292386	0.0322989	0.070917	0.0341583	0.00373646	0.0117172	0.0649301	0.0305995	0.0284587	0.0203008	0.0132087	0	0.0327752	0.026528	0.0726543	0.0712337	0	0	0.0803422	0	0	0.0428296	0	0.240793
5031425E22Rik	0.296974	0.20076	0.202569	0.285937	0.38123	0.229754	0.1753	0.874779	0.915425	0.166748	0.309143	0.168957	0.149126	0.725572	0.318168	0.332901	0.352787	0.167899	0.214653	0.267092	0.748576	0	0.130371	0.35624	0.0151489
5031425F14Rik	0.0124203	0.0453838	0	0	0.111414	0	0	0	0	0	0.013479	0	0.0242841	0	0	0.0114548	0	0.0281116	0	0.0664805	0	0	0	0	0
5031434O11Rik	0.0312008	0.033516	0.0283016	0.0373165	0.0440034	0	0.011214	0.0817724	0	0.066465	0.0548488	0.00485544	0.0539328	0.189609	0.0129346	0	0.0401059	0	0	0	0	0	0.0170689	0	0
5031439G07Rik	0.126808	0.284882	0.233259	0.175368	0.018161	0.149234	0.211808	0.0101833	0.143475	0.211417	0.353037	0.15918	0.307228	0.050351	0.114623	0.103861	0.658373	0.899806	0.12706	0.0326088	0.124077	0.284812	0.0574089	0.071582	0.0182743
5033403F01Rik	0.00140396	0	0.0051718	0	0	0	0	0	0	0	0.0350926	0.0433907	0	0	0	0	0	0	0	0	0	0	0	0	0
5033417F24Rik	0.000690214	0	0.00114177	0	0	0	0	0	0	0	0	0.00132487	0	0	0	0	0	0	0	0	0	0	0	0	0
5033426O07Rik	0.00893342	0	0.00136546	0.00500013	0	0	0	0	0	0	0	0	0	0	0	0	0	0	0	0	0	0	0.0406111	0	0
5033430I15Rik	0.11434	0	0.0492741	0.119653	0.0392551	0.0777863	0.0051094	0	0.0273836	0.137401	0.118583	0.0455439	0	0.039523	0.0707056	0.143415	0	0	0.0914529	0	0	0	0.0105976	0.0651678	0.0492645
5330406M23Rik	0.0567782	0.30543	0.0386087	0.0393378	0.0777078	0.042332	0.101963	0.0269437	0.120376	0.00337436	0.102414	0.00739435	0.0782946	0.0114612	0.0054923	0.104058	0.280734	0.128698	0.162552	0.125282	0.128337	0.204273	0.0112846	0.0569071	0
5330416C01Rik	0	0	0.00241398	0	0	0	0.0235682	0	0	0	0	0	0	0	0	0	0	0	0	0.101348	0	0	0	0	0
5330417C22Rik	0.823353	0.0264208	0.168667	1.33394	0.0337339	0.95406	0.0312722	0.0731033	0.0305995	1.072	2.13708	0.643708	0.0226524	0.0608757	0.880474	0.239969	0.0939865	0	0.569984	0.114258	0.0471359	0.16855	0.238829	0	0.0441375
5330438D12Rik	0.0437596	0.0198347	0.0389023	0.0278195	0.0447893	0.0281158	0.0371654	0	0.063068	0.0922509	0.066551	0.0107856	0.0984702	0.094728	0.0196872	0.0124961	0	0	0.181517	0.111	0.178492	0	0.0766002	0	0.0403005
5430400D12Rik	0.000732424	0	0	0	0	0	0	0	0	0	0	0.00363009	0	0	0	0	0	0.0253252	0	0	0	0	0	0	0
5430403G16Rik	0.0301646	0.0147668	0.0403752	0.0285217	0	0.00619509	0.00291578	0.0327644	0	0.0311576	0.0325684	0.0802142	0	0.0546484	0.00961538	0	0	0.0786873	0.248369	0.0136274	0	0	0.0200291	0	0
5430405H02Rik	0.174549	0.065652	0.154798	0.106711	0.131397	0.172046	0.173768	0.0412489	0.0651596	0.0779855	0.156153	0.0488006	0	0	0.0741118	0.100857	0.0123057	0.068621	0.0752962	0.237702	0.2002	0.420835	0.0823952	0	0
5430416N02Rik	0.401268	0.175161	0.187098	0.339741	0.907636	0.393575	0.263312	0.671743	0.40958	0.381049	0.457337	0.402967	0.117504	0.0906139	1.02253	0.22081	0.174195	0.232246	0.573826	0.221155	0.246093	0.0511004	0.144114	0.0498132	0
5430419D17Rik	0.00313826	0	0.068379	0	0	0	0	0	0	0	0.0279517	0	0.00984202	0	0	0	0	0	0	0	0	0	0.0225693	0	0
5430421F17Rik	0	0.00946179	0.0478922	0.00241873	0	0	0	0	0	0	0	0	0	0	0	0	0	0	0	0.00935318	0	0	0.0238346	0	0
5430427O19Rik	0.0127892	0.298462	0	0	0.0998314	0	0	0.0708234	0.24489	0.00419942	0	0.00298466	0.133751	0	0.030106	0	0.315592	0.031283	0	0	0.116469	0.406309	0	0.530082	0
5430431A17Rik	0.01756	0	0.000684943	0	0	0	0	0	0.0257439	0	0.0538038	0	0	0	0	0.00324559	0	0	0	0	0	0	0	0	0
5430437J10Rik	0.0106048	0.40576	0	0	0	0	0.0106172	0	0	0	0.037125	0	0.045864	0.0113662	0	0	0	0	0.0701833	0	0.273179	0	0	0.0845273	0
5530601H04Rik	0.198708	0.144236	0.214796	0.148414	0.090058	0.190881	0.147551	0.104082	0.157633	0.208621	0.180166	0.291005	0.157596	0.216587	0.0752679	0.0873758	0.099438	0.14929	0.139232	0.116899	0.0443823	0.390668	0.215497	0	0
5730405O15Rik	0.00119158	0.00307269	0.0237965	0.00261529	0	0	0	0	0	0	0	0	0	0	0	0	0	0	0	0	0	0	0	0	0
5730409E04Rik	0.129256	0.0641961	0.114378	0.086093	0.00858243	0.0824423	0.287822	0.000473502	0	0.0539718	0.101098	0.0749084	0.0355566	0	0.0717209	0.329741	0.021696	0	0.0857932	0.145271	0.0373923	0	0.0768041	0	0
5730422E09Rik	0.00597756	0.00434524	0.00325685	0.0130967	0.0121694	0.0195377	0	0	0	0	0	0.000917779	0	0	0	0.0123258	0	0	0	0	0	0	0	0	0
5730455P16Rik	0.148724	0.0864134	0.196828	0.217214	0.0626031	0.120554	0.321002	0.0382674	0.0913781	0.138179	0.177551	0.16778	0.123233	0.0786219	0.056633	0.354451	0.115089	0.0628299	0.151479	0.458323	0	0.289327	0.0235644	0.127874	0.0239764
5730480H06Rik	0.145916	0.0528597	0.0733621	0.130847	0.105446	0.164623	0.12054	0.042936	0.0112693	0.112741	0.0854068	0.0845084	0.0331613	0.089642	0.0786461	0.0689623	0.0103964	0.0158726	0.0786425	0.118546	0	0.0272593	0.0247236	0	0
5730507A11Rik	0.0186077	0.00982819	0.000879591	0.00466906	0	0.0148034	0	0	0.0224503	0.0328312	0	0.0495864	0	0	0	0.112336	0	0	0	0.0272933	0	0	0	0	0
5730507C01Rik	0.0101209	0	0.0031845	0.00118943	0	0	0	0	0	0.00736936	0	0.00952303	0	0	0.00525387	0	0	0	0	0.049128	0	0	0	0	0
5730508B09Rik	0.0615805	0.106678	0.108997	0.0771619	0.225914	0.113433	0.0172195	0.961096	0.167789	0.0753784	0.0176961	0.066492	0.392163	0.352915	0.0974023	0.0843972	0.0604757	0.257071	0.0222396	0.238231	0.452518	0	0.09453	0.103837	0.0296692
5730559C18Rik	0.0516348	0	0.0588084	0.0698999	0.00598497	0.0803791	0.0197889	0.0168694	0	0.0326689	0.132588	0.064792	0	0	0.194342	0.0802877	0	0.0396121	0	0	0	0	0	0	0
5830408C22Rik	0.119397	0.0555985	0.0587594	0.0354384	0.369787	0.0523374	0.0400905	0.260449	0.487622	0.0777376	0.0711417	0.0132109	0.140286	0.20843	0.0450744	0.00838071	0.124599	0.112989	0	0.042069	0	0.214514	0.0309522	0	0.0088275
5830411N06Rik	0	0	0.00339345	0.00579897	0.00500114	0	0.0023326	0	0	0	0.0078944	0	0	1.24022	0	0	0	0	0	0	0	0	0	0	0
5830417I10Rik	0.0227777	0.00890274	0.0188292	0.00225447	0.0398951	0.015094	0.00418327	0	0.0664221	0.0267018	0.0362086	0.0369803	0.00646327	0.0386742	0	0.0417042	0.0575341	0	0	0.0691778	0	0	0	0	0.242254
5830432E09Rik	0	0.0865699	0.00120917	0.00348994	0.142363	0	0	0.0180481	0	0	0	0	0.063199	0.035573	0	0	0	0.126552	0	0	0	0.220926	0	0.0448049	0
5830444B04Rik	0.051904	0.00594308	0.0319071	0.0110624	0	0.0524865	0.014859	0.0578655	0	0.0719734	0.0526794	0.0103246	0	0.0974183	0.0648098	0.000775752	0	0	0	0.0993033	0	0	0	0	0
5830454E08Rik	0.0156328	0.0030381	0.0321896	0	0.0724335	0.0472649	0	0.0150533	0.0473026	0.040077	0.0158774	0.00384456	0.0282207	0	0.0340653	0.00647893	0	0	0	0	0	0	0	0	0
5830468F06Rik	0	0	0.00170248	0	0.0611263	0	0	0.167092	0.0065537	0	0	0	0	0.115957	0	0	0	0	0	0	0	0	0	0	0
5930412G12Rik	0.00402068	0.00589068	0.0695456	0.0197544	0	0	0.00838798	0	0.0146232	0.00264665	0	0.00371516	0	0.039692	0.0490307	0.0369508	0	0.0109396	0	0	0	0	0	0	0
5930430L01Rik	0.0545358	0.0193653	0.0681607	0.0281113	0	0.0402326	0.040772	0.00689517	0.0132692	0.0243714	0.0522285	0.0106878	0.0176845	0	0.0258264	0.105482	0.0376982	0	0	0.0159436	0	0	0.0148543	0.0569071	0
6030400A10Rik	0.00834127	0.00891876	0.00252085	0.00145581	0.0200107	0	0.00189382	0	0	0.00412623	0.00456814	0	0	0	0	0.0211083	0.0740001	0	0	0	0.131804	0	0	0	0
6030407O03Rik	0.00216474	0	0.00898088	0	0	0	0.0108123	0	0	0.0213501	0	0.00365771	0	0	0	0.313165	0	0	0.0819148	0	0	0	0	0	0
6030408B16Rik	0.00195427	0	0.0114667	0.0203279	0	0.00823484	0.0692502	0	0	0.00277622	0.0153995	0.000727116	0	0	0	0.00552836	0	0	0	0	0	0	0	0	0.0931515
6030419C18Rik	0.0165822	0	0.0059167	0.00726547	0	0	0.042229	0	0	0	0	0	0	0	0.0651573	0.0668105	0	0	0	0	0	0	0	0	0
6030442K20Rik	0.00130768	0	0.000838791	0	0.0181148	0	0	0	0	0	0.00697272	0.000506094	0	0	0	0	0	0	0	0	0	0	0	0	0
6030443J06Rik	0.0273487	0.00729261	0.0390004	0.0171249	0.0085515	0.0118775	0	0.0156387	0	0.0206627	0.0244742	0.00861473	0	0	0	0	0	0	0	0	0	0	0.0107192	0	0
6030458C11Rik	0.139045	0.0904357	0.151149	0.143902	0.103884	0.171046	0.154633	0.0549626	0.117736	0.152623	0.171687	0.172388	0.12632	0.0327769	0.0201452	0.0913932	0.022133	0.0286603	0.09662	0.310817	0	0.13029	0.172119	0	0
6230400D17Rik	0.0353011	0.0093069	0.0356936	0.0341385	0.00612398	0.0215844	0.0157231	0.0262748	0.038173	0.00154683	0	0.00613187	0	0.0032201	0.0102379	0.0452161	0	0	0.100478	0.045063	0	0	0	0	0
6330403L08Rik	0.00523945	0.00325537	0	0.00160421	0	0	0.0152403	0	0	0	0.0249817	0.00641732	0	0	0	0	0	0	0	0	0	0	0.0115953	0	0
6330408A02Rik	0.0404355	0.0431724	0.0463725	0.0465261	0.044303	0.0564075	0.0574838	0.0532374	0	0.0300622	0.110725	0.0226663	0	0.0411646	0.0127728	0.0334934	0.073114	0	0	0.031406	0	0	0.0406111	0	0
6330418K02Rik	0.0419145	0.101984	0.0560733	0.0314724	0.0473741	0.0329865	0.00882205	0.029165	0.021879	0.030893	0.0586966	0.0299249	0.113102	0	0.113582	0.0615867	0.0326083	0.0577408	0	0	0	0	0	0	0
6330562C20Rik	0.0562027	0.0363848	0.0509449	0.0167123	0	0.0373037	0.00845884	0	0	0.0219546	0.0293568	0.0293755	0.00686723	0	0.0533523	0.0762431	0.0597063	0.051175	0.0279786	0	0	0	0.0210266	0	0
6430531B16Rik	0.00139395	0.00459424	0.00665662	0	0	0	0	0	0	0	0	0	0	0	0	0	0	0.0461357	0	0	0.0908884	0	0.0124887	0	0
6430548M08Rik	0.0534551	0.0500277	0.0359415	0.221066	0	0.081236	0.110501	0	0	0.0767268	0.139195	0.0356508	0.145621	0	0.0383356	0.0579906	0.253914	0.17723	0.232407	0.224913	0	0.417706	0.0105976	0.0595344	1.3109
6430562O15Rik	0.0351855	0.0154763	0.00752561	0.0113561	0	0.0168206	0.0216914	0	0	0.0470267	0.0861973	0.0186908	0	0	0	0	0	0	0	0.0552105	0	0	0	0	0
6430573F11Rik	0.0366333	0	0.0164982	0.0354539	0.00958805	0.0190889	0	0.000413283	0.024264	0.00777879	0.0461799	0.0201046	0	0	0.0091161	0.0062007	0	0	0.144658	0.0562589	0	0	0	0	0
6430573P05Rik	0.000446023	0.00791472	0.00702804	0	0.00137051	0.00294857	0.00190575	0	0	0	0	0.00350569	0.0153373	0	0.00187373	0	0	0	0	0	0	0	0.0131209	0	0
6430590A07Rik	0.0191236	0	0.0300522	0.0188866	0	0.0388702	0.00787084	0	0	0.0167634	0.156158	0.0563168	0	0.0281398	0.049159	0	0	0	0.063484	0	0	0	0.0560212	0	0
6530402F18Rik	0	0.014898	0.000576955	0	0.0499253	0	0.0148755	0.0285535	0	0.00284119	0	0	0.0659464	0	0	0.0334899	0	0	0	0	0.090005	0.546377	0	0.11037	0
6720427I07Rik	0.106752	0.0758087	0.0830348	0.0932729	0.0640343	0.152605	0.057401	0.0272188	0.139742	0.125756	0.153449	0.062651	0.0456114	0.0542326	0.0243231	0.00749322	0.0980346	0	0.0265661	0	0.10175	0	0.14825	0	0
6720464F23Rik	0.000848976	0.00197517	0.000914246	0.0036497	0	0.0298769	0.0178412	0.0141148	0	0	0.0327528	0	0.0316899	0	0.0179598	0	0.0605455	0	0.0143173	0	0.0477281	0	0	0	0
6820402A03Rik	0.0104963	0.00905894	0.0180261	0.00187621	0.000927876	0.0230652	0.0026673	0.0151868	0	0.00574966	0.0380306	0.0442494	0.00920029	0	0	0	0.0246944	0	0.00494651	0	0	0.271003	0	0	0
6820408C15Rik	0	0.00240116	0.00353696	0.0165328	0	0	0	0	0	0	0	0	0	0	0	0	0	0	0	0	0	0	0	0	0
6820431F20Rik	0.0107667	0.0274245	0.0153408	0.01036	0.0276631	0.013868	0.0244156	0.0195824	0.0315512	0.0207868	0.0120445	0.0664283	0	0	0.00436941	0	0	0.0195496	0.0402492	0	0	0	0	0.0217434	0
7330423F06Rik	0	0.00887578	0	0	0.0161255	0	0	0.0191165	0	0	0	0	0	0.0346735	0	0	0	0	0	0	0.023568	0	0	0	0
8030453O22Rik	0	0.0153524	0.00465174	0	0	0	0	0	0	0	0	0	0	0	0	0	0.0715896	0	0	0	0	0	0	0	0
8030462N17Rik	0.0478497	0.0405637	0.0284566	0.0663299	0.0767972	0.124338	0.0448491	0.0858543	0.056348	0.0369721	0.0697858	0.0571613	0.0494006	0.0516598	0.0938293	0.106877	0.0273019	0.102573	0.180652	0.147637	0	0	0.00843372	0	0
8430408G22Rik	0.00533881	0	0.0257148	0	0	0	0	0	0	0.00215074	0	0.00481009	0	0	0.0121372	0	0	0	0	2.7351	0	0	0	0	0
8430419K02Rik	0.0125369	0	0.00179859	0.022813	0	0.00808967	0.0217056	0	0	0.0120772	0	0	0	0	0.0125704	0	0.0627943	0	0	0	0	0	0	0	0.0779618
8430429K09Rik	0.0772123	0.0490669	0.112635	0.150462	0.0796022	0.103707	0.0796169	0.0980159	0.09043	0.133292	0.114675	0.0796155	0	0.0464091	0.103549	0.0333012	0	0	0	0.170777	0	0.214514	0.158536	0.103837	0
9030407P20Rik	0.00532237	0	0.00769561	0.0272409	0	0.0517042	0.001461	0	0	0.0307627	0.0265051	0.00700905	0.0152328	0	0	0	0	0	0	0	0	0	0	0	0
9030617O03Rik	0.00135376	0.0786137	0.0875821	0.0110695	0.0357866	0.0113437	0.0370502	0.017342	0.0111235	0	0.00191275	0.00201915	0.00601923	0.124243	0	0.00758258	0.065606	0	0.101636	0	0.119667	0	0.10084	0	0
9030619P08Rik	0.00676561	0	0.0143909	0.00949739	0.0149248	0	0.0034825	0	0	0	0	0.00227001	0	0	0.0403025	0	0	0	0	0	0	0	0	0	0
9030624G23Rik	0.00109898	0	0.00537279	0	0.00850553	0	0	0	0	0	0	0	0.0241528	0	0.00994502	0	0.142947	0	0	0.031067	0	0	0	0	0
9030624J02Rik	0.283207	0.367291	0.325323	0.285405	0.258632	0.334363	0.322196	0.171449	0.155969	0.270068	0.181981	0.257582	0.135541	0.276038	0.216469	0.172487	0.329105	0.292509	0.20263	0.250715	0.154967	0.271003	0.330108	0	0.017655
9130008F23Rik	0.107978	0.0128829	0.111828	0.0732829	0.00522697	0.134842	0.0369325	0.00271808	0	0.0685531	0.409065	0.0653036	0.0357462	0.0287843	0.142233	0.0403747	0	0	0.27493	0.10856	0.255686	0	0.0170689	0	0
9130011E15Rik	0.0289601	0.0187696	0.00753223	0.00656599	0	0.0150685	0.0179757	0.0319279	0.0124978	0.083999	0.00891425	0.0169895	0.0366305	0.0494523	0	0.0173033	0.0575341	0	0	0	0	0	0.0324419	0	0
9130017K11Rik	0.0118234	0.00352694	0.00592348	0.00234154	0	0.00769505	0.00827126	0	0	0.0362824	0.00635098	0	0.00900862	0	0	0	0	0	0	0	0	0	0	0	0
9130019O22Rik	0.0139957	0.0074554	0.00613497	0.00905086	0.0217564	0	0.00249616	0.0568085	0.0311538	0.0215782	0.0135848	0.000553397	0.0185662	0	0	0.00970742	0	0	0	0.0204411	0	0.108836	0	0	0
9130023H24Rik	0.0212272	0.00420657	0.0191944	0.0234306	0	0.0159943	0.0161209	0	0	0.00722878	0	0.00447643	0	0	0	0.0910269	0	0	0	0	0	0	0	0	0
9130213A22Rik	0	0	0.0031598	0	0	0.0193408	0	0	0	0	0	0	0	0	0	0	0	0	0	0	0	0	0	0	0
9130221H12Rik	0.0294228	0.021018	0.0396907	0.0130621	0	0.0118158	0.0111467	0.0334598	0.0300645	0.0102218	0.0179351	0.0153189	0	0	0	0.0688057	0.0725347	0	0	0	0	0	0.0168674	0	0
9130230L23Rik	0.0796446	0.030204	0.0879163	0.153787	0.0067416	0.154381	0	0.000485458	0	0.0736459	0.243483	0.161517	0.0140659	0	0.0236672	0.0044136	0.137099	0.0531754	0.194944	0	0	0.102782	0.0626425	0.0954927	0.595368
9130230N09Rik	0.00836675	0	0.0234183	0.00391081	0.00864496	0.027918	0.0038988	0.0163011	0.0531701	0	0	0.00779554	0	0	0.0112734	0	0	0	0	0	0	0	0.0131209	0	0
9130401M01Rik	0.213804	0.324731	0.343191	0.298293	0.273117	0.224647	0.316678	0.232551	0.347291	0.226114	0.364193	0.423577	0.595693	0.4855	0.217503	0.275968	0.289178	0.410972	0.504428	0.171762	0.154643	0.265689	0.561443	0.370486	0.0473242
9130409J20Rik	0.000943117	0	0.0344604	0	0	0	0	0.000473502	0	0.00406949	0	0	0	0	0	0	0	0	0	0	0	0	0.0107192	0	0
9130604C24Rik	0	0.00652346	0	0.00153137	0	0.00322141	0	0.0136336	0	0	0	0	0	0	0	0.0063614	0	0	0	0	0	0	0	0	0
9230102O04Rik	0.0671634	0	0.197243	0.095265	0.00549315	0.151746	0	0	0	0.0819138	0.0444931	0.100786	0	0.0988846	0.0111692	0	0	0	0.069141	0	0	0	0.0746989	0	0
9230104L09Rik	0.0192846	0	0	0	0	0	0	0	0	0	0	0	0	0	0	0	0	0	0	0	0	0	0	0	0
9230109A22Rik	0	0	0.022577	0	0	0	0	0	0	0	0	0	0	0	0	0	0	0	0	0	0	0	0	0	0
9230110C19Rik	0.0275694	0	0.0551786	0.0242927	0.0197375	0.0405587	0.0165624	0.0202662	0.0335877	0.0669454	0.0511014	0.0484657	0	0	0.0408442	0.0588528	0	0	0.0912676	0	0	0	0.008151	0	0.0088275
9230111E07Rik	0.0126321	0.00306423	0.0174193	0.00371441	0.0240761	0	0.000811596	0	0	0.00334146	0	0.00366328	0.0346378	0.0534857	0	0	0	0	0	0	0	0	0.0503682	0	0
9230114K14Rik	0.0381924	0.0292205	0.0250131	0.128322	0.0464655	0.116183	0.122861	0.0106251	0.0465813	0.0506042	0.074276	0.137857	0.105996	0.0303477	0.00462415	0.0548992	0.0622607	0.197894	0.03207	0.107566	0	0	0.0208706	0.0911369	0
9230116N13Rik	0.0149104	0.00940849	0.00160337	0.000988476	0.0345876	0	0.00207096	0	0.0423582	0.00986517	0	0.00101944	0.0312467	0	0.0311876	0	0.016268	0	0	0.0211419	0	0	0	0	0
9330020H09Rik	0.118653	0.0405833	0.0406547	0.0855915	0.143553	0.106882	0.0327187	0.144047	0.166222	0.123412	0.148126	0.0675373	0	0.0673046	0.153295	0.0715464	0.132639	0.130561	0.127022	0.134918	0	0.0136296	0.0659088	0	0.184713
9330102E08Rik	0	0	0.0160322	0	0	0	0	0	0	0	0	0	0	0	0	0	0	0	0	0	0	0	0.0160332	0	0
9330111N05Rik	0.139018	0.000514481	0.00719298	0.167149	0	0.181656	0.00787079	0.0164652	0	0.0601869	0.110939	0.0691661	0	0.00807439	0.058562	0	0	0	0.119543	0	0	0	0	0	0.0151489
9330121J05Rik	0.0130479	0.00267201	0.0161413	0.018663	0	0	0.00352304	0	0	0	0.019308	0.00509386	0	0	0.0441235	0.0756922	0	0	0.0230851	0	0	0	0	0	0
9330136K24Rik	0.00272848	0.00804688	0.00448718	0.00229122	0.0152118	0	0	0.0250996	0	0	0.00166616	0.000758024	0.00789913	0	0	0	0	0.0982086	0	0	0	0	0	0	0
9330151L19Rik	0.0406665	0.0161533	0.0660124	0.0358808	0.081541	0.0585637	0.0470237	0.0704383	0.0383855	0.0249773	0.078237	0.010534	0.0130018	0	0.0811235	0.021152	0	0	0	0	0.023568	0.25892	0.090043	0	0.0386832
9330154J02Rik	0.00400372	0	0.00944235	0	0	0.00681236	0.0901577	0	0	0	0.0128205	0.00393885	0	0	0.0695144	0	0	0	0	0	0	0	0	0	0
9330159M07Rik	0.0302533	0.0124755	0.00638736	0.0089391	0	0.0446356	0.0203682	0.0357781	0	0	0.0022125	0.019365	0	0	0.0184539	0.0018312	0	0	0.12741	0	0	0	0.0131283	0	0
9330160F10Rik	0.0171279	0.014764	0.0352906	0.0492082	0.0101412	0.0487876	0.00693272	0.0259105	0.0184358	0.0774705	0.0418837	0.021423	0.0123828	0.0504447	0.0179613	0.0618598	0.0329506	0.0357049	0.100111	0	0	0.314437	0.0243206	0	0.0386832
9330162012Rik	0.0316362	0.00190531	0.117451	0.0522911	0	0.0336531	0.0101006	0.0191655	0	0.0539409	0.00515961	0.0149871	0.00525062	0	0.0056984	0	0	0	0	0	0	0	0.00590582	0	0
9330162G02Rik	0.061102	0.05772	0.0687836	0.0640421	0.0840938	0.054005	0.00252158	0.101034	0.142965	0.146451	0.0517324	0.0891854	0.0535035	0.243226	0.0130786	0.0846539	0.0102271	0.0149966	0.112105	0.0635594	0	0.13029	0.00590582	0	0
9330175E14Rik	0.00610485	0.0197874	0.0167191	0.00357097	0.0511196	0.011525	0	0.0983559	0.0313812	0	0	0.00309483	0	0.0225135	0.0195215	0	0	0	0	0	0.555625	0	0	0	0
9330179D12Rik	0	0	0.000263295	0	0	0	0.0111611	0.0192887	0	0	0	0	0	0	0	0	0	0	0	0	0	0	0	0	0
9430015G10Rik	0.06141	0.0614609	0.0669632	0.0610821	0.070646	0.0434761	0.0121532	0.0478372	0.086828	0.0383232	0.0556826	0.0830844	0	0.0755306	0.066185	0.0417715	0.0110609	0.175474	0.0477487	0.154968	0.0443823	0	0.16895	0.0861038	0.0182743
9430034N14Rik	0.0210096	0.0222376	0.0233451	0.00277868	0.026477	0.0219078	0.0207708	0	0.051162	0.00131105	0.0404426	0.00301054	0.0323008	0	0	0	0	0	0	0	0	0	0	0.0217434	0
9430038I01Rik	0.195905	0.188603	0.243858	0.330593	0.170842	0.297019	0.119945	0.18766	0.566714	0.225535	0.307363	0.346303	0.483069	0.275826	0.208976	0.124694	0.10997	0.379738	0.223888	0.327846	0.182724	0.165623	0.186165	0.332513	0.137381
9430064I24Rik	0.00502151	0.00339419	0.0183713	0.00848464	0.0189843	0	0.00783687	0	0	0.00449227	0	0.0025905	0	0	0	0	0	0	0.0789067	0.0577079	0	0	0.0108175	0	0
9430065F17Rik	0.0264978	0.00513848	0.0260664	0.0204175	0	0	0	0	0	0.000976862	0	0.00761025	0	0.0446241	0.00372201	0	0	0	0	0	0	0	0	0	0
9430091E24Rik	0.0127601	0.00930366	0.00628166	0.0044374	0.00869246	0.0216669	0	0	0	0.00148126	0.036652	0	0	0.0173244	0.00962723	0.00745881	0	0	0	0	0	0	0.00705712	0	0
9430098F02Rik	0.00220208	0	0.00221304	0.00212707	0.0061798	0	0	0.00353078	0	0	0	0.00191955	0	0.053676	0	0.00480888	0	0	0.00753926	0	0	0	0	0	0
9530026P05Rik	0	0	0.016438	0	0	0.00646345	0.00605593	0	0	0.00487626	0	0	0	0	0	0	0	0	0	0	0	0	0	0	0
9530027J09Rik	0.00111042	0	0	0	0	0.0161277	0	0	0	0.00774934	0.00962501	0.00435795	0	0.0480349	0	0	0	0.037637	0	0	0	0	0	0	0
9530062K07Rik	0.00613817	0.0132844	0.000491786	0.00142199	0	0.0132145	0.00335693	0	0	0	0	0.0280564	0.0133647	0	0	0	0	0	0	0	0	0	0	0	0
9530068E07Rik	1.76427	0.962616	1.90519	1.3743	0.806819	1.42072	2.27179	0.405322	0.38209	1.40107	1.38038	1.35614	0.893375	0.64878	1.54288	2.08673	0.846813	1.38244	1.09333	0.931771	0.711517	1.1755	1.22869	0.275856	0.0088275
9530077C05Rik	0.0166972	0.00103727	0.081086	0	0.00430289	0.0201395	0.00166685	0	0	0.0074027	0.0731208	0.00714528	0	0.0397967	0.0774326	0	0	0	0	0	0	0	0.139339	0	0
9530078K11Rik	0	0.00168263	0	0	0	0	0.00413563	0	0	0	0	0	0	0	0	0	0	0.0363774	0	0	0	0	0	0	0
9530080O11Rik	0.000723395	0	0.00212906	0.00229122	0.00559021	0	0	0	0.026295	0.00116895	0	0	0	0	0	0	0.0444899	0	0	0	0	0	0	0	0
9530082P21Rik	0.0771546	0.0203024	0.0608962	0.0296403	0.0140833	0.0392247	0.0183186	0	0	0.0421345	0.0265439	0.0315435	0.0470345	0	0.00428905	0.0216355	0	0	0.0159673	0.207504	0	0	0	0	0
9530085L11Rik	0.00894983	0.00428757	0.0473812	0.0255747	0.00200004	0.0537223	0.0030042	0.0101847	0	0.00607817	0.0725815	0.0413625	0.0208149	0	0.0118371	0	0	0	0.040424	0	0	0	0.0645215	0	0
9630010A21Rik	0	0	0.00137387	0	0	0	0	0	0	0	0	0	0	0	0	0.00537782	0	0	0	0.0543818	0	0	0	0	0
9630013D21Rik	0.0130753	0	0.0215164	0.0247227	0.168347	0.0269271	0.00709196	0	0	0.00408177	0.0233487	0.0327499	0.0153549	0.0431119	0.00361857	0.00555337	0	0.0347954	0	0.0536769	0	0	0	0	0.0088275
9830144P21Rik	0.0107637	0.00558603	0.000654352	0	0.0158799	0	0	0	0	0.00533808	0	0	0.00798382	0	0	0	0.0234058	0	0	0	0.179356	0	0.0477427	0	0
9930012K11Rik	0.00556658	0	0.0104533	0	0.0140833	0.00555166	0.00172198	0.0129006	0	0.0394475	0	0.0664587	0	0	0	0	0	0	0	0.0393825	0	0	0.0332533	0	0
9930014A18Rik	0.126292	0.00538882	0.0227914	0.0981047	0.0322284	0.145097	0.0168917	0.0327493	0	0.0531643	0.154617	0.0838539	0	0.026982	0.0674024	0.108705	0	0.0485766	0.102694	0	0	0	0.018602	0	0
9930021J03Rik	0.307602	0.216882	0.341812	0.218697	0.303926	0.401238	0.523111	0.261746	0.153837	0.245246	0.586786	0.438622	0.273319	0.479708	0.260824	0.477041	0.245164	0.579032	0.394159	0.299212	0.210438	0.269208	0.173415	0.0362332	0.0151489
9930022D16Rik	0	0.123809	0.000733769	0	0.0365838	0.0213896	0.00494249	0.0776874	0.024497	0	0.00385541	0	0.164406	0	0	0	0.0595895	0.026537	0	0	0	0.194035	0	0	0
9930038B18Rik	0.000601594	0.00687246	0.00935647	0.000799517	0.00747415	0.0224148	0	0.0064227	0	0	0	0.00610934	0	0	0	0	0	0.026537	0	0	0	0	0	0	0
9930104L06Rik	0.0738663	0.0456867	0.0671085	0.125466	0.0713936	0.0864818	0.0414013	0.0270329	0.120727	0.0932142	0.10494	0.0465116	0.0465445	0.139187	0.0691774	0.118213	0.0306956	0.0109396	0.0501193	0.126367	0	0	0.00590582	0.168423	0
9930111J21Rik1	0.00554945	0.0145506	0	0	0.0219241	0	0.00512865	0.0143856	0.0112398	0	0	0	0	0.0520994	0	0	0	0	0	0.00859849	0	0	0	0	0
9930111J21Rik2	0.0212694	0.234558	0.0149896	0.0311519	0.523935	0	0.267298	0.470813	0.539232	0.0178774	0.00131844	0.0411617	0.322563	0.582547	0	0.0309575	0.318925	0.043919	0.271214	0.582104	0.154643	0.169377	0	0.159338	0
9930120I10Rik	0.0045848	0.0386748	0.00650485	0	0.0397992	0.0351928	0.0231439	0.0322847	0.215763	0.00298823	0	0.0470792	0.0576287	0.0968936	0	0	0	0	0	0	0.0943619	0	0	0	0
A030001D20Rik	0.0107657	0	0.00795302	0.0296261	0	0	0.0223252	0	0	0.0112631	0.0394513	0.0391463	0	0	0	0.0498033	0	0	0	0.217053	0	0.220926	0.327752	0	0
A130010J15Rik	0.151997	0.0369653	0.246963	0.191079	0.03958	0.280349	0.00883284	0.0517227	0.156401	0.164884	0.186231	0.18743	0.0183494	0.0250746	0.100881	0.241846	0.0993243	0.0569684	0.29986	0.10352	0	0.152249	0.306724	0.230696	0.374395
A130014A01Rik	0.0378348	0.0298279	0.022612	0.0454784	0.0187073	0.0171563	0.00189382	0.0176099	0.0176923	0.021457	0.0583819	0.0446173	0	0.0973508	0.00284453	0.0424876	0	0	0	0.134086	0	0	0	0	0
A130051J06Rik	0.00928644	0	0.0263841	0.0488329	0.00420379	0.0365248	0.0203616	0.0218934	0	0.00471129	0	0.00966208	0	0	0	0.0423205	0	0	0.0233553	0	0	0	0.0414251	0	0
A130071D04Rik	0.0105095	0.0592745	0.0188671	0.0611607	0.070406	0.0803794	0.0113676	0.134238	0.0939298	0	0	0.0357715	0.0268097	0.0362872	0	0	0.10505	0.535604	0.0294341	0	0.467413	0	0	0	0
A230006K03Rik	0	0.0839129	0	0	0	0	0	0	0.0418731	0	0	0	0.0906721	0.00968719	0	0	0	0.0211827	0	0.0219421	0.173476	0	0	0	0
A230050P20Rik	0.340154	0.0585387	0.329351	0.261422	0.279333	0.279627	0.23672	0.199583	0.235688	0.266173	0.252466	0.276827	0.0785896	0.0878959	0.217279	0.413299	0.0614921	0.0954817	0.309901	0.231778	0	0.17372	0.0727714	0	0
A230056P14Rik	0.00973409	0.00753852	0.0120282	0.0410217	0.0102286	0	0.0037982	0	0	0.00930226	0	0.0340259	0	0	0	0.00480888	0	0.0597229	0	0	0	0	0.0197157	0	0
A230065H16Rik	0.0010574	0.00745539	0.00348477	0.00155566	0	0	0.00805772	0	0	0	0	0	0	0	0	0.881879	0	0	0	0	0	0	0	0	0
A230072C01Rik	0.0175665	0.000702126	0.0258853	0.0119805	0.0198122	0.00381554	0.0277181	0.0270436	0.0577823	0.00682452	0.0311344	0.00855769	0.043075	0	0	0.0274475	0	0	0	0	0	0	0	0	0
A230072E10Rik	0.00660362	0	0.0192671	0.0202015	0.0505713	0.0342827	0	0.0174837	0.0883202	0.0130891	0.0562018	0.00694934	0	0.0422492	0	0.00833275	0	0	0	0	0	0	0.0406111	0	0
A230107N01Rik	0.00532988	0	0.00129834	0	0	0	0	0	0	0	0	0	0	0	0	0	0	0	0	0	0	0	0	0	0
A2m	0.00412378	0.00619669	0.00175764	0.013349	0.00747415	0	0.0346891	0	0	0.0347315	0.0316734	0	0	0	0	0.445809	0	0	0	0	0	0	0	0	0
A330009N23Rik	0	0.00740579	0	0	0.0133693	0	0.00499287	0	0	0	0	0	0	0.0218594	0	0.0335588	0	0	0	0	0	0	0	0	0
A330023F24Rik	0.00213402	0.00484762	0.00264251	0.0136878	0.00767975	0	0	0	0	0.0196875	0.010578	0.0201665	0.0125749	0	0	0.0398515	0	0	0	0.042069	0	0	0	0	0
A330035P11Rik	0.00303121	0.00177001	0.0104591	0.0112124	0	0.00344806	0.00353447	0.0196682	0	0.0136648	0.0032062	0.000994311	0	0	0	0	0	0.0321966	0	0	0	0	0	0	0
A330041J22Rik	0.0267825	0.00176347	0.0142179	0.0193295	0.0180509	0.0234234	0.0146218	0	0.0105632	0.024322	0	0.00617674	0	0.0168337	0.0062525	0.0263951	0	0	0.0203445	0	0	0	0.060871	0	0
A330048O09Rik	0	0	0	0	0	0	0	0	0	0.0129722	0	0	0	0	0	0.05935	0	0	0	0	0	0	0	0	0
A330069E16Rik	0.0233977	0.0171269	0.0275709	0.0467312	0.0219752	0.0212562	0.0153245	0.0331517	0.00987193	0.0339481	0.1354	0.0343633	0	0.0213337	0.0327912	0.0119569	0	0.0106231	0	0	0	0.279384	0	0	0
A3galt2	0.00374318	0.00478405	0.00598684	0.0196163	0.01929	0	0.0219561	0	0	0.00589645	0	0.00617286	0	0	0.00438043	0	0	0	0	0	0	0	0	0	0
A430005L14Rik	0.312434	0.390847	0.301227	0.233936	0.165157	0.330507	0.159784	0.122932	0.158349	0.215081	0.117829	0.317884	0.150192	0.153097	0.252344	0.26084	0.145331	0.161777	0.150493	0.140693	0.0354591	0.0511004	0.281008	0.0217434	0.190294
A430018G15Rik	0.05497	0.028494	0.0448821	0.0448599	0.0524412	0.0439371	0.0243341	0.00271808	0.0210231	0.0769999	0.0704331	0.0310153	0	0	0.0026801	0.0854152	0	0.03849	0.136317	0	0	0	0.045042	0	0
A430027C01Rik	0.00894985	0.00652346	0	0.00226903	0.0103176	0	0	0.0181233	0	0	0	0	0	0	0	0.00476752	0	0	0	0.0230776	0	0.327826	0	0	0
A430033K04Rik	0.0410917	0.0150688	0.0452705	0.0566514	0.00754544	0.0388065	0.0102837	0.0141816	0.00362957	0.018629	0.155673	0.0347506	0.0106982	0	0.0350995	0.0884093	0.0135416	0	0.0603304	0.0816493	0	0.193114	0.0254519	0	0.136762
A430035B10Rik	0.0149899	0.102091	0.00726507	0.0152105	0.0331947	0.0186961	0.02794	0.136533	0.166706	0.00353209	0.0217408	0.00135764	0.127658	0	0.102396	0	0	0.113538	0.0364828	0	0	0	0	0.296755	0
A430046D13Rik	0.0147725	0.0337868	0.0151117	0.0462494	0.186921	0.0519964	0.026009	0.0824498	0.0293864	0.0207246	0.0442515	0.013938	0.0193992	0.150971	0.014368	0.0641494	0.0693624	0	0.0622115	0.00885324	0	0	0	0.0643604	0
A430073D23Rik	0.00474833	0.0155024	0.00731726	0.00220841	0	0	0	0.0129564	0	0.00109388	0.0162148	0.00466108	0	0	0	0	0	0	0	0	0	0	0	0	0
A430078I02Rik	0.00771804	0.0129666	0.0217857	0	0	0	0	0.00884779	0.00922581	0	0	0	0	0	0.0137544	0	0	0	0	0	0.0815794	0	0	0	0
A430093F15Rik	0	0.00639849	0	0.000463535	0.11141	0.0101773	0	0.168843	0	0.016469	0	0.00162665	0	0.360534	0	0	0	0	0.0434416	0	0	0.238419	0	0.0576286	0
A430105I19Rik	0.00169534	0.000755488	0.0107437	0.015663	0	0	0.0902724	0	0	0.00584549	0.0181422	0.000600691	0	0	0.0406584	0	0.0298614	0	0	0.468167	0	0	0	0	0
A430105J06Rik	0.0110737	0.00162373	0.00263415	0	0	0.0204372	0.00244134	0	0	0	0	0.00179204	0	0	0	0	0	0	0	0	0	0	0	0	0
A4galt	0.00734256	0.00905153	0.00243446	0.00617079	0.0179098	0.0176502	0.0235772	0	0	0.00281683	0.0146777	0.0115111	0	0	0	0.0170382	0.0300657	0	0	0.00416399	0	0	0	0.0362332	0
A530010L16Rik	0.0144774	0.015867	0.0452307	0.00615997	0.0127241	0.00522563	0	0	0	0.00674105	0	0.0177799	0.0729118	0	0	0	0	0	0	0	0.131804	0	0	0	0
A530013C23Rik	0.0534889	0	0.00779246	0.0566609	0.00755746	0.0509697	0.0289172	0	0.018102	0.0260285	0.023524	0.0274129	0.0577317	0	0.0212175	0.00668695	0.00971619	0.112514	0.0828902	0	0	0.150002	0	0	0
A530017D24Rik	0.00703001	0.0023688	0	0.00571401	0.00684861	0	0.0124069	0	0.02087	0.00439429	0.0365604	0.00274286	0.0128645	0	0.00238495	0	0	0	0	0	0	0	0.0125219	0	0
A530020G20Rik	0.0258278	0.00340124	0.0155885	0.00281016	0	0.0290267	0.0109309	0	0	0.0253316	0.0577892	0.0179859	0	0	0.0125704	0.0155517	0	0	0.023612	0	0	0	0.0125219	0	0
A530032D15Rik	0.086284	0.116654	0.0144105	0.141299	0	0.0488977	0.051557	0.00647819	1.30059	0.0930233	0.107978	0.0431506	0.136241	0.0387737	0.0335209	0.0319528	0.00760485	0.0515155	0	0	0.190423	0.399344	0	0.612309	0.017655
A530040E14Rik	0.010308	0.0359918	0	0.0277108	0.0405739	0.00237663	0	0	0.277298	0	0	0.0099733	0.0344251	0	0	0	0	0	0.0164796	0	0.336661	0.459349	0	0.0946181	0
A530041M06Rik	0.0172982	0.0161516	0.00432011	0.020573	0.00791014	0.0187057	0.0354082	0	0.0575645	0.0199325	0.0654043	0.00551335	0	0	0	0.0491711	0	0	0	0	0	0	0	0	0
A530053M12Rik	0.000776417	0.00289179	0.00129555	0.0143886	0	0	0.000811596	0	0	0	0	0	0.0341286	0	0	0	0	0	0	0	0	0	0	0	0
A530064D06Rik	0.00293427	0.0280702	0	0.00211745	0	0	0	0	0	0	0	0	0.078261	0	0	0	0.037253	0.202738	0	0	0	0.502168	0	0	0
A530072M11Rik	0	0	0.00226039	0.0150839	0.0287923	0	0	0.00554418	0	0	0	0	0	0	0.00525387	0	0	0	0	0	0	0	0.00778444	0	0.0088275
A530095I07Rik	0.00364482	0	0.00112292	0	0	0	0	0	0	0	0	0	0	0	0	0	0	0	0	0	0	0	0	0	0
A630001G21Rik	0.0801696	0.422556	0.0159106	0.0511828	0.150962	0.0277036	0.00363661	0.294553	1.31246	0.0453557	0.122196	0.0430029	0.135636	0.0857444	0.07055	0	0.395154	0.129319	0.12273	0.0408247	0	0.251705	0	0.245691	0
A630023A22Rik	0.199464	0.00465752	0.00455275	0.12697	0.019293	0.152254	0.00701842	0.000413283	0	0.494577	0.146812	0.0330998	0	0	0.215378	0.00224515	0.065606	0	0.0964411	0.0557414	0	0	0.00843372	0	0
A630023P12Rik	0	0	0	0	0.0122956	0	0	0.0844787	0	0	0	0.000478968	0	0.0829398	0	0	0	0	0	0	0	0	0	0	0
A630033H20Rik	0	0.226521	0	0	0.078054	0.0357262	0.0157778	0.100872	0.175473	0.0145688	0	0.000980361	0.0970935	0.0231689	0	0	0.134154	0.0631635	0	0.0385133	0	0	0	0	0
A630072M18Rik	0.0698134	0.0418517	0.0479664	0.0509418	0.282508	0.0548563	0.0792696	0.218341	0.187526	0.0265326	0.0762001	0.125669	0.0851565	0.0296325	0.0886222	0.0127924	0.016196	0.0585645	0.0892217	0.263605	0	0.533286	0.0131283	0.13363	0
A630081D01Rik	0.00264946	0.00513059	0.00232049	0	0.00392563	0	0	0.0254186	0	0	0	0	0.0133381	0	0	0	0	0	0	0	0.1265	0	0	0	0
A730011C13Rik	0.0224952	0.00568578	0.0218006	0.0384146	0.0160525	0.0284261	0	0	0.0154094	0.00252795	0.0235724	0.00573535	0	0.025478	0.00325928	0	0	0	0	0	0	0	0	0	0
A730015C16Rik	0.0115272	0	0.00642719	0.0132158	0	0	0	0	0	0	0	0.00494415	0	0	0	0	0	0	0	0	0	0	0.0125219	0	0
A730017L22Rik	0.0399036	0.0394451	0.0350907	0.0302871	0.00804421	0.0775258	0.00596042	0.0298579	0.0315033	0.032004	0.117673	0.0237673	0	0	0.0372503	0.0709069	0	0	0.0185355	0.00884244	0	0.26656	0.0364105	0.0576286	0
A730020E08Rik	0.0129992	0	0.0218309	0	0	0	0	0	0	0	0	0.00101129	0	0	0	0	0	0	0	0	0	0	0	0	0
A730020M07Rik	0.00200634	0	0	0.00515799	0	0	0.0216136	0	0	0	0.00254712	0.00822976	0	0	0	0	0	0	0	0	0	0	0	0	0
A730081D07Rik	0.003667	0.0112458	0.00502097	0.00057468	0	0	0	0	0	0.0130978	0	0	0	0	0	0	0	0	0	0	0	0	0	0	0
A830008E24Rik	0.00363275	0.0137288	0.244236	0	0.0124548	0.0117122	0	0	0	0.0220441	0.037287	0.000718553	0.0192046	0.039075	0	0	0	0	0	0	0	0	0.147271	0	0
A830009L08Rik	0.00129763	0	0.012152	0	0	0	0	0	0	0.00179503	0	0.0027683	0	0	0	0	0	0	0	0.0303196	0	0	0	0	0
A830018L16Rik	0.00228348	0.0116377	0.000410392	0.0133096	0	0.00514048	0.00405556	0	0	0.0117055	0.0394073	0.103519	0	0	0	0	0	0	0	0	0	0	0	0	0
A830036E02Rik	0	0.010183	0	0	0	0	0.00766051	0	0	0	0	0	0	0	0	0	0	0.068621	0	0	0	0	0	0	0
A830073O21Rik	0.00732308	0	0.000682962	0	0	0	0	0	0	0	0	0	0	0	0	0	0	0	0	0	0	0	0	0	0
A830080D01Rik	0.211223	0.126089	0.184086	0.259848	0.310348	0.221776	0.164342	0.120489	0.392282	0.15258	0.293922	0.281821	0.133796	0.152248	0.181916	0.409711	0.0764436	0.34279	0.321373	0.107619	0.11556	0.0136296	0.337676	0.0595344	0
A830082K12Rik	0.00614748	0.00258115	0.000576955	0	0	0	0.0943048	0	0	0	0	0	0	0	0	0	0	0	0	0	0	0	0	0	0
A930001C03Rik	0.0317379	0	0.045344	0.00784241	0.0103176	0.0119657	0.00413249	0	0	0	0.0183851	0.00080171	0	0	0.0184475	0.00605218	0	0	0.0131264	0	0	0	0	0	0.334403
A930003O13Rik	0	0	0.000296423	0	0	0.0144219	0.00293935	0.011832	0.0145984	0	0	0	0	0.00445582	0	0	0	0	0.105807	0	0	0	0.0125219	0	0
A930004D18Rik	0.0228951	0	0.0340077	0.00350237	0.00707708	0	0.0104239	0.0243854	0	0.0391896	0.0210772	0.00423216	0	0	0.00502412	0.0172749	0	0	0.00753926	0.0754831	0	0	0	0	0
A930004J17Rik	0.0640403	0.0427779	0.0906202	0.0388813	0.0753504	0.105303	0.0521339	0.0768927	0.144285	0.0648771	0.0754955	0.071859	0.0753053	0.137307	0.0382161	0.0572932	0.209052	0.118947	0.259823	0.134424	0.178492	0	0.0538779	0	0
A930005H10Rik	0.129248	0.120645	0.0899949	0.12191	0.228382	0.244119	0.0562784	0.856123	0.350423	0.174426	0.16751	0.253884	0.159423	0.0474323	0.113671	0.15385	0.111698	0.042327	0.0554402	0.484224	0.569672	0	0.112021	0.0414637	0.184713
A930006K02Rik	0.00821732	0.112244	0.00165684	0.0432929	0.111847	0.00334967	0.0113	0.16998	0.0237526	0	0	0.00504798	0.0426288	0.224863	0	0	0.0847675	0.125312	0.0731229	0.0638447	0	0	0	0.258591	0
A930007I19Rik	0.00675623	0.0784915	0.00224745	0.00425691	0.0118555	0	0	0	0.0846812	0.0186435	0.00556768	0.00310563	0.0880657	0	0.00331038	0.0117766	0.155532	0.013621	0	0	0	0	0	0	0
A930012O16Rik	0.00974409	0.0171798	0.00120518	0.00792108	0.00697954	0	0.0054911	0.0143856	0.0168928	0.00226439	0	0.00231128	0.0202184	0	0.00514149	0.0422165	0	0	0	0	0	0.237722	0	0	0
A930015D03Rik	0.0453492	0.0170831	0.0458901	0.0584325	0.0113815	0.0685513	0.0443042	0.0367659	0.0361789	0.0731929	0.0121882	0.0449124	0.0165186	0.0262769	0.00284453	0.0157858	0	0	0.131848	0.101348	0	0	0.0165847	0.0217434	0
A930016O22Rik	0.00446776	0	0.00692093	0.00100713	0	0.00909248	0	0.0178536	0	0	0	0.00470618	0	0	0	0	0	0	0	0	0	0	0	0	0
A930024E05Rik	0.0161945	0	0.0289255	0.0226125	0.277468	0.00867346	0	0.231655	0.326277	0.0177045	0.0221223	0.0278022	0.029526	0.456368	0	0.0690045	0	0	0	0	0	0	0	0.0604047	0
A930029G22Rik	0.0125147	0.00295315	0.00435408	0.001063	0.0339638	0	0.00351326	0.00870208	0	0	0.0176358	0.002628	0	0	0.00200398	0	0	0	0.00242074	0	0	0	0	0	0
A930033H14Rik	0.00465233	0	0.0258316	0.0124594	0.00666417	0.0240982	0	0	0	0.00717171	0.0275512	0.00285503	0	0.0237902	0	0.0083652	0.00646603	0	0	0.0427085	0	0	0.0124887	0.100675	0
A930037H05Rik	0.0223709	0.0159838	0.0256439	0.0157655	0	0.0204564	0	0	0	0	0.0245037	0.0230595	0.0163873	0	0	0.00765351	0	0	0	0.049128	0	0	0.00843372	0	0
AA465934	0.0228839	0.00421719	0.0391487	0.0182758	0.046619	0.0196963	0.0111572	0.0669429	0.0409994	0.0172531	0.00710101	0.0204231	0	0	0	0.0325419	0.0634	0	0	0	0.116469	0	0	0	0
AA467197	0.0399154	3.67748	0.0390831	0.0246489	0.41371	0.173095	0.17114	0.0610845	0.10191	0.02187	0.0285323	0.0652453	2.80704	0.215781	0.234737	0.131181	0.256571	1.83446	0.206269	0.630543	4.17133	11.0528	0	0.108622	0.0747083
AA986860	0.13981	0.00296626	0.320499	0.0621676	0	0.169064	0.00828572	0.00190596	0.0186517	0.20932	0.163496	0.0899142	0	0	0.265325	0	0.0141156	0	0.0398473	0	0	0	0.199592	0	0
AB124611	0.0104668	0.62014	0.0126386	0.0199471	0.763195	0.037712	0.00169994	0.754643	1.15769	0.0425036	0.0404751	0.0530638	1.89677	0.82227	0.00825989	0.068715	1.06269	0.874137	0.0463233	0.0897384	0	3.34744	0	0.530082	0
AC073947.3	0.0208134	0.0376836	0.0118452	0.0178874	0.0678706	0.00461844	0.0315616	0.0267925	0	0.0182875	0.0151438	0.00173812	0.0966916	0.00451721	0.00313377	0.119326	0.0234058	0.0108739	0	0.0136274	0	0	0.0387014	0	0
AC079644.14	0.00427526	0.00910085	0.00324035	0.00855143	0.0106894	0	0	0	0	0.0165893	0.00811425	0.00202459	0	0	0	0	0	0	0	0	0	0	0	0	0
AC079681.1	0.0145945	0.0249569	0.0123676	0.00952161	0.0144591	0.0114988	0.00844461	0.0345494	0.0397657	0.0270454	0.0113023	0.00880669	0.0190139	0.0373341	0	0.010944	0.0173877	0	0.0310022	0	0	0	0.0115953	0	0
AC087540.1	0.0160886	0.0190353	0.0177633	0.0209276	0.0561165	0.026909	0.0101556	0.164524	0.149634	0.0260424	0	0.0482915	0.0178969	0.0590995	0.0160861	0	0	0	0.0130102	0	0	0	0	0	0
AC090654.1	0.00210342	0	0.000336642	0.00363435	0	0	0	0	0	0	0	0	0	0	0	0	0	0	0	0	0	0	0	0	0
AC091783.4	0.0150735	0.0392789	0.0578935	0.0225001	0.0406452	0.0626904	0.00898792	0	0.0247082	0.00730993	0.0125517	0.100611	0.0455258	0.00994262	0.0118807	0	0	0.0159941	0	0.0197584	0	0	0.0525921	0	0
AC099578.1	0.0240468	0.00045319	0.0201107	0.0110122	0.0374412	0.0211212	0.00358107	0.0905712	0.0947776	0.000976862	0.00231362	0.00429673	0.063072	0.0378808	0	0	0.0110609	0	0	0	0.124077	0	0	0	0
AC099934.6	0.0146016	0.0216785	0.00859375	0.0250565	0.0107621	0	0.0428163	0.0076613	0.0375843	0.00406696	0	0.0109245	0.019417	0	0.00419126	0	0.0814791	0	0	0.0240145	0	0.13029	0.0170689	0	0
AC100406.1	0.0302356	0.0931862	0.0447217	0.0351343	0.0859641	0.0956614	0.0279603	0.36247	0.103898	0.0444743	0.0934934	0.0327436	0.0376444	0.133161	0.0557689	0.0430764	0.0159031	0	0.111287	0	0.11556	0	0.00590582	0	0
AC100406.3	0.0274574	0.017512	0.0436075	0.0264273	0.0574212	0.00662461	0.00124865	0.0446629	0.0778588	0.0677092	0.00633356	0.0247382	0.0461633	0.00350522	0.0117535	0.0484004	0.0271825	0	0	0.0742301	0	0	0	0	0
AC102228.1	0	0.0204076	0.000463135	0.00169447	0	0.01383	0	0	0.0325699	0	0	0	0.00872142	0.0273738	0	0	0.0393521	0	0	0	0	0	0	0	0
AC102312.1	0.0813381	0	0.0077721	0.186845	0	0.10845	0	0.0167564	0	0.0707866	0.0306061	0.125876	0	0	0.0642863	0.0695745	0.0549773	0	0.0372937	0	0	0.0591279	0.0915919	0	0.0575248
AC102312.2	0	0	0.0186901	0.00779892	0	0	0	0	0	0.0109891	0	0	0	0	0	0	0	0	0	0	0	0	0	0	0
AC102369.3	0.0695303	0.0507343	0.0877682	0.0667627	0.0932689	0.055406	0.0327772	0.260591	0.373562	0.0484042	0.0977011	0.0172657	0.0874374	0.216987	0.0577512	0.0545928	0.038007	0.0443371	0.0117218	0	0.2002	0	0.196305	0.14045	0
AC102435.1	0.0124978	0.00192841	0.0108802	0.00722201	0.0257616	0.0111188	0.020745	0.0437256	0.0672509	0.0272729	0.0188282	0	0.0379074	0.0347534	0	0	0.00771971	0.0820964	0	0	0	0	0	0	0
AC102554.1	0.00326092	0.00391561	0	0.00148393	0.00956872	0	0.00482857	0	0	0	0	0.000902006	0.00900862	0	0	0	0	0	0	0	0	0	0	0	0
AC102689.1	0.000723395	0.00162294	0.011267	0.00710462	0	0	0	0	0	0	0	0	0	0	0	0	0	0	0	0	0	0	0.0115953	0	0
AC104832.1	0.002127	0	0.0136528	0	0	0	0	0.0064227	0.0205214	0	0.0116268	0.00352884	0	0	0	0	0	0	0	0	0	0	0	0	0
AC105407.1	0.0348517	0.00479419	0.0271896	0.0476381	0.0481211	0.0368939	0.0149979	0.0623795	0.155504	0.00600869	0.0916138	0.10535	0	0.0284618	0.0798684	0.00480888	0	0	0	0	0.0449206	0	0	0	0
AC105950.1	0.166242	0.08273	0.127661	0.207333	0.239437	0.153645	0.115532	0.633738	0.443955	0.100923	0.220572	0.142724	0.137741	0.185842	0.141367	0.193807	0.0682268	0.0306358	0.403752	0.0395498	0.317784	0	0.155662	0.108678	0.377145
AC105958.1	0.000951913	0	0	0.00260238	0	0.0105166	0.02824	0.0058582	0	0	0	0	0	0.0374267	0.0283692	0	0	0	0	0	0	0	0	0	0
AC107663.1	0.00659694	0	0	0.0114873	0	0.00893443	0	0	0	0.0115042	0	0	0	0	0	0.0522095	0	0	0.129319	0.0722831	0	0	0	0	0
AC107819.3	0.00245616	0.00445335	0	0.01516	0.00637058	0	0	0.0218934	0.0300645	0.00102541	0	0	0	0	0.00284453	0	0	0	0	0	0	0	0	0	0
AC108401.3	0.0217806	0.0268482	0	0.000429488	0	0	0	0	0	0	0	0.000661124	0.0212438	0.0509559	0.00200398	0	0	0	0	0	0	0	0	0	0
AC109180.2	0.00554983	0	0.00445612	0	0.00638773	0.00735854	0	0.00668018	0.0189393	0.00539584	0.0153111	0	0	0	0	0	0	0	0	0	0	0	0	0	0
AC110377.1	1.94636	1.6657	2.22341	1.59643	4.3107	2.38732	1.47293	3.16887	2.93384	1.65582	1.32768	1.65192	2.43502	3.63692	1.81032	1.20128	0.960927	1.80803	1.9924	1.41361	2.14549	0.583606	2.31606	1.83422	1.18174
AC112680.2	0.00350828	0.00394719	0.00201936	0.0232529	0	0.0157291	0.0110435	0.0625291	0.0887166	0.0158996	0.0204252	0.0233722	0	0.00563849	0.0161331	0.0455683	0	0	0.00889868	0	0	0	0	0	0
AC112956.1	0.0135791	0.00366906	0.011403	0.0131335	0.0158203	0.0141387	0.0186663	0.0238048	0	0	0.00576117	0.008107	0	0.00807439	0.0552312	0	0	0	0	0.012138	0.079564	0.0136296	0	0	0
AC113059.1	0.0227316	0	0.0247812	0.0309861	0.0168301	0.0305057	0.00393827	0	0	0.0140487	0.00139353	0.0174477	0.0150616	0.0354947	0.00119248	0	0	0	0.00568436	0	0	0	0	0	0
AC113441.1	0.00907761	0.00755195	0.00027352	0	0	0.0159242	0.00126666	0.0108871	0.0256096	0	0.0387717	0.0280169	0.0381738	0	0	0.0259941	0.0383561	0.021065	0	0	0	0	0	0	0
AC113475.1	0.0550595	0.0373657	0.0882655	0.0752409	0.0797406	0.0326763	0.0256454	0.311603	0.315563	0.0738706	0.0794705	0.0985974	0.0422934	0.249472	0.0229518	0.0989986	0	0.114869	0	0.0136274	0.0452776	0.125464	0.119357	0	0.0618269
AC114412.2	0.0233386	0	0	0.0116096	0.0256405	0.0381808	0	0	0	0.0051553	0.0205897	0	0.0650997	0	0.120735	0	0	0	0	0	0	0	0.0115953	0	0
AC114645.1	0.00721881	0.00716685	0.00265349	0.0125322	0	0	0.00875663	0	0	0	0	0.000827144	0	0	0	0.000775752	0	0	0	0	0	0	0	0	0
AC115037.1	0.0122552	0.0586094	0.0561424	0	0.0312466	0	0.0673751	0	0	0.0358687	0.0121253	0.000600691	0.0630419	0.0324365	0.0112491	0.0040381	0.144966	0	0	0.0149951	0	0	0.0478638	0	0
AC115037.2	0.0254046	0.0142623	0.0215507	0.0142602	0.0181315	0	0.0289397	0.0982035	0.0779076	0.0325721	0.0183524	0.0323707	0.0550999	0	0.0367701	0.0260335	0	0.110685	0.0197826	0.0261838	0.0452776	0	0.0190691	0	0
AC115290.1	0.0119592	0.0009086	0.00148288	0.000571718	0.0133693	0	0.00120768	0.0262986	0	0	0	0	0	0.0230274	0	0	0.0168133	0	0	0	0	0	0	0	0
AC115290.2	0.0100954	0.00412347	0.025847	0.00396804	0.0251565	0.0283896	0.0230299	0.0607706	0.0329218	0.0064169	0.0141677	0.0193535	0.00611255	0.0145542	0.00530921	0.0137706	0.0523286	0	0	0	0	0	0	0	0
AC115750.1	0.00623358	0	0.00051507	0	0.0118062	0.0162837	0.000641081	0.022523	0	0	0	0	0	0.0313286	0	0.0031579	0	0	0	0.0331263	0	0	0	0	0
AC116587.1	0.00633664	0.0292021	0.00342044	0.00379456	0.0499465	0.0368715	0.00538399	0.051447	0.0430659	0.0325509	0.031839	0.0161196	0	0	0.0225583	0	0	0.00584008	0.00981481	0	0.023568	0	0	0	0
AC117245.3	0.000656253	0	0	0	0.0718201	0	0	0.0512312	0.0182171	0	0	0	0.013891	0.280107	0	0	0	0	0.0318143	0	0	0	0	0	0
AC117245.4	0.0387843	0.0676809	0.0131946	0.0084551	0	0.0253342	0.0179142	0.0804436	0.0545635	0.0340044	0.0423185	0.0280618	0.0890609	0.0477309	0	0.0892291	0.0456643	0.0159941	0	0	0	0	0	0	0
AC117769.3	0.00831202	0.069577	0.0163176	0.0165375	0.010431	0.0359117	0.00897302	0.0410158	0.124073	0.00756884	0.0186096	0.0231689	0.024023	0.0174571	0.03747	0	0.0971119	0.0314149	0	0	0	0	0.0127469	0	0
AC117949.1	0.00841963	0.000841313	0.0158966	0.00626159	0	0.01659	0	0.0456882	0	0.000976862	0	0.0207101	0	0.0423679	0	0.0259941	0	0	0	0	0	0	0	0	0
AC118202.1	0.033863	0.00558531	0.124972	0.0487083	0	0.0169985	0.0122914	0.0205435	0	0.0414279	0.0870857	0.10587	0	0	0.0415482	0	0	0	0	0	0	0	0.0440371	0	0
AC118222.1	0	0.0230346	0.0212179	0.000669502	0	0	0	0	0	0	0	0	0	0	0	0	0	0	0	0	0	0	0	0	0
AC118222.2	0	0.00663497	0.903563	0.00207167	0	0	0	0	0	0.00787828	0.0279517	0.00327023	0	0	0	0	0	0	0.0347719	0	0	0	0.341143	0	0
AC118476.1	0.010608	0.0198434	0.00167632	0.00988185	0.00522697	0.0018403	0	0	0	0.0563563	0.00545585	0.00578959	0	0	0	0	0.0180889	0	0	0	0	0	0.00590582	0	0
AC119894.2	0.00777869	0.00530997	0.0163147	0.0231021	0.0230193	0.0175276	0.0129978	0.0785855	0.125647	0.0254833	0.0745379	0.0170114	0.0151283	0.0593892	0	0	0	0.031494	0.00981481	0.059641	0	0	0.112712	0	0
AC120406.1	0.033687	0.0156576	0.00508038	0.00668395	0.0451757	0.00912831	0.001646	0.123588	0.0369543	0.01588	0.0470136	0.0142315	0	0.03761	0	0.0152054	0.00823764	0.016489	0.0502391	0	0	0	0.00778444	0.0651678	0
AC120540.2	0	0	0.00469852	0	0.00395507	0	0	0.0236173	0	0	0	0	0	0	0	0	0	0	0	0	0	0	0	0.0569071	0
AC121793.2	0	0	0.00136931	0	0	0	0.021874	0	0	0	0	0	0	0	0	0	0	0	0	0	0	0	0	0	0
AC121801.1	0	0	0.011078	0	0.189619	0.0109055	0.00305304	0.0802734	0.2638	0.0127635	0	0	0	0.0773736	0	0.00353106	0	0	0	0	0	0	0	0	0
AC121804.1	0.0376811	0.0139007	0.022654	0.0236364	0.0446671	0.0330259	0.0196851	0.255339	0.202496	0.00386394	0.0688518	0.0321342	0.100696	0.0689521	0.00725395	0.0403302	0.0158115	0.0341922	0.0266536	0	0	0	0.0243206	0	0
AC121804.5	0.00617314	0.00374022	0.0212689	0	0.0201961	0	0.00188791	0	0	0	0	0.00268165	0	0	0	0	0	0	0	0	0	0	0	0	0
AC121872.2	0.0216628	0.0440088	0.0787562	0.0507418	0.0365855	0.0156957	0.00531416	0.0272063	0.027385	0.0377379	0.00201665	0.00478527	0.0127909	0.0104816	0.0157094	0.0318778	0.0361286	0.0728523	0	0	0	0	0	0	0
AC121872.3	0.0189477	0	0.0125816	0.026219	0.0279685	0	0	0	0	0.000976862	0.0270095	0	0	0	0	0.00437316	0	0	0	0	0	0	0	0	0
AC121942.2	0.00173994	0.0117718	0.0037956	0	0.00380295	0	0.00447981	0.0218934	0	0.0169763	0	0.03262	0	0	0.0100032	0	0	0	0	0	0	0	0	0	0
AC121965.1	2.56916	3.08235	4.47285	3.29806	3.14807	3.36805	2.46873	2.93045	3.6128	2.72437	2.49513	3.31664	5.41519	3.46015	2.05778	2.49955	3.59114	4.64009	3.0717	2.9508	4.95983	2.81714	3.87927	1.97392	1.1818
AC122018.2	0.0175122	0.0198549	0.0142177	0.0169536	0.0298691	0.0101365	0.0167333	0.0178755	0.0427551	0.00959893	0.0189668	0.0263331	0.0483903	0.0547873	0.0304258	0.0144404	0	0.0434783	0	0	0.0557367	0	0.0170689	0	0
AC122235.1	0.0693881	0.077713	0.105171	0.0979906	0.197015	0.0782751	0.0642687	0.23937	0.285619	0.0394966	0.0380661	0.122483	0.133562	0.0595982	0.127969	0.0464989	0.0322836	0.0394219	0.114012	0.0515724	0.023568	0.180668	0	0.0409685	0.0575248
AC122242.1	0.0243026	0.0205368	0.0310547	0.0539583	0.0776821	0.0360009	0.0333825	0.338234	0.210007	0.0260977	0.0133193	0.0675179	0.00441384	0.128318	0.0809198	0.0124105	0.00771971	0.0127877	0.239321	0	0	0	0	0	0
AC122273.2	0.0100645	0	0.0114491	0	0	0	0.0244955	0	0	0	0	0.00116488	0	0	0.00372201	0.010986	0	0	0	0	0	0	0	0	0
AC122301.1	0	0	0.000576955	0.0011124	0	0	0	0	0	0.00266602	0	0.00348388	0	0	0	0	0	0	0	0	0	0	0.0355999	0	0
AC122305.1	0.006388	0.00555743	0.00737883	0.0278732	0.02627	0.0032694	0.00187491	0.0264451	0	0	0.0120334	0.0295195	0	0	0.0112734	0	0	0	0	0	0	0	0.0320774	0	0
AC122305.3	0	0	0	0	0.0774754	0	0	0.0484178	0	0	0	0	0	0.0440712	0	0.0586421	0	0	0	0	0	0	0	0	0
AC122317.3	0	0.0344781	0	0	0.0195464	0	0	0.0181338	0.0208195	0	0	0	0.0274689	0.0144473	0	0	0.0618955	0.032957	0	0	0.103024	0	0	0	0
AC122335.1	0.00332967	0	0.00184827	0.0135532	0	0	0	0	0	0	0	0	0	0.0244646	0	0	0	0	0	0	0	0	0	0	0
AC122335.3	0.0246145	0.0128209	0.00207772	0.023231	0.0271591	0.0647842	0.00691635	0.115488	0.014119	0.00338165	0.0156422	0.0293945	0.0481552	0.15365	0.00822362	0.00655306	0	0	0	0.292643	0	0	0	0	0
AC122354.1	0.032357	0	0.0270603	0.00113838	0	0.0316545	0.11528	0	0	0.0205534	0.0176216	0.0465378	0	0	0.026528	0.0146107	0.0581429	0	0.0341479	0	0	0	0	0	0.0271017
AC122367.3	0.0970324	0.0846626	0.170767	0.172492	0.159893	0.11537	0.174085	0.298302	0.340499	0.160862	0.177391	0.274491	0.163726	0.245848	0.202777	0.166974	0.0628416	0.0631785	0.236104	0.116781	0.304537	0	0.232072	0	0.0151489
AC122371.5	0	0	0.0239263	0.0126532	0	0	0	0.00927172	0	0.0186325	0	0	0	0.0618154	0.0169285	0	0	0.0506976	0	0	0	0	0	0.112931	0
AC122372.1	0.118751	0.0576992	0.100665	0.0698191	0.213259	0.136675	0.0631929	0.304362	0.390602	0.115982	0.113167	0.0961999	0.238987	0.179928	0.148869	0.184149	0.0507943	0.0583131	0.255046	0.159589	0.0443823	0.258098	0.0936456	0	0
AC122405.2	0.0285171	0.0184802	0.0089778	0.053172	0.0510008	0.0345572	0.0374728	0.135714	0.103446	0.0134115	0.0420138	0.0745127	0.0354489	0.0126824	0.0395192	0	0	0.00584008	0.0713153	0.00908637	0.154643	0	0	0	0
AC122418.1	0.000969206	0	0.0103069	0.010712	0	0	0.00393827	0	0	0.00917606	0	0.000906428	0	0	0	0	0	0	0	0	0	0	0	0	0
AC122428.2	0.00559105	0.00374022	0.00402488	0.000525602	0	0.00841326	0	0	0	0	0	0.000850558	0	0	0	0	0.0291486	0	0	0	0	0	0	0	0
AC122428.3	0.0410176	0.0525483	0.0313164	0.0391264	0.0754201	0.00189844	0.015277	0.0618821	0.00884614	0.0251228	0.0364181	0.0374723	0.0988203	0.0346735	0	0	0	0	0.0545566	0	0	0.0136296	0	0.110356	0
AC122525.1	0.00441416	0.0127292	0	0	0	0.0148469	0.0246299	0.0336856	0.0500625	0.00102541	0	0	0.0202184	0.0165929	0.00313377	0	0	0	0	0	0	0	0	0	0
AC122539.1	0.0185235	0.0194066	0.0129583	0.0005942	0.0246927	0	0.0238496	0.015828	0.0205214	0	0.039417	0.000727116	0	0	0.0135634	0	0	0	0	0	0	0	0	0	0
AC122539.2	0.00459209	0	0	0	0	0	0	0	0	0	0	0	0	0	0	0	0	0	0.0185355	0	0	0	0	0	0
AC122542.1	0.00330816	0.00581884	0.00724965	0.00668745	0.0080306	0.0148907	0	0.0362882	0.0417894	0.0162152	0	0.00195735	0	0.0465523	0.00403538	0	0.0254087	0	0	0	0	0	0	0	0
AC122832.1	0.00965495	0.000241925	0.000809202	0	0.0029663	0	0.0528189	0	0	0	0	0	0.00611255	0	0.0112491	0	0	0	0.0603304	0	0	0	0	0	0
AC122832.2	0.0456609	0.0457318	0.0508151	0.0842585	0.074293	0.0417707	0.0299194	0.214549	0.222898	0.0270125	0.0183731	0.0792999	0.00566082	0.0355628	0	0.0107161	0.0198179	0.119771	0.141418	0.00941874	0	0	0	0	0
AC122923.1	0.00338046	0	0.0214996	0.00653194	0.055785	0.0160253	0	0.0352384	0.0899701	0.0019318	0.0189486	0.0295295	0	0	0.0095122	0.00789983	0	0	0	0	0	0	0	0	0
AC122924.1	0.0198556	0.0112335	0.0236539	0.0309349	0.0333673	0.013868	0.00372546	0.125417	0.0613482	0.0408942	0	0	0	0.0110423	0.0132606	0	0	0.0234662	0	0.00554004	0	0	0	0	0.0386832
AC123062.1	0.0182733	0.0217156	0.018185	0.03128	0.0490908	0.0373758	0.00670681	0.0674626	0.08274	0.0225403	0.011885	0.0223749	0	0.0363624	0.0360023	0	0.0274725	0	0.0924932	0	0	0	0.0125219	0	0
AC123064.1	0.0690811	0.0328172	0.034901	0.0319565	0.0442015	0.044168	0.0242867	0.0509679	0.0310538	0.0459286	0.0398597	0.0227173	0.00862601	0.0998768	0.060434	0	0.00912709	0.0914947	0.0843356	0.112104	0	0	0	0	0
AC123620.1	0	0	0.00228119	0	0	0	0	0	0	0	0	0.00425912	0	0	0	0	0	0	0	0	0	0	0	0	0
AC123629.1	0	0.00421719	0.0592221	0	0	0	0	0	0	0	0	0	0	0	0	0	0	0	0	0	0	0	0	0	0
AC123705.2	0	0.0100589	0	0	0	0	0	0	0	0	0	0	0	0	0	0	0	0	0	0	0.0908884	0	0	0	0
AC123708.2	0.0105346	0	0	0.00179398	0.00164709	0	0	0	0	0	0.0155543	0	0.0146341	0	0	0	0	0	0	0	0	0	0	0	0
AC123720.1	0.0176744	0.029414	0.0655055	0.0384001	0.00653667	0.0152679	0.0763813	0.0657583	0.0262268	0.0109059	0	0.00305074	0.0413729	0.0943946	0.0329912	0.0233807	0.0493888	0	0.00580365	0.0224173	0.056373	0	0.0892522	0	0.0088275
AC123920.1	0	0.00281858	0.00990419	0	0.00733552	0	0	0.0238996	0	0	0	0	0	0	0	0	0	0	0	0	0	0	0	0	0
AC123935.1	0.0338247	0.0406212	0.0398128	0.0322668	0	0.0148034	0.0217511	0.0402034	0.0529388	0.0346494	0.0215439	0.0815198	0.182407	0.0883993	0.0121531	0.0728977	0.0601334	0.0285141	0	0.0192425	0.101194	0	0.0319014	0	0
AC123954.1	0.0231224	0.0135223	0.0336888	0.0437923	0.0319905	0.0533106	0.0239124	0.0492676	0.0177654	0.0238757	0.0519899	0.0254232	0.0132721	0	0.0353689	0.030834	0	0	0	0	0	0	0.0339099	0	0.0088275
AC124011.1	0.000805289	0	0.00631525	0.00100354	0	0.0155322	0	0	0	0	0.00482458	0	0	0	0	0.0117766	0	0	0	0	0	0	0	0	0
AC124179.2	0.0155893	0	0.0414723	0.00854076	0	0.0136182	0	0.000473502	0	0	0	0	0	0	0	0	0	0	0	0	0	0	0	0	0
AC124346.1	0.0107882	0.0149567	0	0.0133954	0.0128585	0	0.00837188	0.00654177	0.024826	0.0203433	0	0	0	0	0	0.0144997	0	0	0.0920165	0	0	0	0	0	0
AC124360.2	0.0318005	0.0102805	0.0247182	0.0481316	0.0627585	0.0377878	0.0176738	0.196036	0.159069	0.0436662	0.00714014	0.0280023	0.0234202	0.0632495	0.0204067	0	0.0118161	0	0.00506215	0.0652345	0	0	0.0314151	0	0.0932244
AC124413.2	0.0199097	0.00176347	0.0106831	0.904484	0.0124897	0.109917	0.00793515	0	0	0.0796331	0.1218	0.149558	0	0	0	0.144711	0	0	0.105407	0.00994016	0	0	0	0	0
AC124426.1	0.00256313	0.0127594	0.0135297	0.0141014	0	0.0110459	0.0131395	0	0	0.000846416	0.00564614	0.000478968	0	0	0	0	0.00986446	0	0	0	0	0	0	0	0
AC124426.2	0.0133347	0.0103727	0.00755641	0.00154824	0.00791174	0.00280286	0	0	0	0	0.0111149	0.00254555	0	0	0	0	0	0	0	0	0	0	0.0208439	0.0414637	0.0182743
AC124433.1	0	0	0.00652367	0	0	0	0	0	0	0	0	0	0	0	0	0	0	0	0	0.0897384	0	0	0	0	0
AC124433.2	0.00265846	0.00544864	0.00805341	0.00369156	0	0	0	0.00183337	0.0153544	0.00135747	0	0	0	0.0333015	0	0	0.00760485	0	0	0	0	0	0	0	0
AC124436.1	0	0.00281858	0.00119303	0.00260238	0	0	0	0.00571314	0.0378951	0.0245329	0	0	0	0.00508186	0	0	0	0	0	0	0	0	0	0	0
AC124489.2	0.0062292	0	0	0.0619418	0	0.055697	0	0	0	0.0222816	0.0395362	0.0496285	0	0	0	0	0	0	0	0.012138	0	0	0.0393902	0	0.0492645
AC124510.3	0.00284706	0	0	0	0	0	0	0.0305354	0	0.00216747	0	0	0	0.0401142	0	0	0	0	0	0	0.124077	0	0	0	0
AC124572.1	0.00475186	0.00316589	0	0	0	0	0	0	0	0	0	0.00298466	0	0.0365205	0	0	0	0	0	0	0	0	0	0	0
AC124577.3	0.0280501	0.00386576	0.0265275	0.000658521	0	0.0119904	0.00279744	0.0128179	0	0.0100974	0.066142	0.00243621	0	0.0170237	0	0.0284472	0	0	0	0	0	0	0	0	0
AC124744.2	0.252711	0.184189	0.202762	0.256899	0.417325	0.338928	0.228562	0.906545	0.548694	0.131234	0.241773	0.284462	0.388766	0.341074	0.219324	0.334196	0.26397	0.0632872	0.221897	0.103978	0.158415	0	0.112736	0.0643604	0
AC125020.2	0.0261724	0.00173616	0.0133139	0.019261	0.00327884	0	0.000586921	0.0624083	0.0729598	0.0156787	0.0116147	0.0347829	0	0.00451721	0	0	0	0	0	0	0	0	0.0401274	0	0
AC125020.3	0.00235637	0.00649808	0.0150354	0	0.00515319	0	0	0.0349792	0.0554883	0.00397552	0	0	0	0	0	0	0	0	0	0	0	0	0	0	0
AC125064.1	0.00479358	0	0.00571277	0.00464145	0	0	0.0101616	0	0	0.0448326	0	0.00166296	0	0	0	0	0	0	0	0	0	0	0	0	0
AC125071.1	0.0147768	0.00654905	0.0115358	0.00158372	0	0	0.0172514	0.0215011	0	0	0	0	0.054611	0.0167588	0	0.0031579	0	0.0754831	0	0	0	0	0	0	0
AC125206.1	0.132638	0	0.00297401	0.142004	0.0089718	0.156509	0	0.0300919	0.00344904	0.0531706	0.105397	0.0806881	0.0280436	0	0.0415121	0.00287183	0	0	0.0230851	0	0	0	0.0488478	0	0
AC125206.2	0.140653	0	0.182029	0.109418	0.0991375	0.116841	0.0293755	0.134917	0.0464778	0.0904437	0.110509	0.0669267	0	0	0.038516	0.199281	0	0	0.151158	0	0	0.214514	0.218185	0	0.364618
AC125321.1	0.0460515	0.0250185	0.0317938	0.0412501	0.0553583	0.0789156	0.0206351	0.0901483	0.139817	0.0236415	0.0327423	0.0925859	0.0646724	0.0257408	0.00316424	0.0221661	0.0674172	0.0742457	0	0.075718	0	0	0.0474588	0	0
AC125321.2	0.01312	0.0225866	0.0208511	0.0275131	0.0480674	0.00771859	0.0188615	0.0859763	0.0940596	0.0475758	0.0446022	0.0456338	0	0.0514971	0.105848	0	0.0232397	0	0.136374	0	0	0	0	0	0
AC125350.2	0.0041403	0	0.00868917	0.00801049	0	0	0	0	0	0	0	0.000553397	0	0	0	0	0	0	0.00494651	0	0	0	0	0	0
AC125361.2	0.00926335	0.0249003	0.000848183	0.00838141	0.000823544	0	0	0	0.0488868	0	0	0.028962	0	0	0	0	0	0	0	0	0	0	0.0320774	0	0
AC125399.1	0.00450631	0	0.00997376	0.000968939	0.00629454	0	0.0125511	0.0364696	0	0	0	0.0178327	0	0.00445582	0	0	0	0	0	0	0	0	0	0	0
AC125488.2	0.00965813	0.0116411	0.00499241	0	0	0.0223427	0	0	0	0	0	0.0108477	0	0	0.00409997	0.00366357	0	0	0	0.0128254	0	0	0	0	0
AC125532.1	0.0120907	0.0048374	0.0206819	0.0459858	0.0164853	0	0.00101863	0.0552218	0.0222524	0.0203087	0.0374756	0.0369757	0.0163877	0	0.0690608	0.0636375	0	0	0	0	0	0.148359	0.0193795	0	0
AC126262.1	0	0	0.00700349	0	0	0	0	0	0	0	0	0	0	0	0	0	0	0	0	0	0	0	0	0	0
AC126268.1	0.00219943	0.0201313	0.00299962	0.0150206	0.0185279	0.0169965	0.00413877	0.0616613	0.0394444	0.00654829	0	0.00428952	0	0	0	0	0.0130356	0	0	0.0121533	0	0.186043	0.112176	0	0
AC126269.1	0.0171303	0.00402522	0.0256626	0.0232231	0.0112465	0.0441946	0	0.0272074	0.00463778	0.0224517	0	0.0180337	0.0333453	0.0448898	0.00827058	0.0202619	0	0	0.0846453	0	0	0.117148	0.00827976	0	0
AC126687.1	0.0652284	0.0294843	0.0387843	0.0391405	0.0802621	0.036396	0.0315187	0.225124	0.217775	0.0819645	0.0660318	0.0575008	0.0489104	0.153309	0.0438879	0.00570077	0.0425931	0	0.0661158	0	0.147852	0	0.0831659	0	0
AC126799.2	0.0220804	0	0.0118231	0.0517418	0.0244184	0.0578756	0.00437831	0.0217289	0	0.00271961	0.0081211	0.0213868	0	0	0	0.00499335	0.0116967	0	0.00494651	0.0263505	0	0	0.0164308	0.0696621	0
AC126804.1	0.00404447	0.00735686	0.0115029	0.00334061	0	0	0.0231746	0	0	0	0.0183851	0.00100327	0.0210107	0	0	0	0	0	0.0385814	0	0	0	0	0	0
AC126804.2	0.0511012	0.00984892	0.0298454	0.0555447	0.00420379	0.0235326	0.0637514	0.00444027	0	0.00890009	0.0470328	0.00380086	0	0	0.0109469	0.057276	0.0465636	0.0130959	0.00242074	0.0512483	0.124077	0	0.067585	0	0
AC127224.1	0	0	0.00131804	0.00210898	0	0.00189773	0	0	0	0	0.00511457	0	0	0	0	0.00224515	0	0	0	0	0	0	0	0	0
AC127270.3	0.0116901	0.0143038	0.0149402	0.0174025	0.0708751	0.00395608	0.0395741	0.129721	0.0307088	0.00579802	0.0200853	0.00814844	0	0.0578107	0.00566945	0.00133154	0.0234524	0.0234662	0	0.026255	0	0	0.0320774	0	0
AC127318.1	0	0.0112081	0	0	0	0	0	0	0.0163158	0	0	0.00425912	0	0	0	0	0	0	0	0	0	0	0	0	0
AC127337.2	0.0153511	0.0265283	0.011193	0	0.0350197	0.0214807	0.0266868	0	0	0.0143784	0.0217499	0.0030802	0	0.0312277	0.00507635	0.0354089	0.0773874	0	0.0383168	0.0800705	0	0	0.105524	0	0
AC127582.1	0.0122558	0.00465832	0.00312297	0.012011	0.00411629	0.00375313	0.00207966	0.00233963	0	0.0130405	0	0.0279956	0.00625225	0	0	0.0031579	0	0	0.00494651	0	0	0	0	0	0
AC127583.1	0.0166037	0.00938371	0.0010199	0.0239369	0.0537368	0.0217352	0.00791899	0.0672061	0.0243278	0.00201537	0.018206	0.00260777	0.01556	0	0.0305773	0	0	0.0693212	0	0.0724638	0	0	0	0	0
AC127593.1	0.0213957	0.0189453	0.0173312	0.0612245	0.0214308	0.0471595	0.00875882	0.31529	0.254832	0.0353446	0.0139076	0.0121241	0.139421	0.0808511	0.0199831	0.0682388	0	0.0229316	0.152999	0	0	0	0	0	0
AC129016.2	0.0189144	0.0100892	0.0191195	0.0558721	0.0392845	0.0197973	0.0281237	0.110919	0.0644323	0.0160116	0.0467578	0.0733295	0.00318253	0.0292426	0.0291257	0.0342102	0.0506406	0	0.0966538	0.179741	0	0	0.0924802	0.089214	0.107009
AC129018.1	0.0397069	0.0286179	0.0380687	0.0578654	0.0909355	0.0529597	0.0286772	0.288662	0.253984	0.0629477	0.0887368	0.0770208	0.0482564	0.176259	0.110645	0.0113085	0	0.0103088	0.00506215	0.0455747	0.0463252	0.180668	0.0864073	0	0.0296692
AC129019.1	0.0277924	0.0381566	0.0493764	0.0339891	0.0344821	0.00237663	0.00698013	0.0592955	0.0569975	0.0372116	0.0175812	0.0280424	0.0183126	0.0409863	0	0	0.00674379	0	0.0164796	0.00554004	0	0	0	0	0
AC129019.2	0.0307156	0.022573	0.0199663	0.0335296	0.0138243	0.0368924	0.0344792	0.071484	0.0869879	0.0411042	0.0260023	0.025694	0.0356386	0.0429265	0.0445598	0.00337235	0.0387866	0	0.10337	0	0.109254	0	0	0	0.0088275
AC129022.1	0.00104006	0.00291704	0.00839227	0.00245527	0.0115758	0.00826179	0	0	0	0	0.00464961	0	0.0145863	0	0	0	0	0	0	0	0	0	0	0	0
AC129085.5	0.0289338	0.00590805	0.00932227	0.0188559	0.0223291	0.00932406	0.00792968	0.127081	0.0638932	0.00319883	0.00281728	0.00144113	0	0	0.031678	0.0844946	0	0.0151894	0.056898	0	0	0	0	0	0
AC129219.1	0.00458733	0.00446001	0.0134275	0.00365484	0.00641363	0.00153854	0.000467521	0.031321	0.0771428	0.00202604	0.00201665	0.00163216	0.00952047	0.00445582	0	0	0	0	0	0.0294269	0	0	0	0	0
AC129329.1	0.26617	0.201603	0.317119	0.32802	0.573469	0.476323	0.411769	1.67181	1.47728	0.298765	0.416548	0.426056	0.280373	0.648229	0.597365	0.409197	0.211715	0.324462	0.694859	0.497267	0.18074	0.186043	0.387719	0.13071	0.199862
AC129597.1	0.0372298	0.100953	0.0108476	0.0266081	0.16476	0.0583909	0.0173522	0.0915748	0.470856	0.00787828	0.0938264	0.039077	0.23487	0.0744865	0.0591154	0	0.136975	0.0327397	0.160574	0	0	0	0.00590582	0	0
AC129975.1	0.0335535	0.0475139	0.0391977	0.0169503	0.0507919	0.0163173	0.0256534	0.189785	0.0862035	0.0398837	0.0290958	0.0252797	0.0756938	0.0560348	0.00844366	0.0259941	0	0.0838701	0	0.00554004	0.19859	0	0.0281947	0	0
AC131120.1	0.00941755	0.0221342	0.015381	0.00764816	0.0147394	0	0.00532931	0	0.0276478	0.0227091	0.0264329	0.00286377	0	0	0	0.0297784	0	0	0	0	0	0	0	0	0
AC131120.2	0.0825421	0.0230619	0.0708092	0.124337	0.0647712	0.0612344	0.0262683	0.115962	0.148157	0.0782499	0.0377206	0.183055	0.0548754	0.119506	0.0347068	0.0682382	0.0196759	0	0.0463486	0.0624688	0	0	0.0685073	0	0
AC131677.1	0	0	0.0147033	0	0	0	0	0.00980196	0	0	0	0	0	0.0317536	0	0	0	0	0	0	0	0	0	0	0
AC131687.1	0.0183707	0	0.000886193	0.00470225	0.00180666	0	0.00753436	0	0	0	0.0155515	0.00646815	0	0	0	0	0	0	0	0	0	0	0	0	0
AC131743.3	0.0389136	0.00634884	0.0512851	0.0233826	0.0468989	0.0461635	0.0138409	0.0096599	0	0.0239006	0.0463617	0.0127443	0.0408084	0	0.0516253	0.0100284	0	0.0313865	0.0734228	0	0.142725	0.0690746	0.0107192	0	0
AC131745.1	0.00217356	0.00771366	0.00646699	0	0	0.0129767	0	0.0110264	0.0410448	0	0	0.00126732	0	0	0	0	0	0	0	0	0	0	0.0193795	0	0
AC132085.1	0	0	0.0116025	0	0	0	0	0	0	0.00183842	0.00417153	0	0	0	0	0	0	0	0	0	0	0	0	0	0
AC132304.1	0.0636289	0.0410627	0.0751971	0.0734099	0.0454463	0.104705	0.0380587	0.225592	0.115657	0.0177373	0.025414	0.0129313	0.018388	0.094745	0.0260395	0.0173232	0	0.0754831	0.056568	0.0140533	0	0	0.0934066	0	0
AC132304.2	0.00748519	0.0181574	0.00940007	0.0203416	0.0194536	0.00630207	0.0244034	0.111412	0.108625	0.0027274	0.0169578	0.00488755	0	0.0381847	0.00525387	0.0101911	0.0735051	0	0	0	0	0	0.0426623	0	0
AC132344.1	0.00502388	0	0.0202307	0.00655491	0	0.0149791	0	0	0	0.00724783	0.0254375	0.00080171	0	0.0538677	0	0	0	0	0	0	0	0	0	0	0
AC132344.3	0.0129375	0.0277739	0.0339553	0.0415429	0.0385086	0.0127474	0.0351234	0.199518	0.152422	0.0439581	0.00621583	0.0256502	0.0343008	0.0715415	0.0793037	0.0215328	0.0725347	0.0591617	0	0	0.0443823	0	0.0420783	0	0
AC132474.4	0.286429	0.191723	0.245119	0.383016	0.691888	0.447015	0.161019	2.15895	1.58825	0.261875	0.247014	0.286857	0.28945	1.00378	0.292793	0.126836	0.292231	0.0952991	0.407821	0.211298	0.42361	0	0.225347	0.0996264	0.144109
AC132596.1	0.000995935	0.0257957	0.0162078	0.0140474	0.0286064	0.00736928	0.00511901	0.0974063	0.094928	0.0677978	0.0366058	0.0357154	0	0.146556	0	0	0	0.153478	0	0	0	0	0	0	0
AC132609.2	0	0	0.0138243	0	0	0.00329501	0.0119706	0	0	0.00461486	0	0	0	0.0317536	0	0	0	0	0	0	0	0	0	0	0
AC132623.2	0.0605706	0.0145336	0.0752646	0.108099	0.0442275	0.135634	0.014277	0.00875114	0	0.126845	0.118045	0.0928975	0.0196552	0	0.0230752	0.00547725	0.0590506	0	0.113505	0.230934	0.0452776	0	0.0262419	0	0.0574832
AC132954.2	0.00282142	0	0	0.00289949	0	0.0127474	0	0	0	0	0	0	0	0	0	0	0	0	0	0	0	0	0	0	0
AC133083.2	0	0.0103727	0	0.0103077	0	0	0	0	0.540185	0	0	0	0.0245855	0	0	0	0.00633555	0	0.0314207	0	0.0744463	0.335954	0	0	0
AC133650.1	0.057948	0.0221697	0.0565886	0.102217	0.0847938	0.0630732	0.0622038	0.0711241	0.193664	0.0906389	0.171756	0.0153855	0.030191	0.12069	0.0664405	0.0675197	0	0	0.13763	0.0560648	0	0	0.0420783	0.0217434	0
AC133947.2	0.0111969	0	0.015464	0.00615245	0	0	0.0147813	0	0	0.00116421	0.0453205	0.000697333	0	0	0.00200398	0	0	0	0.0750886	0	0	0	0	0	0
AC133948.2	0.0172861	0.0109764	0.0385184	0.0323228	0.00702084	0.00990667	0.0130385	0.068218	0.0403215	0.00202604	0.0339682	0.0184524	0	0.0520448	0.00493681	0.00526091	0.0380243	0	0	0	0.0793934	0.241967	0.0299057	0	0
AC134328.1	0.104245	0.0263319	0.0205101	0.0558352	0	0.0691598	0.0214886	0.00358351	0	0.193002	0.106893	0.0879035	0.0331741	0.0520102	0.0880252	0	0	0	0.00580365	0.0816493	0	0	0	0	0
AC134329.1	0.229525	0.0491671	0.23598	0.261943	0.0658203	0.203755	0.095131	0.0553917	0.0787697	0.240188	0.334543	0.106416	0.0384059	0.00946233	0.199595	0.0414868	0.15603	0.11832	0.150742	0.145143	0	0.109422	0.0580664	0	0
AC134439.2	0.00748179	0	0.002495	0	0	0	0	0.0098341	0	0	0	0	0	0	0	0	0	0	0	0	0	0	0	0	0
AC134596.1	0.0486218	0.0338872	0.0160762	0.0288439	0.075401	0.0132368	0	0.17755	0.0574035	0.0386666	0.00275591	0.00867011	0.0777921	0.0779787	0.00530921	0	0	0.0377415	0	0	0	0.13029	0.0226387	0	0.0492645
AC134607.1	0.0312979	0.0197585	0.0320643	0.037718	0.0467201	0.00452731	0.0267008	0.0573758	0.126315	0.0192966	0.00788909	0.0232645	0.0346781	0.0303153	0.0337298	0	0.0345765	0.0236707	0.024732	0.0240145	0.178211	0	0	0	0.199862
AC134860.1	0.180069	0.151301	0.201039	0.163076	0.146399	0.0879265	0.161965	0.103927	0.184366	0.159679	0.112339	0.157734	0.121404	0.0915596	0.0776901	0.162475	0.104257	0.222673	0.067298	0.363503	0	0.675004	0.199293	0.17834	0
AC134869.1	0.00678343	0.00472421	0.000321542	0.00191369	0.0140833	0.00449907	0	0	0	0	0	0.000947515	0	0	0	0	0	0	0.0314207	0	0	0	0	0	0
AC134869.2	0.00317648	0	0.0180973	0	0.00486279	0.0188357	0	0	0	0.00116895	0	0.000850558	0.00900862	0	0	0	0	0	0	0	0	0	0	0	0
AC135377.1	0.0537272	0.0444643	0.052016	0.076584	0.108407	0.0270755	0.0223544	0.214039	0.3087	0.076039	0.0681245	0.0996631	0.134714	0.189609	0.035433	0.0166011	0.0708619	0.0197055	0.115419	0.121567	0.247739	0.13029	0.0247027	0	0
AC135633.1	0.00111463	0.0205836	0	0.00100354	0	0.00329501	0.0174571	0	0	0	0	0	0	0	0	0	0	0	0	0	0	0	0	0	0
AC135859.1	0.00861348	0.0449745	0.0488891	0.0254152	0.0513051	0.0711892	0.0156995	0.0862246	0	0.0034048	0.0305621	0.0345438	0.0167344	0.0328495	0.00725395	0.12424	0	0.285103	0.023612	0	0	0.271003	0.00873677	0	0
AC137067.2	0.0344651	0.0368428	0.0232224	0.0394329	0.0530358	0	0.0174032	0.242672	0.11108	0.0424136	0.0164838	0.0245087	0.0681343	0.115089	0.0830573	0.0018312	0	0.00672788	0.204887	0	0.101849	0.234973	0.00873677	0.228089	0.0151489
AC137692.1	0.0167426	0.0504941	0.0288132	0.022975	0.0441938	0.0184952	0.0547716	0.0113829	0	0.0033664	0.00712779	0.0131083	0.0158614	0.0203001	0.012032	0.00923274	0	0	0.0314207	0.0263505	0.0373923	0	0.00590582	0	0
AC138459.1	0.0544961	0.0488787	0.0554524	0.107635	0.0544179	0.0734671	0.0395047	0.171294	0.131607	0.0100856	0.0520542	0.0545755	0	0.0915344	0.0513082	0.0158069	0.0437809	0.0526228	0.0310022	0	0.023568	0	0	0	0.0151489
AC138616.1	0.00119844	0	0.00180361	0.00397022	0.00755746	0.00750068	0.0554819	0.0125572	0.0225681	0	0.032817	0.0259782	0	0	0.0104028	0	0.0329931	0.0476335	0	0.0038787	0	0	0	0	0.0481974
AC139238.2	0.109217	0.081518	0.103008	0.0979279	0.106069	0.0968013	0.0874991	0.0853054	0.0613054	0.0965892	0.0360528	0.0930361	0.0332705	0.248672	0.0539539	0.0992076	0.0688807	0	0.101768	0.0038787	0	0.0136296	0.193464	0	0.0492645
AC139568.1	0	0	0	0	0.0080306	0	0	0.0299577	0	0	0	0	0	0	0	0	0	0	0	0	0	0	0	0	0
AC140264.1	0.0500687	0.020755	0.044195	0.0949321	0.0837559	0.0253125	0.00231771	0.155936	0.127935	0.0321068	0.0377497	0.0428375	0.0390918	0.0135638	0.0570615	0.0115783	0.053736	0.0380367	0.0130102	0	0.124077	0	0.0735878	0	0.184713
AC140264.3	0.00628857	0.00492627	0.0034781	0.0662008	0.000927876	0.0118775	0	0	0.0265384	0.0122283	0.0730175	0.0475064	0	0	0.00339674	0	0	0	0	0.104264	0	0	0	0	0
AC140409.2	0.00231501	0.00420127	0.000514014	0	0	0	0	0	0	0	0	0	0	0	0	0	0	0	0	0	0	0	0	0	0
AC140462.1	0.00769645	0	0.00620547	0	0	0	0	0	0	0	0	0.0164197	0	0	0	0	0	0	0	0	0	0	0	0	0
AC140477.3	0.0353428	0.00846275	0.0353355	0.0297448	0	0.0216081	0.0216591	0.0412375	0	0.00244379	0.00574833	0.00950305	0	0	0	0	0	0	0	0	0	0	0.0392102	0	0
AC140785.1	0	0	0.00224476	0.000926764	0.0137968	0.0189108	0.00669941	0.00535607	0.0299598	0	0.00298244	0	0.0125749	0	0	0.0596602	0	0	0	0	0	0	0	0	0
AC140851.2	0.0185352	0.022058	0.00781174	0.03927	0.0555109	0	0.00240151	0.126378	0.144252	0.0237307	0.0142873	0.0224011	0	0.00445582	0	0	0	0	0	0.0541785	0.225149	0	0.0401274	0.0498132	0
AC142111.1	0.0108342	0.00384351	0.00745824	0.0318093	0.0109663	0.0117122	0.00675453	0.0635971	0.020675	0.0322716	0	0.00111672	0	0	0	0.00919814	0	0.0234662	0.0441682	0	0	0	0	0.0843313	0
AC142407.1	0.0254512	0.00888925	0.0137129	0.0134342	0.0131107	0.00816821	0.013088	0.0297504	0	0.0573615	0.0331565	0.0172885	0	0	0.0297978	0	0.0563539	0	0	0	0	0	0.0314151	0	0
AC142499.2	0.00885882	0	0.00400644	0	0.00433037	0.00646345	0.00112232	0	0	0.00750372	0.00208803	0.0118258	0.0374436	0.0135638	0	0	0.0135249	0.0103995	0	0.0655781	0	0	0	0	0
AC142500.1	0.0110305	0.00548527	0.00729218	0.00459744	0	0	0	0	0	0.0296856	0	0.0131501	0	0	0	0.0110213	0	0	0	0	0	0	0	0	0
AC145736.2	0.00062782	0	0.00533328	0	0	0	0	0	0	0	0	0	0	0	0	0	0	0	0	0	0	0	0	0	0
AC147029.1	0.0734734	0.0418706	0.09073	0.0802529	0.174325	0.158933	0.0786681	0.127326	0.132557	0.114642	0.0300075	0.0931481	0.00318253	0.0397758	0.0303582	0.0332598	0.0268161	0.0569684	0.0566595	0	0	0	0.0279164	0.134674	0
AC147240.1	0.00582486	0	0.00571539	0	0	0	0	0	0	0	0	0.000839977	0	0.0261884	0	0	0	0	0	0	0	0	0	0	0
AC147512.1	0	0	0.00469427	0	0	0	0	0	0	0.00458051	0	0	0	0	0	0	0	0	0	0	0	0	0.0469317	0	0
AC147512.2	0.160205	0.0984717	0.147613	0.217564	0.272213	0.173094	0.0472362	0.321917	0.182353	0.148714	0.120483	0.207981	0.201378	0.224732	0.128027	0.066844	0.0225871	0.020807	0.179983	0.0700133	0	0.0504661	0.0986046	0.0362332	0.0473242
AC147615.1	0	0.00746017	0.00953217	0.0191075	0.00719104	0.00672165	0.0128156	0.0908708	0.0381533	0.00914063	0	0.015092	0.0113697	0.0387094	0	0	0	0	0	0	0	0	0	0	0
AC148324.1	0.126408	0.033501	0.0900793	0.105127	0.0824298	0.0888523	0.0602995	0.135646	0.0474035	0.0732193	0.05263	0.0241262	0.00318253	0.0465523	0.0334484	0.10749	0.0598041	0.0504154	0.103297	0.369251	0	0	0.0238177	0	0
AC148334.3	0	0	0.00109394	0.00470695	0	0	0.000467521	0.0048534	0	0.000802721	0	0.00140429	0	0	0	0.0310147	0.0380243	0	0	0	0	0	0	0	0
AC151730.1	0.00877696	0.0263861	0.0037219	0.0142555	0.176597	0	0	0.102605	0.603675	0	0.00108919	0	0.150414	0.329381	0	0	0.0197289	0.00908219	0	0	0	0	0	0.0651678	0
AC151730.3	0	0.0166962	0	0	0.12991	0	0	0.0118671	0.1648	0	0	0	0	0.204434	0	0	0	0	0	0	0	0	0	0.0414637	0
AC151846.1	0.557661	0.386812	0.606121	0.931147	1.17449	0.542585	0.660062	4.698	3.63489	0.53397	0.571895	0.989719	0.60198	1.51806	0.753407	0.251613	0.490353	0.369733	0.986837	0.454201	2.12201	0.440818	0.223585	0.172465	0.159258
AC151971.2	0.00730392	0.00176347	0.00226677	0.0654874	0	0.0194112	0.00518726	0	0.0069736	0.0221959	0.00205853	0.0708585	0	0	0	0	0	0	0	0	0	0	0.00705712	0	0.148601
AC151971.5	0.0220203	0.0203666	0.0173317	0.0262201	0.0668274	0.0118219	0	0.109299	0.151819	0.00679229	0.0346324	0.00951418	0.0524213	0	0.0228724	0	0	0.055344	0.170348	0	0.126947	0.247115	0	0	0
AC151971.9	0.00866206	0.00839199	0	0	0	0	0	0.0779159	0.218174	0	0	0	0.0885304	0.0116381	0	0	0	0	0	0	0	0	0	0	0
AC151982.1	0.0491317	0.0369314	0.0440603	0.0669067	0.0901459	0.144548	0.0228378	0.122095	0.157351	0.0290979	0.0116601	0.0826642	0.0293152	0.0622002	0.0658333	0.0237188	0	0.0231872	0.101311	0.024481	0	0	0.032105	0	0
AC152061.1	0.0363924	0.0216197	0.019906	0.0263198	0.0519122	0.0320953	0.0209523	0.0816998	0.127067	0.00550441	0.0499932	0.0169176	0.0591056	0.0894288	0.0271935	0.101304	0.0391765	0.111313	0	0.0443203	0.313873	0	0.00827976	0	0
AC152065.2	0.00539825	0	0.00458008	0	0.00620403	0.00750068	0.00545754	0.00905548	0	0	0	0.000736157	0.0274127	0	0	0	0	0	0	0	0	0	0	0	0
AC152414.3	0.0110192	0.0175214	0.0186559	0.0439131	0.0188343	0.0516305	0.0217434	0.0248786	0.0513564	0.0103655	0	0.0494792	0	0	0.0325721	0.0420022	0.0446708	0	0.0359961	0	0	0	0.0214946	0	0.0151489
AC152827.1	0.00842472	0.0090469	0.000442852	0	0.0258952	0	0	0.00958275	0.014119	0	0	0.0234282	0.0149274	0	0	0	0	0	0	0	0	0	0	0	0
AC152945.1	0.0329042	0.00545152	0.0230311	0.0184591	0.000927876	0.0107632	0.0114263	0.0175386	0	0.0236893	0.0225387	0.011824	0.0237404	0	0.00284453	0.0114434	0.0331893	0	0.0303289	0	0	0	0.0127469	0	0
AC152946.3	0.0178414	0.00932965	0.00297147	0.0148394	0.00194193	0.0186207	0.0154397	0.0961449	0.0276093	0.00552738	0.0385817	0.00558052	0	0	0	0	0	0.00672788	0	0.0605125	0	0	0.00873677	0	0
AC152949.2	0.0058716	0.0695732	0.0292924	0.0223154	0.0317089	0.0206926	0.00958	0.0914227	0.0315652	0.00358942	0.001345	0.0373613	0.0168827	0.0780436	0	0.0303873	0	0	0	0	0.216423	0	0	0	0
AC152979.5	0.00804746	0.288566	0	0	0	0	0.00795127	0.0152522	0	0.00284119	0	0.000980361	0.569449	0	0	0.00206392	0.637704	0.318462	0.023047	0	0.144394	1.42551	0	0	0
AC153143.1	0.00168636	0.0133542	0.0145451	0	0	0	0.0183835	0.0225698	0.0320838	0	0.0771634	0.0370964	0.0216907	0	0.0104028	0	0	0.0744491	0	0	0	0	0	0	0
AC153144.3	0.0138067	0.00386576	0	0	0.023513	0	0.00163317	0	0	0.0035587	0	0.000969215	0	0	0	0	0	0	0	0	0	0	0.0125219	0	0
AC153153.1	0.108219	0.0755962	0.110237	0.0823715	0.145406	0.283409	0.104847	0.111538	0.0404938	0.0727354	0.0890522	0.115975	0.107827	0.128278	0.127401	0.0360354	0.0472658	0	0.0168724	0.0136274	0	0	0.0629145	0.120504	0.0151489
AC153363.1	0.00569762	0	0.00072937	0	0	0	0	0	0	0	0	0	0	0	0	0	0	0	0	0.0873057	0	0	0	0	0
AC153364.1	0.00106507	0	0.00171778	0	0	0.00531364	0	0	0	0	0	0	0	0	0	0	0	0	0	0	0	0	0	0	0
AC153366.1	0.0313407	0.00944563	0.017094	0.0764705	0.038418	0.0796645	0.00338805	0.0181233	0.0298557	0.128406	0.115542	0.117594	0	0.0132423	0	0.0924622	0.0238892	0	0	0.042069	0	0	0.0125219	0	0.215047
AC153368.1	0.217612	0.101084	0.143109	0.220972	0.106119	0.111246	0.0932116	0.0959896	0.168299	0.24606	0.127436	0.204611	0.140294	0.231026	0.171242	0.159703	0.0491202	0.03849	0.22021	0.378921	0	0	0.593002	0	0.101979
AC153369.2	0.00664611	0.00841578	0.0083541	0.0150993	0.00899952	0	0.00738112	0	0.0312462	0.0155751	0.00940507	0.00848997	0	0.0366091	0.0297254	0	0	0.024481	0	0	0	0	0.0148543	0	0.0182743
AC153504.1	0.0119469	0.0141112	0.001906	0.0222373	0	0.0121054	0.0345061	0.0488212	0.0791479	0.030511	0.083612	0.00689325	0	0.0652133	0	0.042042	0	0	0.165309	0.112784	0	0	0	0	0
AC153505.2	0.01459	0.0259159	0.00832368	0.0178201	0.039637	0.0198413	0.0321928	0.228623	0.136398	0.0116452	0.0350399	0.0120558	0.0147144	0.101093	0.053037	0	0	0	0.0652619	0	0	0	0.0195543	0	0
AC153509.1	0.0265228	0.00802891	0.0051566	0.0226875	0.0189992	0.0212595	0.0162586	0.0847703	0.098884	0.0104303	0.0316947	0.0240123	0.0106661	0.0524109	0.00713638	0	0	0	0	0.00859849	0.0449206	0	0	0	0
AC153524.3	0.0342898	0.0615487	0.0442426	0.0590898	0.0398333	0.012006	0.0187778	0.0352046	0.0521178	0.0470645	0.0732902	0.108251	0.136634	0.00445582	0.0761515	0.0541107	0	0.0564369	0	0.0593965	0.023568	0	0	0	0.0088275
AC153524.4	0.00119594	0	0.000865557	0.0154147	0	0	0.0343942	0	0	0.00844002	0	0.000698143	0	0	0	0.0062007	0	0	0	0	0	0	0	0.0217434	0
AC153525.1	0.0103096	0.0223439	0.0214194	0.0129396	0.0129196	0.0101256	0.00226471	0.000473502	0.06179	0.017674	0.0110016	0.0015011	0.00625225	0.0132423	0.0272213	0.00223232	0.016268	0	0.0123761	0	0	0	0.0368425	0	0
AC153529.1	0	0.00313616	0.00232327	0.00319141	0	0	0	0	0	0	0	0	0	0	0	0	0	0	0	0	0	0	0	0	0
AC153546.1	0.130698	0.52675	0.159229	0.156619	1.14467	0.242476	0.126116	0.604475	0.16727	0.121279	0.133171	1.86618	0.632465	1.22355	0.0900036	0.308705	0.264542	0.225272	0.177603	0.468709	0.204231	0.693973	1.40116	0.0217434	0
AC153548.1	0.00105077	0	0.0119497	0	0	0	0	0	0	0	0	0	0	0	0	0	0	0	0	0	0	0	0.0141856	0	0
AC153561.1	0	0	0.00114177	0.0223513	0	0.0114207	0.00637907	0.00538492	0.00305451	0	0	0.00288052	0	0	0	0	0	0	0	0	0	0	0	0	0
AC153562.1	0.0145612	0.0168851	0.00414443	0.0138297	0.047657	0	0.00576586	0.0637111	0.0572605	0.00389061	0.0275512	0.00356003	0.0605647	0.0548471	0	0.00366357	0	0.0377415	0.023047	0.0204411	0	0	0	0	0
AC153568.1	0.0254849	0.00790931	0.00280364	1.11231	0.000927876	0.00420663	0.00778089	0	0.0126634	0.412907	0.0385772	0.325157	0	0	0	0.0353497	0	0	0.0782253	0	0	0	0	0.386847	0
AC153729.2	0.0442045	0.0590317	0.0298944	0.0496185	0.0829633	0.038453	0.0173513	0.0807604	0.0502679	0.0553022	0.044532	0.0430457	0.097818	0.0699164	0.0127388	0.0812892	0.0784619	0.00862938	0.0449078	0.0154342	0.283123	0	0.0127469	0	0
AC153825.1	0.987328	0.988874	0.999516	1.46263	1.88439	1.26732	0.540386	2.92165	2.14228	0.958812	0.758952	0.874671	1.46373	1.66478	0.99882	0.710232	0.816942	1.15426	0.690483	0.81337	0.784614	0.523132	0.805597	0.674567	0.270472
AC153829.2	0.00522705	0.00893677	0.00498874	0.0129352	0	0	0	0.0842306	0.0339229	0.0115625	0.00270551	0.000732701	0	0.0275236	0.00419126	0	0	0.0208709	0	0	0.0452776	0	0.0115953	0	0
AC153845.2	0.00703794	0.010277	0.0118061	0.0176462	0.0116899	0.047051	0.00868299	0.114487	0.0729512	0.00500248	0.0235666	0.0239377	0	0.0909564	0.00175031	0.0376801	0	0	0	0.00554004	0.0415446	0.203252	0	0	0
AC153862.2	0.0188601	0.000514481	0.00481927	0.00169379	0.697292	0	0.0140911	0.357626	0.0119154	0	0	0.00169164	0.059974	0.359283	0	0.0116174	0	0	0.0990531	0	0	0	0	0	0
AC153864.1	0.0925644	0.0481855	0.0602988	0.0877412	0.0476459	0.119989	0.0681217	0.567868	0.367337	0.0552459	0.0136242	0.0553197	0.0312968	0.0848026	0.106188	0.0285684	0.0376982	0.0253252	0.073799	0.150763	0.248309	0	0.160745	0	0
AC153889.1	0.059192	0.0295834	0.05416	0.05426	0.106579	0.0320076	0.0785168	0.234104	0.231814	0.0677523	0.0416104	0.11518	0.0768934	0.0643278	0.0163819	0.0429395	0.0325267	0.0504154	0.0282151	0.0770891	0.15794	0	0.0131283	0.0217434	0.0481974
AC153890.2	0.0122356	0	0.00450485	0	0.0127776	0	0.000467521	0.029872	0	0.00994716	0	0.00132487	0	0	0.0157988	0.00223232	0	0	0	0	0	0	0	0	0
AC153897.2	0.012021	0.0009086	0.0237021	0.00504678	0.00326416	0.0136905	0	0.00898198	0.0593025	0	0.00357715	0.0313105	0	0	0.00175031	0	0.0506406	0	0	0	0	0	0.008151	0	0
AC153899.1	0.0600386	0.0223013	0.0361486	0.041052	0.0369445	0.0751557	0.0612935	0.00710758	0.0902348	0.0431333	0.0973544	0.018219	0.0338506	0	0.0341874	0.0325469	0.0329506	0.0253252	0.0453114	0.0601359	0	0	0.0391749	0	0
AC153911.1	0.0231996	0.00928481	0.00993878	0.00665785	0.0121353	0.010302	0.0420326	0.00603501	0.0697792	0.0352902	0.0408488	0.0352057	0.0101245	0.0386742	0.0540711	0.0540319	0.0833061	0	0	0	0	0	0	0.0217434	0
AC153912.2	0.0109424	0	0.00385017	0.0442209	0.00520975	0.0106273	0.00352532	0.0156627	0	0.0293179	0	0.00803425	0.024596	0	0.00629786	0	0	0	0	0	0	0	0	0	0
AC153912.4	0.033633	0.0582391	0.01965	0.0486076	0.0790444	0.0449018	0.0345549	0.0110884	0.12934	0.0446079	0.106125	0.0844991	0.0145389	0	0.00141582	0.00411923	0	0	0.177068	0.0809513	0	0.258098	0	0	0
AC153929.1	0.0392196	0.0040448	0.0212319	0.0381838	0.061771	0.0555652	0.0230335	0.105506	0.117347	0.00623322	0.0269983	0.0809368	0.116279	0.0938551	0.0225397	0	0.0225879	0.00672788	0.0627707	0	0	0	0	0	0
AC153938.1	0.00274467	0	0.0694247	0	0	0	0	0	0	0	0.0080666	0.00118393	0	0	0	0	0	0	0	0	0	0	0	0	0
AC153938.2	0	0.00654905	0.0756352	0.0034331	0.209384	0.0155322	0	0.080393	0.0143547	0.0299518	0	0	0	0	0.00994589	0	0	0	0	0	0	0	0.0112846	0	0
AC153947.1	0.00617742	0.00701683	0.00487824	0	0	0	0	0	0	0	0	0	0	0	0	0	0	0	0	0	0	0	0	0	0
AC153952.1	0.017937	0.0170216	0.018313	0.0749475	0.0320673	0.0765213	0.0146536	0.0847432	0.00673332	0.0415076	0.0520081	0.0269571	0.104543	0.0455678	0.08255	0.0160881	0	0.0976915	0	0	0	0	0.011413	0	0
AC153955.1	0	0.0217815	0.000574149	0.000587084	0	0	0.00236399	0.00054485	0	0	0	0	0.00884807	0	0	0	0.0245564	0	0	0	0	0	0	0	0
AC153955.2	0	0.155933	0.000962698	0	0	0.0185587	0	0.00811746	0	0	0	0	0.0787244	0	0	0	0.0676247	0	0	0	0	0	0	0	0
AC153955.5	0	0.11771	0	0.00694539	0	0	0.00892889	0	0	0	0	0	0.0262613	0	0	0	0.190006	0.0358432	0	0	0	0	0	0	0
AC153959.1	0	0.0095705	0.00141753	0	0	0	0.0474664	0	0.0305995	0	0	0	0.00876705	0	0	0.0182401	0	0	0	0	0	0	0	0	0
AC153961.2	0.00211099	0.0160413	0.00144978	0	0	0	0.00451253	0.0279915	0.0231141	0.00500248	0	0	0.00566082	0.0193124	0	0	0.0146325	0	0	0	0	0	0	0	0
AC153962.4	0.0303775	0.037743	0.0361609	0.0543629	0.018288	0.00164375	0.0215528	0.0206144	0	0.0307562	0.00257716	0.00318191	0.00884807	0.0322285	0.0386292	0.0724984	0	0	0	0	0.15794	0	0	0	0
AC153966.1	0	0.00943507	0.000516794	0	0	0.00914485	0	0	0	0	0	0	0	0	0	0	0	0	0	0	0	0	0	0	0
AC153975.3	0.00324967	0.00238743	0.0138987	0.0115948	0	0.00552266	0.00354829	0	0	0	0	0.00447373	0	0	0	0	0	0	0	0	0.143	0	0	0	0
AC154136.1	0.0124077	0.00384794	0.0152018	0.014812	0	0	0.0111156	0	0	0	0	0.00542678	0	0	0	0	0.0196936	0	0	0.146318	0	0	0.00590582	0	0
AC154176.2	0.0120461	0.0122393	0.000884825	0	0.0212261	0.0421056	0.0666086	0	0.0231764	0.0223415	0	0.00261231	0	0.0270789	0	0	0.15209	0.0495874	0	0	0	0	0	0	0
AC154220.1	0.000630179	0	0.00473436	0.00264151	0	0.00322141	0.0177994	0	0	0	0.00241471	0.00226436	0	0	0	0	0	0	0	0	0	0	0	0	0
AC154221.1	0.155376	0.0948798	0.189276	0.205867	0.228094	0.202008	0.0889635	0.698401	0.464671	0.251905	0.0844418	0.0950038	0.229273	0.218596	0.173801	0.0264789	0.272186	0.287114	0.0693846	0.0940268	0.424076	0.373097	0.112154	0	0
AC154231.1	0.00957996	0.00977304	0.0155435	0.0300875	0.0251337	0	0.0280017	0.0460058	0.0958018	0.00694769	0.0347238	0.000962925	0.0182122	0.0104816	0.00530921	0.00283967	0	0.0514657	0	0	0.0972101	0	0	0	0
AC154231.4	0	0.00487359	0.00334608	0	0	0	0	0	0	0	0	0	0	0	0	0	0	0	0	0	0	0	0	0	0
AC154248.1	0.033673	0.00242557	0.014545	0.0212892	0.0160702	0.0364633	0.000467521	0.0343529	0.0563772	0.00979282	0	0.0241113	0.0110328	0.00970589	0.0212149	0.028367	0.00971619	0.063001	0	0	0	0	0.00705712	0	0
AC154250.1	0.0249743	0.0117217	0.00402219	0.0134526	0.0613318	0.02652	0.00226471	0.130413	0.092889	0.0331168	0.00728438	0.0293682	0.0185662	0.0867658	0.0190317	0.00736167	0	0	0.0359961	0.00884244	0	0	0.0320121	0	0
AC154252.2	0.0114682	0.0121459	0.0220833	0.0275904	0.021354	0.0559107	0.00843915	0.0906847	0.0444165	0.0115133	0.0670422	0.0160747	0.0106661	0	0	0	0.0323206	0	0	0	0	0	0	0	0
AC154290.1	0.259644	0.0354838	0.696033	0.224189	0.00383832	0.162042	0	0.0195905	0.00414783	0.265621	0.222316	0.0607872	0.0288897	0.0151435	0.329628	0.00668305	0	0.0130959	0.349956	0.0121533	0	0	0.475806	0	0.0151489
AC154296.2	0.0052281	0	0.000533057	0	0	0	0	0	0	0.00408177	0	0.0310574	0	0	0	0	0	0	0	0	0	0	0	0	0
AC154305.2	0.026083	0.00372818	0.0268631	0.0155896	0.0483087	0.0403993	0.01083	0.0762143	0.058596	0.0526869	0.0304359	0.0123107	0.0179209	0	0.0613895	0	0	0	0	0.0507049	0	0	0.0125219	0	0
AC154305.3	0.00274803	0.00217732	0.00137012	0.00499922	0	0	0	0.027789	0	0	0	0.0138311	0	0	0	0	0	0	0	0	0	0	0	0	0
AC154335.2	0.00261989	0.00887366	0.00631054	0.0155209	0.00644848	0	0.00290952	0.0160396	0	0.0244695	0	0.0362148	0	0	0	0	0	0	0	0	0	0	0.0370104	0	0
AC154347.1	0.0197081	0.0304118	0.00913101	0.0143886	0.0137539	0.0131116	0.0656899	0.0821718	0.0696923	0.0248548	0	0.000825043	0	0.0108355	0.0350336	0.0484004	0.0198179	0.0341381	0.0630541	0	0	0	0	0	0
AC154417.1	0.00248491	0.0129458	0.00778627	0	0	0	0.00275353	0.04048	0.00922581	0.00397552	0	0.00312594	0	0.0104816	0	0	0.0383561	0	0	0	0	0	0	0	0
AC154454.1	0.00598649	0.0134282	0.00452296	0.00881977	0.0158044	0	0.0167011	0	0	0.0180697	0	0.000718553	0	0	0.0184475	0	0	0	0	0	0	0	0	0	0.127935
AC154461.4	0.000732424	0	0.0101833	0	0	0	0	0.0192887	0	0.00361577	0	0	0	0	0	0	0	0	0	0	0	0	0	0	0
AC154502.3	0.0179072	0.000827555	0.816825	0.0265298	0	0.0283868	0.00198782	0.000485458	0	0.0373493	0.0373203	0.125274	0	0	0	0	0.0201264	0	0	0	0	0.341456	0.611565	0	0
AC154506.1	0.017625	0.00582618	0.0277254	0.0346633	0.0274747	0.014749	0.0176059	0	0.0242707	0.0493987	0.00778889	0.0880081	0.0280436	0	0	0.04417	0.0108533	0.00584008	0.0646596	0	0	0	0	0	0
AC154548.1	0.000547056	0.00944528	0.00215593	0	0	0.0165507	0.00570767	0.0190438	0.0380913	0.0349277	0.047076	0	0	0	0	0	0.0135249	0	0	0	0	0	0	0	0
AC154548.2	0	0.00218587	0.00363776	0	0	0	0	0	0	0	0	0	0	0	0	0	0	0	0	0	0	0	0	0	0
AC154552.7	0.00368915	0.00418548	0.00466245	0.00329621	0.00669405	0.00919482	0	0	0	0.00451799	0.0562607	0.0107507	0	0	0	0	0	0	0	0	0	0	0	0	0
AC154552.9	0.0881022	0.0293603	0.0966453	0.141607	0.157314	0.12733	0.0789772	0.701632	0.683409	0.0300996	0.0839564	0.060026	0.0299153	0.295163	0.090083	0.0237415	0.144856	0.073245	0.316481	0.0240145	0.227495	0	0.0905906	0	0
AC154556.1	0.0130693	0	0.0146629	0.0122326	0.0498158	0.0385987	0.029626	0.0581177	0.0798862	0	0.00977173	0.0642471	0.0166934	0.0200705	0.0128525	0	0	0.0312344	0.0603304	0.0158218	0	0.358944	0	0	0
AC154572.1	0.00217757	0	0.00472008	0.0173521	0	0	0.00834805	0	0	0	0.00151067	0	0	0	0	0	0	0	0	0	0	0	0	0	0
AC154576.1	0.0152961	0.0307815	0.0247484	0.0111066	0.0556369	0	0	0.18329	0.0562519	0	0.0151043	0.0543787	0.0308969	0	0.0109958	0.00864292	0.0133768	0	0	0	0.124494	0	0	0	0
AC154592.1	0.0027246	0.0107554	0.0261843	0.00699754	0.0357806	0.00720108	0.00154602	0.0233407	0.0258212	0	0	0.00782419	0	0.0382816	0	0.0196143	0	0.0576941	0	0	0	0	0	0	0
AC154603.1	0.00497143	0	0.0180626	0	0	0.0206039	0	0.00896682	0	0	0.0250401	0	0.0193432	0	0	0	0	0	0	0	0	0	0.0125219	0	0
AC154636.1	0.00953539	0	0.00621163	0.00392143	0.00909212	0.0382289	0.00124865	0	0	0.000915743	0	0.00826167	0	0	0	0.00736167	0	0.0568276	0	0	0	0	0	0	0
AC154643.1	0.0161875	0.0234646	0.0201058	0.0216421	0.0436952	0.0212286	0.0314523	0.111324	0.0648116	0.012354	0.0051178	0.0436522	0.0125513	0.0776613	0.0517658	0.136652	0.0152944	0	0.0571226	0.0700133	0	0	0.0320665	0	0.0151489
AC154680.1	0.0904131	0.0487979	0.115246	0.0843155	0.129818	0.156137	0.0911697	0.370658	0.30911	0.0958772	0.0290422	0.137045	0.0551725	0.122371	0.125588	0.0237853	0.12674	0	0.196545	0.110084	0	0.508601	0.0835719	0	0
AC154693.1	0.00851637	0.00408589	0.00256179	0.0246202	0.0362869	0.0372638	0.0108578	0.0762947	0.0188563	0.00305277	0	0.0201442	0	0	0	0	0	0.0208709	0	0.0376925	0	0	0.0325931	0	0
AC154713.1	0.0182279	0.0222574	0.0343615	0.0318717	0.024152	0	0.0256122	0.000485458	0.0415026	0.0354303	0.0189628	0.0366463	0.0299884	0.0513099	0.0110555	0.0423559	0.0146325	0	0.131484	0	0	0	0	0	0
AC154742.2	0.00167793	0.00421719	0.0169828	0.016627	0	0.00306308	0.0047166	0	0.0352396	0.0158967	0	0.00565805	0.0188006	0.0423228	0	0.0452161	0	0.0291566	0	0.08188	0.0557367	0	0.00827976	0	0
AC154767.3	0.00989257	0.00940859	0.0189849	0.0253012	0.0305494	0.0108792	0.0688452	0.0971288	0.0587095	0.0303122	0.0656484	0.0998136	0.0563968	0.0392905	0.0308979	0.058244	0.0718244	0.00584008	0.06148	0.0130048	0.0447848	0	0.0221022	0	0
AC154785.3	0.0563879	0.0191754	0.0403307	0.109462	0.04094	0.0291019	0.0111812	0.202188	0.1919	0.0773035	0.0528289	0.00969317	0	0.0983884	0.098217	0.021872	0.00771971	0	0	0	0	0	0	0	0
AC154828.1	0.00507002	0.00976612	0	0	0	0	0	0	0	0	0	0	0.024551	0	0	0	0	0	0	0	0	0	0	0	0
AC154849.4	0.0120637	0.0212795	0.012899	0.0129194	0.00530882	0.0117668	0	0.0192339	0.0676335	0.024501	0	0.00885463	0	0	0.0109189	0	0.00658616	0	0	0	0	0	0	0	0
AC154861.1	0.0226261	0.0173159	0.0255156	0.0156004	0.0378684	0.00700133	0.00879914	0.0732162	0.0172965	0	0.0198255	0.00423809	0.0425363	0	0	0	0	0	0	0	0	0	0	0	0
AC155256.1	0.0901546	0.0552602	0.0674158	0.081834	0.101278	0.154158	0.0694784	0.367285	0.422902	0.089826	0.117722	0.0828449	0.12314	0.161622	0.0546946	0.0191504	0.0487219	0.0707278	0.179588	0.068024	0	0	0.320129	0.103837	0.0296692
AC155260.1	0.0172713	0.0096131	0.0238965	0.0206095	0.0065104	0.0478079	0.0247937	0.0470244	0.0861395	0.0455792	0	0.0561426	0.0324562	0.0679231	0.094532	0	0.0641778	0.00584008	0	0.0183685	0.144676	0	0	0	0.0151489
AC155286.1	0.00406441	0.0128026	0.000602223	0.00491363	0	0.0133898	0.00881331	0	0	0	0.00487596	0.00912372	0	0.0201106	0.018704	0.0110213	0	0	0	0	0	0	0	0	0
AC155300.2	0.0403303	0.0131538	0.0362472	0.0438278	0.0528507	0.0496829	0.0131102	0.12421	0.0198121	0.0768366	0.0582009	0.078406	0.0348985	0.0421996	0.0768871	0.108526	0.0569379	0.112289	0	0.10856	0	0	0.06752	0	0.0403005
AC155715.1	0.000552464	0	0.00082948	0	0	0	0	0	0	0	0	0	0	0	0	0	0	0	0	0	0	0	0	0	0
AC155922.1	0.000358549	0	0.00264806	0	0	0	0	0.00680908	0	0	0	0	0	0	0	0	0	0	0	0	0	0	0	0	0
AC155937.1	0.0127349	0.00200963	0.00987818	0.00282186	0	0.00259402	0	0	0	0.00583109	0	0	0.0534057	0	0.0178657	0.00133154	0	0	0	0	0	0	0	0.0414637	0
AC155939.1	0.0806479	0.0534394	0.117687	0.0708225	0.0816532	0.105568	0.0150459	0.149072	0.0865956	0.0437883	0.11794	0.0924712	0.153387	0.0685201	0.0801838	0.0865856	0.0219561	0.0134658	0	0	0.0798212	0.0136296	0.035254	0	0
AC156025.3	0.00422839	0	0	0.0063977	0	0	0	0	0	0	0.0207409	0	0	0	0	0	0	0	0	0	0	0	0.0193795	0	0
AC156031.2	0.00228793	0.00919234	0	0	0.0154094	0	0.00730322	0	0	0	0	0	0	0	0	0	0	0	0	0	0	0	0	0	0
AC156031.4	0.00970176	0.0039299	0.01832	0.00574367	0	0.057214	0.0219811	0.020349	0	0.00147205	0	0.00237725	0.080749	0	0	0.0622119	0.0640174	0	0	0.0408247	0	0	0	0	0
AC156273.2	0.0585497	0.0277303	0.0676277	0.0916464	0.0616189	0.0366701	0.0135798	0.101228	0.128304	0.0339991	0.0553453	0.0766844	0.117275	0	0.0967822	0.0490918	0.0827559	0	0	0	0	0	0.056255	0	0
AC156558.1	0.0372548	0.00797139	0.00311923	0.0708831	0	0.0473341	0.00631859	0.000485458	0	0.0442279	0.146741	0.0159737	0	0	0	0.0554262	0	0	0.109113	0	0	0	0	0	0
AC156568.1	0.460513	0.339724	0.457343	0.762273	0.875133	0.487087	0.43607	2.28835	2.27954	0.683791	0.396993	0.917728	0.565008	1.07248	0.40253	0.239846	0.293092	0.545023	0.768653	0.673734	1.61364	0.13029	0.797999	0.219251	0.0088275
AC156572.1	0.00418959	0	0.0025521	0.0193099	0	0.00720108	0.00330901	0	0	0.0184784	0.0085272	0	0	0	0	0	0	0	0	0	0	0	0	0	0
AC156576.3	0.0270082	0.00847553	0.0140244	0.0509377	0.0624	0.0679285	0.0387812	0.16924	0.13005	0.00767123	0.00607799	0.0185411	0.0791784	0.148174	0.0109958	0.0136612	0.0869091	0.0146965	0	0.0575109	0.15794	0	0.0131209	0	0
AC156576.4	0.078054	0.0439305	0.0907666	0.0945211	0.0696556	0.136564	0.0510718	0.158955	0.278614	0.0854448	0.0494033	0.277504	0.103865	0.0901911	0.0374785	0.0663765	0.0457367	0.159646	0.0726656	0.0214809	0.0696185	0	0.125565	0.0576286	0.0151489
AC156791.1	0	0	0.0879573	0	0	0.00211743	0	0	0	0.042231	0.0101215	0	0	0	0	0	0	0	0	0	0	0	0.0299491	0	0
AC156795.1	0.13548	0.00828439	0.0116288	0.361421	0.0763709	0.0995386	0.0198782	0.0154385	0	0.0856926	0.084753	0.218822	0	0.039692	0.191542	0.0705461	0.0866983	0	0.229985	0	0.0415446	0	0	0	0.0492645
AC156795.2	0.00522465	0.0182663	0.00365996	0.00369507	0.00945435	0	0	0.0250966	0.0220473	0.00779686	0	0	0	0.0767763	0	0	0	0	0	0	0	0	0.0477427	0	0
AC156832.4	0.00326484	0.002731	0.00309078	0.00519363	0	0.00405133	0	0	0	0	0	0	0	0	0.00133913	0	0	0	0	0	0	0	0	0	0
AC156950.1	0.000359372	0	0.0248934	0.00315794	0	0	0	0	0	0	0	0	0	0	0	0	0	0	0	0	0	0	0	0	0
AC157019.1	0.00245534	0	0.00527724	0.000779553	0.00683874	0.0131868	0.00766051	0	0	0	0	0.00220926	0.0163873	0	0	0.0062007	0	0	0	0	0	0	0.0370104	0	0
AC157515.2	0	0.00343623	0.000682962	0	0	0	0	0	0	0	0.0106013	0.00359902	0.0349995	0	0.020285	0	0	0	0	0	0	0	0	0	0
AC157570.3	0.0254164	0	0.00478237	0.0255786	0.0134324	0.00449907	0.00720378	0.0541379	0.0555672	0.00508304	0.00695294	0.0602834	0.0327539	0.0280708	0	0.0123969	0.0249184	0	0	0.121788	0	0	0.00778444	0	0
AC157822.3	0.0671807	0.0394977	0.0859575	0.0317689	0.122219	0.0933664	0.0100677	0.203368	0.440886	0.00827472	0.0850154	0.0502002	0.0271377	0.278666	0.0601677	0.0372547	0	0.0669308	0.0395651	0.052415	0	0.465502	0	0.263593	0
AC157822.4	0.00470352	0	0.00152364	0	0	0	0	0.0198636	0	0	0	0	0.0489227	0	0	0	0	0	0	0	0	0	0	0	0
AC158239.2	0.121656	0.0752088	0.13118	0.0777456	0.0721425	0.0917258	0.152027	0.280894	0.252285	0.0888604	0.0715002	0.191666	0.0769772	0.112112	0.0541108	0.0361165	0.150075	0.314695	0.301359	0.0323403	0.244583	0	0.0525793	0.0498132	0.0739932
AC158354.2	0.0138772	0.0171582	0.0296356	0.0273063	0.00532072	0.062446	0.0316347	0.0753092	0.0573602	0	0	0.00734479	0.0551003	0.104947	0.0300171	0.0265977	0.0108533	0	0.0128605	0.00554004	0	0.25892	0	0	0
AC158355.1	0.00946061	0.0214885	0	0.0213738	0	0	0.00488514	0.0184578	0	0	0.00535975	0.00281949	0.0051557	0	0	0	0.142714	0	0	0	0	0	0	0	0
AC158365.1	0.07483	0.00770241	0.0511835	0.0721777	0	0.0986739	0.0166863	0	0	0.0514659	0.043214	0.0362525	0	0	0.0418935	0.00928225	0	0	0.107849	0	0	0.156951	0.0314256	0	0
AC158511.1	0	0	0	0.00916896	0.00707315	0	0	0	0	0.00284119	0	0	0	0.0552489	0	0	0	0	0	0	0	0	0	0	0
AC158523.2	0.00609719	0	0.00474522	0	0	0	0	0	0	0	0	0	0	0	0	0.00934828	0	0	0	0	0	0	0	0	0
AC158525.1	0.0252729	0.0261447	0.0485675	0.037621	0.0378066	0.0391911	0.0187895	0.105872	0.0685703	0.025918	0.0171131	0.0732013	0.0580855	0.0718719	0.00717731	0.0196895	0	0.0252546	0.0812546	0	0.0696185	0	0	0	0
AC158543.1	0.00686974	0.00169716	0.0151633	0.00102277	0	0.00306308	0	0	0	0	0	0	0	0	0	0	0	0	0	0	0	0	0	0	0
AC158545.1	0.0152578	0.00218017	0.00850848	0.0271867	0.011655	0.0317843	0.012749	0.0714998	0.026295	0.0076123	0	0.0487779	0.00920029	0.0032201	0	0.10823	0	0	0.0244169	0	0	0	0.00778444	0	0
AC158592.2	0.0215886	0.0102219	0.0179869	0.0125208	0.0711799	0.0386641	0.0454628	0.141507	0.0794262	0.0151186	0.00464961	0.0217995	0.0247031	0.0694596	0.0202716	0.00445364	0	0	0	0	0	0	0	0	0
AC158605.1	0	0	0.00243006	0	0	0.0276756	0	0	0	0	0.0048895	0	0	0	0	0	0	0	0	0	0	0	0	0	0
AC158606.2	0.00113676	0	0	0.00502491	0	0	0	0	0	0	0	0	0.0375485	0	0	0	0	0	0	0	0	0	0	0	0
AC158620.2	0.376204	0.303232	0.386221	0.513173	0.584919	0.452277	0.227286	1.63694	1.51442	0.33952	0.348381	0.403297	0.358474	0.656918	0.608304	0.472584	0.261025	0.198452	0.271807	0.273574	0.445146	0	0.409421	0.0845273	0.347226
AC158630.3	0.00125396	0	0.00378001	0.00100354	0	0	0	0	0	0	0	0.0114687	0	0	0	0	0	0	0	0	0	0	0	0	0
AC158636.1	0.0118567	0.0143703	0.000535189	0.00306162	0.00656443	0	0.018375	0	0	0.0124757	0.0121019	0.00335871	0.0426559	0	0	0	0.0219561	0	0.0185355	0	0	0	0	0	0
AC158686.1	0.00229162	0	0	0	0	0	0	0	0	0	0.00811425	0	0	0	0	0	0	0	0	0	0	0	0	0	0
AC158802.1	0.00196931	0	0.00598619	0.00279231	0.0250196	0.0139446	0.0150867	0.0382385	0.0270284	0.00571496	0.0311498	0.000980841	0.0331803	0.0323669	0	0	0	0	0	0.0211419	0	0	0	0	0
AC158983.1	0.0461059	0.00265449	0.0141446	0.0477133	0	0.0413439	0	0.000413283	0	0.052637	0.00777005	0.013278	0	0	0.0207551	0	0	0	0	0	0	0	0	0	0.0088275
AC158990.1	0.0128834	0.0121593	0.0158606	0.0358808	0.0255541	0.07268	0.0086233	0.263316	0.0788807	0.0260242	0	0.0628895	0.0256467	0.0780736	0.0133004	0	0.0255558	0.0188577	0.0131264	0.0121533	0	0	0	0	0
AC159106.2	0.0173392	0	0.00162266	0.0073306	0	0.026496	0.00101276	0	0	0.0499842	0.00446397	0.00246219	0	0	0	0	0	0	0	0	0	0	0	0	0
AC159139.1	0.0381917	0.00540176	0.0144456	0.03771	0.021592	0.00801263	0	0.0158567	0.0740957	0.0607161	0.0187193	0.0657928	0.0244614	0.00445582	0	0.000775752	0	0.0445474	0.0282151	0.145473	0	0	0.00873677	0	0
AC159190.3	0.0414564	0.0457894	0.0345352	0.040591	0.0413714	0.0149995	0.0174466	0.118539	0.0661573	0.0635017	0.0144106	0.0318223	0.0528303	0.108482	0.0647954	0.0413873	0.0629743	0	0.0812589	0	0.0617799	0.537284	0.0369081	0	0
AC159193.5	0.0495588	0.0114833	0.0145015	0.0223326	0.0317033	0.0387756	0.0253245	0.0373207	0	0.0236408	0.0517979	0.0112129	0	0	0.0146711	0.0212592	0	0	0.0956608	0	0	0	0	0	0
AC159203.1	0.00915263	0.0114105	0.00945715	0.00851898	0.0217558	0.0186961	0.00394963	0	0.0206694	0	0	0	0.0166313	0.0226131	0	0	0.0171168	0	0	0.0605125	0	0	0	0	0
AC159203.3	0.0120994	0.00346834	0.00545691	0.015923	0.0104539	0.00531364	0.00455784	0.0186879	0	0.0255683	0.0120215	0.0107603	0	0.0114612	0	0.00367926	0	0	0	0	0	0	0.0170689	0.0845273	0
AC159210.1	0.0329829	0.0104492	0.0041402	0.00754177	0	0.0169965	0	0	0	0.0154242	0.0751202	0.00169074	0	0	0	0	0	0	0	0	0	0	0	0	0
AC159237.1	0.119694	0.0990695	0.119409	0.0673281	0.181767	0.129252	0.0351248	0.31692	0.29017	0.0387774	0.0166786	0.140241	0.267143	0.147424	0.184908	0.0568124	0.04995	0.406706	0.0943681	0.049889	0.114001	0.271003	0.138632	0	0.017655
AC159244.1	0.00281244	0.00305303	0.00684178	0	0.0169865	0	0.00288946	0.0211225	0.0163492	0.00937594	0.0148845	0.0588958	0	0	0.0119174	0	0	0.106286	0	0.0183685	0	0	0	0	0
AC159244.3	0.0104474	0.0105192	0.0075075	0	0	0	0.00929458	0	0	0.00591486	0.00226191	0.00350622	0.0303277	0	0	0	0.0260712	0	0.0387786	0	0	0	0	0	0
AC159261.1	0.00619371	0.284927	0	0.00954547	0.0100981	0	0.00393827	0.00350807	0	0	0.0727657	0.00169811	0.74112	0	0	0	0.449097	0.120498	0.0731229	0	0.154	0.950647	0	0	0
AC159290.1	0.0472686	0.00834495	0.0333299	0.0404979	0.0561754	0.043086	0.0146989	0.0109467	0	0.0159898	0.0654685	0.0401763	0.0292044	0.0689754	0.0412269	0.00287183	0	0	0	0	0	0	0.185369	0.0506598	0
AC159296.1	0.0266217	0.0229712	0.010372	0.032303	0.0344439	0.0313728	0.0195027	0.0418255	0	0.00472962	0.0881883	0.0343192	0.0219033	0	0.0194462	0.0099965	0.0129321	0	0	0	0	0	0	0	0
AC159297.3	0.00644751	0	0.00501125	0	0	0	0	0	0	0	0	0	0	0	0	0	0	0	0	0	0	0	0	0	0
AC159308.2	0.0255179	0.0234571	0.0200045	0.0182072	0.0462382	0.016161	0.0252498	0.093083	0.10659	0.00275362	0	0.0179168	0	0.041781	0.0176822	0.00570077	0	0.0626853	0	0.0694568	0.023568	0	0.0561178	0	0.0088275
AC159308.3	0	0	0.0129478	0	0	0	0.0162102	0	0	0	0	0	0	0	0	0	0	0	0	0	0	0	0	0	0
AC159315.4	0	0	0.00169449	0	0	0	0	0	0	0	0	0	0	0	0	0	0	0.0579401	0	0	0	0	0	0	0
AC159376.1	0.00832171	0.0220757	0.00494679	0.0114559	0.00875661	0.0195125	0.00534997	0.00883476	0.0206694	0.0118594	0.0107746	0.0205087	0.07156	0	0	0.00988047	0	0	0	0.0801713	0	0	0.0148543	0	0
AC159475.1	0	0.00920114	0.00206717	0.0176431	0.00583057	0	0	0	0	0	0	0.00124255	0	0	0	0.0204793	0	0	0	0	0	0	0	0	0
AC159502.1	0	0	0.0125884	0.00309453	0	0.0175154	0.0079166	0	0	0	0.0111911	0	0.0167351	0	0	0	0.00971619	0	0	0	0	0	0.024084	0	0
AC159622.1	0.0681193	0.0313919	0.0608463	0.0822803	0.226357	0.147891	0.0526906	0.246151	0.245352	0.0275194	0.0809791	0.11744	0.0975531	0.0776922	0.096585	0.00959053	0.0266693	0.00672788	0	0	0	0.13029	0.0777069	0.0595344	0.0151489
AC159635.2	0.0195632	0.00387024	0.0011223	0.035775	0.0782393	0.00221693	0.0038492	0	0.00344904	0.00230884	0.00388815	0.0522025	0.131357	0.100647	0.00792745	0	0	0	0	0	0.128156	0	0	0	0
AC159649.3	0.00744639	0.00681823	0.00866442	0.00855142	0	0.0202099	0.00794426	0	0	0.0467136	0.00564946	0.00168057	0	0	0	0	0	0	0	0	0	0	0	0	0
AC159815.1	0.0738196	0.0689677	0.0577304	0.103905	0.192823	0.0829736	0.0816172	1.02252	0.532571	0.0506135	0.0203151	0.103573	0.161901	0.32453	0.0139359	0.0484101	0.154421	0.127312	0.0840574	0.100052	0.50218	0	0.0637164	0.0498132	0.0302978
AC159818.1	0.666798	0.461282	0.80897	0.925043	0.73794	0.803415	0.35768	1.19051	1.15549	0.543266	0.522772	0.723236	0.680935	0.353482	0.75029	0.341176	0.511979	0.561584	0.658199	0.846519	0.647119	0.0511004	0.590866	0	0.107356
AC159885.2	0	0	0.0153575	0	0	0	0	0	0	0	0	0	0	0	0	0	0	0	0	0	0	0	0	0	0
AC159892.1	0.0212344	0.0117224	0.0123538	0.031863	0.0126226	0.0301899	0.0213278	0.04551	0.0112841	0.0268729	0.00894946	0.0508784	0.0096458	0.0626599	0.0103032	0	0.159852	0	0	0	0.0452776	0	0	0	0
AC159910.1	0.00172754	0	0.0137247	0.00250347	0	0	0	0	0	0	0.0343407	0.000825043	0	0	0.0116866	0	0	0	0	0	0	0	0	0	0
AC160028.2	0	0.0338216	0	0	0	0	0	0	0	0	0	0	0	0	0	0	0	0	0.0883476	0	0	0	0	0	0
AC160060.3	0.0346056	0.0234269	0.0166995	0.037941	0.0274281	0.0192504	0.0108283	0.122916	0.0979677	0.0693466	0.00380582	0.00552769	0	0.0656923	0.0115776	0.00682793	0	0.0317452	0.0130102	0.0666909	0	0	0	0	0
AC160123.2	0.0462979	0.0471101	0.0280471	0.0552574	0.024154	0.0334635	0.0638475	0.0318563	0.208562	0.041292	0.0599683	0.00693839	0.0938552	0.0187366	0.00893368	0.00736167	0.00912709	0.0661166	0.096315	0.0407904	0	0	0.0190585	0	0
AC160334.4	0.0622237	0.060672	0.0700199	0.0588868	0.163474	0.0939994	0.0535857	0.230344	0.367263	0.0362115	0.03291	0.170207	0.0941075	0.046187	0.0466266	0.0356691	0.0669429	0.00862938	0.107964	0	0	0	0.0718341	0	0
AC160338.2	0.00592448	0.020388	0.00882194	0.035108	0.0192891	0.0516922	0.00451253	0.031462	0	0.049314	0.0549438	0.021073	0.0446961	0.0187366	0	0.0194588	0.0858516	0.0933811	0.0909868	0	0	0	0.123805	0	0
AC160403.2	0.0450347	0.017284	0.0283962	0.0113697	0.0595537	0.0334302	0.0452039	0.0510253	0.0596492	0.00758129	0.0846714	0.0209629	0	0	0.0152439	0	0	0	0	0.0147434	0	0.165582	0.0441458	0	0
AC160411.2	0.00306775	0.00981279	0.000682962	0.0319225	0	0	0.00974351	0	0	0.0216837	0	0.00135184	0	0	0.0140386	0	0	0	0	0	0	0	0	0	0
AC160561.1	0.00667728	0.0187562	0	0	0	0.01383	0.016915	0	0	0.00612608	0.00482458	0	0	0	0	0	0	0	0	0	0	0	0	0	0
AC160562.1	0.0117308	0.0432889	0.00280219	0.0197978	0.0167489	0.0355719	0	0	0	0.00321552	0.0415474	0.004166	0.0101016	0	0.0105646	0.00224515	0	0	0	0	0	0	0	0	0
AC160562.2	0.00545911	0.00503773	0.00719436	0	0	0	0	0	0	0	0	0	0	0	0	0	0	0	0	0	0	0	0	0	0
AC160635.1	0.0258854	0.00570701	0.00485349	0.00960269	0.0154596	0	0.0118405	0.0521876	0.0934285	0.00533494	0.0335031	0.00858918	0	0.0135638	0.0105789	0.0063614	0	0.083612	0.0707164	0.0313696	0.2002	0	0.00945761	0	0
AC160637.1	0.102744	0.0398046	0.0617449	0.088225	0.0536525	0.114681	0.0337711	0.0167473	0.0341208	0.0535586	0.145433	0.0190631	0.0259381	0.0959579	0.0583404	0.0502472	0.0437809	0	0.0186641	0.272973	0	0	0.0241111	0	0
AC160958.1	0.0522723	0.071924	0.0635019	0.129348	0.0503639	0.106723	0.0659072	0.232898	0.0986343	0.0427855	0.0737723	0.0748619	0.0181564	0.135326	0.0365423	0.0101723	0.00646603	0.00908219	0	0.026255	0	0.247115	0.140119	0	0.0296692
AC160960.1	0.00450135	0.00736849	0.00537186	0.00942247	0.00771721	0	0.0115596	0.0981524	0.0696619	0.00397552	0.0133362	0.000672743	0.0282802	0	0.0138314	0.0018312	0	0.0674291	0	0	0	0.186043	0	0	0
AC160972.1	0	0.00915072	0.00251848	0	0	0	0.019246	0	0	0	0	0	0	0	0	0.00445364	0	0	0	0	0	0	0	0	0
AC161052.5	0.0036058	0.0102029	0.0122062	0.00916428	0.0410798	0.0178373	0.00790579	0.0616547	0.101733	0	0.0483426	0.0130554	0.00601923	0.025307	0.0103855	0	0.0340342	0.0204469	0.0573718	0	0	0	0	0	0
AC161114.2	0	0.00422787	0.00287568	0.000739753	0.00664718	0	0	0.0284528	0.0347765	0	0.029495	0	0	0.0167217	0	0.0130464	0	0	0	0	0	0	0	0	0
AC161117.2	0.000683581	0	0.00120699	0	0	0	0.00331707	0	0	0	0	0	0.0210768	0	0	0	0	0	0	0	0	0	0	0	0
AC161252.1	0.138847	0.064495	0.104527	0.102436	0.173405	0.202609	0.0172634	0.230622	0.0967727	0.105557	0.0700751	0.0930335	0.106741	0.123739	0.0597494	0.0716786	0.176752	0.0641334	0	0	0.218661	0	0.0314256	0.130183	0.0931515
AC161252.2	0.0249575	0.0205828	0.0177137	0.0329178	0.00637058	0	0.0705147	0.0984468	0.0878284	0.00990924	0.063452	0.0082013	0	0.202243	0	0.00480888	0	0.00672788	0	0	0	0	0.0638803	0	0
AC161256.1	0.00128344	0.00703161	0.000680787	0.00706111	0.00594003	0	0	0.00750789	0	0.00109388	0	0.00638641	0.0110601	0	0	0	0	0	0	0.0158218	0	0	0	0	0
AC161256.2	0.0019978	0.00349884	0.00940153	0	0	0	0	0	0	0	0	0.012	0	0	0	0	0	0	0	0	0	0	0.22898	0	0
AC161374.2	0.00085427	0	0.00516891	0.0101161	0	0	0.00442096	0	0	0	0	0	0	0	0	0.0200726	0	0	0	0	0	0	0.0305504	0	0
AC161419.1	0.0153771	0.0146852	0.0117259	0.00426496	0.00418157	0.0378696	0.001461	0.0325637	0	0.00470902	0.0758786	0.0114755	0	0	0	0	0.0108533	0	0	0	0	0	0	0	0
AC161609.1	0.000890523	0	0.0118172	0	0.00180666	0.0134019	0	0	0	0.00774934	0.0240987	0	0	0	0	0	0	0	0	0	0	0	0	0	0
AC162893.1	0	0.0100301	0.00397794	0.00417825	0	0	0	0.0235247	0.044048	0.00135747	0	0	0	0	0	0	0	0	0	0	0	0	0	0	0
AC162938.3	0.0065665	0	0.00674844	0.00636493	0	0.0101773	0.011564	0	0	0	0	0.00444577	0	0	0.062751	0	0	0	0	0	0	0	0	0	0
AC163032.1	0.00882544	0.0199526	0.0207614	0	0.0509713	0	0.0386225	0.0380377	0.190942	0.045568	0.0693484	0.00110817	0.0401302	0.193688	0	0.0104578	0	0.173021	0	0.0209912	0.290045	0	0	0	0
AC163033.2	0.254899	0.0183898	0.151769	0.42185	0	0.364719	0	0.0160121	0	0.33883	0.203295	0.0896095	0	0.0481884	0.209052	0.0646446	0	0	0.0610523	0	0	0.0775032	0.0475743	0	0.373762
AC163038.3	0.130476	0.065915	0.0816215	0.152423	0.311185	0.187475	0.13463	0.518793	0.215648	0.102644	0.106648	0.265275	0.136792	0.224921	0.238771	0.14986	0.104695	0.0200398	0.0857706	0.119348	0.147852	0	0.0247027	0.066968	0.783249
AC163282.1	0.0635476	0.0356209	0.0526191	0.0531795	0.0148905	0.056975	0.0924717	0.0291988	0	0.117713	0.0712802	0.0181902	0	0	0.0690924	0.0292231	0.0151677	0.021065	0.00494651	0.0294269	0	0	0.00778444	0	0.0296692
AC163286.2	0.00035342	0	0.0049021	0	0	0	0	0	0	0	0	0	0	0	0	0	0	0	0	0	0	0	0	0	0
AC163350.2	0.0133391	0	0.0020776	0.00694936	0	0.0432643	0.00359276	0	0	0.00478656	0	0.000632059	0	0	0	0.030118	0	0	0	0	0	0	0	0	0
AC163354.1	0.00125396	0.0037029	0	0.00401128	0.274037	0.0121054	0.0283217	0.0377985	0	0	0.00333289	0	0.0440861	0.173089	0	0.0247197	0	0.0200398	0	0	0	0.516196	0	0	0
AC163621.1	0.00768234	0	0.00564894	0.00256369	0.00395507	0	0	0.00636815	0	0.00266602	0	0	0	0	0	0	0	0	0	0.00554004	0	0	0	0	0
AC163623.1	0.0937254	0.100217	0.171957	0.206551	0.118434	0.152979	0.102176	0.299473	0.231917	0.160201	0.111091	0.154224	0.107814	0.147047	0.0376742	0.0764373	0.094311	0.179088	0.271236	0.0997343	0.46547	0	0.274666	0.0498132	0.184713
AC164426.2	0.00419519	0.0044827	0.0268623	0.00155361	0.0150137	0	0	0	0	0	0.00377074	0.00194386	0.0388857	0	0	0	0	0	0	0	0	0	0.011413	0	0
AC164441.1	0.0990346	0.00064842	0.0425211	0.0416371	0.00978574	0.0492509	0.0201437	0.0126825	0	0.0391549	0.138564	0.0702842	0	0.0588473	0.0386529	0.0369208	0	0	0	0	0	0.118256	0	0	0.0779618
AC164550.2	0	0	0.0109765	0	0	0	0	0	0	0	0	0	0	0	0	0	0	0.0820964	0	0	0	0	0	0	0
AC164561.1	0	0.0064479	0.0113435	0.00166724	0	0	0	0	0	0	0	0	0	0	0	0	0.00771971	0	0	0.0735673	0	0	0	0	0
AC164567.1	0.00724658	0.00867856	0	0.0112228	0.0109718	0.00914485	0	0	0	0	0	0.000759605	0	0	0	0	0	0	0	0	0	0	0	0	0
AC164567.2	0.0165037	0.00769574	0.00351	0.0124468	0.0316105	0.0323824	0.00559202	0.0220533	0.0214961	0.00132796	0	0.0366	0	0	0.0137544	0.00653561	0	0	0	0	0	0	0	0.0845273	0
AC164567.6	0.00217757	0	0	0.000739753	0	0.027277	0	0	0	0	0	0	0	0	0	0	0	0	0	0	0	0	0	0	0
AC164616.1	0.027572	0.0305154	0.0218615	0.0323654	0.0557731	0.0501599	0.0563059	0.116174	0.106323	0.0409424	0.0221514	0.0406497	0.057618	0.0418505	0.00284453	0	0.0335326	0.0834888	0	0	0.229331	0	0	0.0751936	0
AC164623.1	0.00131214	0.0152492	0.00235108	0.00390382	0.123712	0	0	0.185067	0.0466221	0	0	0.0111496	0.00987101	0.116883	0	0.0680085	0	0	0	0	0	0	0	0	0
AC164702.2	0.0758886	0.0619395	0.0470011	0.130476	0.075489	0.0706391	0.0535803	0.128638	0.25326	0.0647034	0.108186	0.178754	0.0472877	0.119962	0.0494941	0	0.0171451	0.080159	0	0.00746472	0.142725	0	0.1623	0	0.268731
AC165148.1	0.00789206	0.00385683	0.0153892	0.00203546	0.0138697	0.050324	0.00391006	0	0.024221	0	0	0.00522278	0	0	0	0	0	0	0	0	0	0	0	0	0
AC165149.1	0.107508	0.0780029	0.0743034	0.0633089	0.0766506	0.12589	0.0324402	0.0687298	0.0259799	0.0784267	0.0432669	0.047184	0.104329	0.0801105	0.0713728	0.0262938	0.0581429	0.0243276	0.17262	0.1217	0.181201	0.0136296	0.385454	0.0783361	0
AC165249.2	0.00988721	0.0104024	0.0025521	0.0122877	0.014218	0.021979	0	0.0410207	0	0	0	0	0	0	0	0	0	0.037637	0	0	0	0	0	0	0.184713
AC165260.6	0.0107353	0.000775305	0.00173111	0.0138097	0	0	0	0	0	0	0	0	0	0	0	0	0	0	0	0	0	0	0	0	0
AC165265.1	0.0646645	0.0165959	0.0210167	0.0492948	0.0555151	0.0252819	0.00455851	0.0964342	0.0903916	0.0677572	0.0262261	0.0307172	0.0559141	0.0558628	0.00961864	0.00552836	0.0628241	0	0.0634289	0	0	0	0.0499283	0	0.0088275
AC165292.1	0.00960865	0	0.0130347	0.0646356	0.00936111	0.00668603	0.0244882	0.132271	0.0349251	0.0677985	0.113952	0.00979409	0	0	0.00409997	0.01736	0.0426736	0.055457	0.00494651	0.103151	0	0.180668	0	0	0
AC165956.1	0.0534006	0.0358885	0.066358	0.0666348	0.00604597	0.0305368	0.0195635	0.100595	0.147714	0.031626	0.024936	0.152621	0.133688	0.139832	0.0301344	0.0330667	0	0	0	0	0	0.238419	0.0748384	0	0
AC166113.1	0.0154724	0.0143582	0.0120537	0.00257378	0.0502526	0.0088097	0.0023366	0.0323494	0	0.0102655	0	0.00912962	0	0.0135638	0	0.0470743	0	0	0.00800601	0	0	0	0	0	0
AC166253.1	0.00771042	0.00547962	0.00972022	0.0359878	0.0123596	0	0.00379291	0.0271249	0.0182557	0	0.00616766	0.0336342	0	0.0112902	0	0.00224515	0	0	0	0	0	0	0.0513916	0	0
AC166750.1	0.0407512	0.010852	0.0125822	0.0564241	0.0385606	0.0526124	0.0385595	0.0557066	0.0509942	0.0303388	0.109371	0.133913	0.0444717	0.112938	0.00436941	0.0759194	0.0199619	0.0163995	0.0666658	0.112765	0	0	0.0266873	0	0
AC166827.1	0.0276077	0.0195182	0.0268218	0.00745053	0.00593704	0.0107632	0.00803323	0.0759811	0	0.0554329	0.0275656	0.0360668	0	0.0410952	0.00180032	0.00311892	0.0715896	0.0879415	0	0	0	0	0	0	0
AC166827.2	0.0073388	0.0028596	0.0219704	0.0233572	0	0	0.00957227	0	0	0	0.0287886	0.000966642	0	0	0	0	0	0	0	0	0	0	0	0	0
AC166830.1	0.001389	0.00460057	0.00447931	0.00241735	0.0107135	0.0103654	0	0.0209748	0.0291473	0	0	0.000553066	0	0	0	0	0	0	0.110407	0	0	0	0	0	0
AC167234.1	0.00931112	0.0100328	0.0109373	0.00297698	0.0078761	0.00822145	0.00424854	0	0	0.0181356	0	0	0	0	0.00403538	0	0	0	0	0	0	0	0	0	0.0182743
AC167244.2	0.0235708	0.0200967	0.026887	0.0108441	0.00410916	0.0173808	0.0137377	0.0287805	0	0.0111426	0.0436552	0.0365679	0.0520582	0.0477327	0.0149386	0.000775752	0	0	0	0.0128254	0	0	0.00873677	0	0
AC167669.1	0.0827847	0.045546	0.0602476	0.0754908	0.126931	0.126793	0.0528163	0.0691321	0.0647752	0.0296914	0.0502172	0.0513599	0.161056	0.0633663	0.0515634	0.0798804	0.0543459	0.126604	0.0820018	0.0197584	0	0	0.00778444	0	0
AC167978.1	0.0207778	0.00475457	0.00556557	0.0248235	0.0117477	0.042564	0.0120616	0	0	0.0375281	0	0.0489698	0	0	0.087477	0.106701	0	0	0	0	0	0	0.0332533	0	0.0151489
AC168266.1	0.0165373	0.0237056	0.0213993	0.020657	0	0.0197186	0.0819796	0.000473502	0	0.0019096	0.00171245	0.00521855	0.0203848	0.0518315	0.00644458	0.0714089	0.0704515	0.019606	0	0.109166	0	0	0	0	0
AC168315.2	0.00106507	0	0.00114963	0	0	0	0	0	0	0	0	0	0	0	0	0	0	0	0	0	0	0	0	0	0
AC168881.1	0.0882546	0.0384418	0.129208	0.260628	0.26096	0.178555	0.138626	1.25119	1.22024	0.176794	0.0913364	0.214702	0.202307	0.447652	0.177153	0.0753644	0.0838519	0.134757	0.193954	0.261794	0.41977	0.224364	0.20484	0	0
AC170086.2	0.0068089	0.00362748	0.00279626	0	0.0135602	0.0105913	0	0	0	0	0	0.0097371	0.0200072	0	0	0	0	0	0	0	0	0	0	0	0
AC170188.1	0.00402361	0	0	0.00155358	0	0	0.0717294	0.0064227	0	0	0.0250386	0	0	0.0968491	0.015501	0	0	0	0	0	0	0	0	0	0
AC171183.2	0	0.00313616	0.00178262	0	0	0	0	0	0	0	0	0	0	0	0.00313377	0	0	0	0	0	0	0	0	0	0
AC171206.4	0.0562057	0.0629379	0.0686004	0.0677068	0.128609	0.0628731	0.0525595	0.491785	0.444012	0.170235	0.0331909	0.121368	0.122395	0.112212	0.0922706	0.0624826	0.0564869	0.0198495	0.0651257	0	0.198461	0	0.138178	0.112931	0
AC172027.3	0.00294532	0	0	0.00360021	0	0	0	0	0	0.00720129	0	0	0	0	0	0	0	0	0	0	0	0	0	0	0
AC173210.3	0	0	0.0146626	0	0	0	0	0	0	0	0	0	0	0	0	0	0	0	0	0	0	0	0	0	0
AC173346.1	0.0525003	0.0290271	0.0525223	0.0437595	0.0461042	0.0202634	0.0314131	0.0457233	0.168597	0.0456461	0.00707534	0.0269188	0.0224913	0.11722	0.00492436	0.0503875	0	0.0151894	0.0374436	0	0	0	0	0	0
AC173482.3	0	0	0.00516969	0	0.0146033	0	0.00249616	0.0396937	0.08023	0	0.00648811	0	0.0431149	0.00178349	0	0	0	0	0	0.0695096	0	0	0	0	0
AC173482.4	0.0203955	0.00467649	0.0268553	0.0182121	0.0288579	0.0300965	0.00336835	0.170156	0.0634129	0.0162152	0.00962501	0.051109	0	0	0	0.00841025	0	0	0.0997606	0.0158218	0	0	0	0	0
AC174459.1	0.00620017	0.0161632	0.00309132	0.0230853	0.00225789	0.00546316	0.00832817	0.0741101	0	0.00291196	0.0160499	0.000947515	0	0.0155334	0	0	0.0510893	0	0.0928005	0	0	0	0	0	0
AC175538.1	0.00508746	0.00526816	0.0358279	0.00170751	0.0339398	0	0.00700981	0.0330512	0	0.0138858	0.0202975	0.0076192	0	0	0.0119549	0	0	0	0	0	0	0	0	0	0
AC183268.2	0.00786451	0.000803467	0.00851843	0.0107628	0.0174012	0.0094531	0.00980175	0.0645064	0.120082	0	0.0229958	0.024518	0	0	0.0200779	0.0431027	0.0928052	0	0	0	0	0	0	0	0.0481974
AC187103.3	0.0382952	0.0111759	0.0216919	0.0317588	0.0212312	0	0.06465	0.0222777	0.0106813	0.0142206	0.00241471	0.0292587	0.0304334	0	0	0.0180781	0.0512506	0.00908219	0	0	0	0	0.0305504	0	0
AC190403.1	0.00911053	0.00330694	0.0129887	0.0150954	0.0444924	0.00902045	0.0060485	0.0164649	0	0.0107096	0.00308383	0.0671123	0	0	0.0245496	0.0294735	0	0	0	0	0	0	0	0	0.0151489
AC192616.6	0.00195945	0.00202302	0	0	0	0.0197959	0.00309116	0	0.0233654	0	0	0	0	0	0	0	0	0	0	0	0	0	0	0	0
AC238811.2	0	0.0857454	0	0	0	0	0	0	0	0	0.0443458	0	0.420753	0	0	0	0.596849	0.439462	0	0	0.0557367	0	0	0	0
AC241621.1	0.0164884	0	0.00639775	0.0129554	0.0187218	0.0184907	0.0109029	0.0591673	0.0399386	0.00407474	0.00104504	0.0448053	0	0	0.00316424	0	0	0.00862938	0.0651914	0	0	0	0.008151	0	0
AF529169	0.000436404	0.0109371	0.00160194	0	0	0	0.00172198	0	0	0	0	0.00521442	0.0133647	0	0	0	0	0	0	0	0	0	0	0	0
AI314180	0.554249	0.29888	0.580346	0.444893	0.377932	0.42692	0.595258	0.329251	0.21647	0.411524	0.697584	0.628413	0.364144	0.381323	0.319129	0.404189	0.3443	0.40633	0.411842	0.447505	0.131851	0.319652	0.889463	0.139479	0.0296692
AI413582	0.220264	1.06628	0.460169	0.259576	0.691048	0.302685	0.440572	0.429961	0.477612	0.307803	0.240571	0.248673	1.18277	0.87748	0.310476	0.635632	1.27341	0.611269	0.414956	0.563655	1.08131	0.69657	0.215577	0.276663	0.278183
AI427809	0.000812818	0.0814971	0	0	0.00844499	0	0.0423032	0	0	0	0	0	0	0	0	0.0191979	0	0	0	0	0	0	0	0	0
AI429214	0.00374342	0	0.0218745	0.00854757	0	0.00862898	0.0170622	0	0.0112398	0.0489661	0.0261254	0.000947515	0	0	0	0.00499335	0	0	0	0	0	0	0.0193795	0	0
AI464131	0.0245222	0.00174723	0.0117963	0.00642094	0	0	0.0347973	0	0	0.00169708	0.0593987	0.00618628	0	0	0	0	0	0	0.0601506	0	0	0	0	0	0
AI467606	0.00314246	0.227872	0.0169424	0	0.207129	0	0	0.190138	0.430971	0	0	0	0.209834	0.522765	0	0	0.238179	0.562702	0.0947488	0.115736	0	0.485706	0	0.402958	0
AI480526	0.0320086	0.00303638	0.0229437	0.00980437	0.0485017	0.0425521	0.0220299	0.0719871	0.0488288	0.0157582	0.0826131	0.0456862	0.0241049	0.0413084	0.00549733	0.0115689	0.0104013	0	0.143246	0	0	0	0	0	0
AI504432	0.00531447	0.7787	0	0.0109219	0.17704	0	0.0358098	0.188726	0.183047	0.0368365	0.0265618	0	0.701083	0.754526	0	0	0.116197	0.882064	0	0.00994016	0	0.11817	0	0.066968	0
AI506816	0.215418	0.200319	0.166882	0.293378	0.511709	0.269273	0.5277	0.333638	0.219715	0.183502	0.291172	0.737395	0.167233	0.352472	0.278432	0.583094	0.281222	0.259332	0.13602	0.562451	0	0.0504661	0.38133	0.913003	0.102099
AI597479	0.0745494	0.0334019	0.0388756	0.0646753	0.0273877	0.0516824	0.0550983	0.0496341	0	0.0870925	0.0627303	0.0620998	0	0.0656431	0.110744	0.0183205	0.0779362	0.0452899	0.03207	0.149134	0	0	0.0394086	0	0
AI661453	0.101076	0.0355073	0.0597416	0.0797857	0	0.125637	0.0608259	0.0359116	0.0188977	0.0347224	0.33859	0.078402	0.0147793	0.0532967	0.0981748	0.0284472	0.0226578	0	0.196063	0.121707	0	0	0.0760467	0	0
AI662270	0.00715913	0.853653	0.00217585	0.0307178	0.968509	0.0659703	0.0430344	0.695594	1.17619	0.00154683	0.0697194	0.100613	1.2858	1.09435	0.0130644	0.0242685	0.994577	0.843777	0.325882	0.271016	1.01633	0.217382	0	0.584735	0
AI837181	0.200848	0.110272	0.16817	0.126493	0.104328	0.125138	0.249632	0.148239	0.145714	0.113587	0.140535	0.109955	0.0844881	0.112396	0.287395	0.22591	0.0743707	0.102238	0.27963	0.0771826	0.197006	0.0511004	0	0	0.251082
AI838599	0	0	0.00493176	0.0128925	0	0	0.0302814	0	0	0	0	0	0	0	0	0.0220567	0	0	0	0	0	0	0	0	0
AI839979	0.00335585	0.00808551	0	0	0	0	0	0	0	0	0	0	0.150147	0	0	0	0.0492379	0.0903971	0	0	0	0.145962	0	0	0
AI846148	0.101416	0.0483088	0.271363	0.143622	0.0321477	0.072097	0.0659653	0.110822	0.0472576	0.0775269	0.0550558	0.0594885	0.05698	0.0310349	0.165693	0.138124	0.0789621	0.174285	0.0268331	0.0718502	0	0	0.136983	0	0
AI847159	0.000709404	0.00290184	0	0	0.0805471	0	0	0	0	0	0	0	0	0	0	0	0	0	0	0	0	0	0	0	0
AI854703	0	0	0.00816829	0.000895085	0.0224517	0	0.00823997	0.0223792	0	0.00997583	0.00254712	0	0	0.0276751	0	0	0.0260712	0.021065	0	0	0	0	0	0	0
AI987944	0.0802	0.0798511	0.0912137	0.14052	0.119927	0.147139	0.140766	0.0798388	0.286609	0.0385188	0.132059	0.0561236	0.0905393	0.0794046	0.0492273	0.0569378	0.0103964	0.0604372	0.0800394	0.290173	0	0	0.126718	0	0
AL513022.1	0	0	0	0	0	0	0.0928491	0	0	0	0	0	0	0	0	0	0	0	0	0	0	0	0	0	0
AL589661.1	0.156793	0.0409848	0.0753312	0.312001	0.216797	0.187408	0.135996	1.13128	1.71697	0.176432	0.131932	0.156513	0.265853	0.334276	0.161958	0.102948	0.145134	0.0190027	0.358838	0.189716	0.927351	0.210153	0.00945761	0	0.258518
AL589871.2	0	0	0.00267809	0	0.0415577	0	0	0.0862335	0	0.000976862	0	0	0	0.00994262	0	0	0	0	0	0	0	0	0	0	0
AL591207.1	0.172806	0.159646	0.112135	0.152858	0.297359	0.15286	0.101998	0.577568	0.548065	0.0781979	0.0943924	0.063611	0.173086	0.341517	0.0953643	0.032557	0.31155	0.349084	0.212928	0.0786921	0.0878699	0	0.0680358	0.131752	0.336768
AL591582.1	0.0345908	0.0464384	0.0548467	0.0816478	0.0648308	0.0596229	0.015882	0.0497598	0.0573596	0.0224867	0.061151	0.068569	0.0193992	0.0580114	0.00645661	0.0180812	0.00912709	0.0467528	0.0131264	0.0196379	0.0617799	0	0.0791126	0	0
AL603745.1	0.0344878	0.0122714	0.0252596	0.0486624	0.0317468	0.0224513	0.0145858	0.163962	0.0791005	0.0112865	0	0.0539184	0.0221748	0.0229674	0.0300888	0	0.0331994	0.0929647	0	0	0	0	0	0	0
AL603745.2	0.0853575	0.0099856	0.0417557	0.100747	0.0477706	0.086302	0.0217926	0.089292	0.101096	0.0565033	0.059909	0.0147838	0	0.0409863	0.0829018	0	0	0	0.0781683	0	0	0	0	0.0980152	0
AL607105.1	0.201753	0.118702	0.173153	0.253691	0.358359	0.448565	0.0820224	0.844237	0.456296	0.202571	0.141326	0.28359	0.203958	0.274792	0.13381	0.0762628	0.114705	0.158523	0.399136	0.146455	0.164402	0	0.138588	0	0
AL713985.1	0.0469455	0.0417115	0.0450464	0.105479	0.0791674	0.0838807	0.0348932	0.282952	0.415083	0.0098233	0.0196118	0.114556	0.0592262	0.126497	0.0275588	0	0.0433717	0.0203871	0.105021	0.0121533	0	0	0.0540971	0	0
AL714025.1	0.0277401	0.0109869	0.0119812	0.0175439	0.0143386	0	0.00682076	0	0	0.00148126	0.0515855	0.00126732	0	0	0	0	0	0	0	0	0	0	0.008151	0	0
AU018091	0.0094795	0	0.00451917	0	0	0.00381266	0	0	0	0.00477544	0	0.00126732	0	0	0.0348294	0	0	0	0	0	0	0	0.0115953	0	0
AU019823	0.372037	0.24944	0.3881	0.225346	0.275601	0.45511	0.405534	0.160017	0.23848	0.31225	0.464018	0.382213	0.239224	0.39718	0.448925	0.0818056	0.290132	0.532513	0.335357	0.880693	0.383403	0.312695	0.669147	0.302377	0.0492645
AU020206	0.77873	3.22853	0.200816	0.684405	4.36047	0.488869	0.155956	0.612049	0.715884	0.561775	0.583181	0.623471	0.408268	3.82886	0.219694	0.560506	0.241615	0.0531249	0.860013	0.383569	0.484821	0.0668043	0.0249774	0.469881	0.196773
AU021092	0.00599625	0	0	0	0	0	0	0	0	0	0	0	0	0	0.0351755	0	0	0	0	0.320228	0	0	0	0	0
AU022252	0.158585	0.104374	0.118292	0.238186	0.0695441	0.184071	0.133758	0.0429703	0.050936	0.170133	0.141204	0.183787	0.0919448	0.0605741	0.107219	0.140416	0.0214211	0.0851013	0.250447	0.117535	0	0	0.0489753	0.0217434	0
AU022754	0.00234273	0	0.0118686	0	0	0	0	0	0	0.0283855	0.00267987	0	0	0	0	0	0	0	0	0	0	0	0	0	0
AU040320	0.292596	0.154295	0.312383	0.244536	0.171191	0.336545	0.19723	0.170892	0.196274	0.286461	0.314078	0.266465	0.148076	0.0453023	0.103451	0.303961	0.397738	0.0749625	0.226067	0.19242	0.40258	0.0690746	0.120323	0.172465	0.122158
AU041133	0.0465057	0.0381543	0.0300915	0.102688	0.123	0.145071	0.0167823	0.0358285	0.0836339	0.0260063	0.213592	0.016632	0.0284604	0	0.0448662	0.109976	0	0	0.272934	0	0	0	0.100491	0	0
AV099323	0.00118196	0	0.00702336	0.0170268	0.0155991	0.0181967	0.00739859	0.010693	0	0.0364961	0	0.00905855	0.0860778	0	0.00141582	0.00407635	0	0.0190027	0	0	0	0	0	0	0
AV356131	0.0995522	0.0323344	0.0823805	0.111026	0.00844499	0.0841078	0.0263193	0.00221027	0.0181402	0.151973	0.0863333	0.0385059	0.0592766	0.0165565	0.048354	0.00719345	0	0	0.0286708	0.146548	0	0.26656	0.0167775	0	0
AW011738	0.0892492	0.0512447	0.0255277	0.115321	0.0752746	0.052225	0.00977382	0.0777748	0	0.0625719	0.14293	0.0411212	0	0.285603	0.0251124	0.0391474	0.0374413	0	0.083382	0.208129	0	0	0	0.166459	0.0879477
AW112010	0.857781	5.11235	25.9682	0.304136	20.8195	0.610236	1.01386	3.6171	0.835503	0.834513	0.418631	0.658677	1.43381	5.80007	0.592638	0.720371	1.08009	1.01828	1.7822	1.71151	13.6139	0.605547	23.9182	1.27209	0.0554494
AW146154	0.0977738	0.0375369	0.0713994	0.0587628	0.0169023	0.118552	0.0459745	0.0288981	0	0.00719339	0.172266	0.023346	0.0772029	0.0565947	0.0519171	0.0649169	0.0210922	0	0.0190799	0.0865239	0.0415446	0	0.00705712	0	0.0088275
AW209491	0.142845	0.0295024	0.223901	0.165827	0.0312724	0.298795	0.0560532	0.00891352	0.088857	0.093943	0.227566	0.188272	0.0233486	0.041781	0.0943268	0.0753737	0.0225879	0	0.0807311	0	0.276198	0	0.184973	0	0.017655
AW549877	0.274647	0.101676	0.101779	0.22056	0.175726	0.292736	0.297489	0.241042	0.247365	0.184427	0.175861	0.0951911	0.120385	0.230897	0.372587	0.250243	0.206767	0.148141	0.0264487	0.186458	0.338648	0.109422	0.0414162	0	0
AW551984	0.00714906	0.00375705	0	0	0	0	0.238783	0	0	0	0	0	0	0	0	0	0	0.092115	0	0	0	0	0	0	0
AW554918	0.0599728	0.0697863	0.044872	0.0309065	0.078509	0.0339378	0.0924672	0.0656321	0.0835968	0.0236577	0.00747528	0.0588324	0.0265442	0.0217962	0.0307967	0.0184655	0.120576	0.0351538	0.0784634	0.0670961	0.246093	0	0.0567286	0	0
AY074887	0.004547	0	0.00542905	0	0.0113002	0.0155801	0.00400193	0.00891352	0	0	0.00635098	0.0043946	0	0	0	0	0	0	0	0	0	0	0	0	0
Aaas	0.16596	0.121967	0.216551	0.243859	0.260085	0.250464	0.050084	0.138224	0.141257	0.133405	0.0975557	0.49751	0.1165	0.290943	0.15445	0.179516	0.0826668	0.0287859	0.178475	0.0853954	0	0	0.704309	0.115006	0.0861939
Aacs	0.0733572	0.133876	0.334426	0.119308	0.245725	0.114595	0.115806	0.0574999	0.03969	0.082048	0.0637842	0.22223	0.0250384	0	0.0994365	0.0708997	0.059002	0.0748531	0.170896	0.199074	0.103024	0.0775032	0.140314	0.0751936	0.215382
Aaed1	0.669912	0.227811	0.303593	0.635159	0.3428	0.593338	0.773593	0.356279	0.42309	0.755408	0.558243	0.439635	0.241464	0.349278	0.396644	0.436211	0.31077	0.281665	0.388508	0.713147	0.600658	0.204788	0.29314	0.0217434	0.189375
Aagab	0.237091	0.30849	0.334275	0.27071	0.12456	0.133575	0.116391	0.201751	0.14175	0.217027	0.285025	0.185455	0.406004	0.305053	0.0869134	0.241213	0.257764	0.259597	0.0460229	0.193777	0.51462	0.291719	0.436058	0.0843313	0.23527
Aak1	0.231598	0.150965	0.143621	0.200328	0.362725	0.198033	0.408621	0.259694	0.233244	0.128843	0.495159	0.188853	0.0725091	0.5206	0.214301	0.336327	0.295086	0.132206	0.331099	0.132956	0.0959509	0	0.287391	0.188018	0.0732409
Aamdc	0.523183	0.237873	0.468778	0.725673	0.420869	0.439362	0.45985	0.200443	0.0866126	0.546158	0.395836	0.440061	0.173114	0.124281	0.221736	0.856476	0.207724	0.160566	0.315143	0.706123	0.248393	0.300003	0.215008	0.066968	0.0883898
Aamp	1.18277	0.815198	1.42286	1.46288	0.774425	1.26599	0.889193	0.824195	0.827521	1.1346	1.49342	1.18854	0.81128	0.89865	1.1343	1.24918	0.693564	1.09089	1.69278	1.12949	1.6094	0.312695	0.75944	0.14095	0.485674
Aar2	0.140262	0.0973864	0.196337	0.105259	0.0770666	0.175506	0.0331526	0.127888	0.125726	0.100481	0.109654	0.190666	0.0769921	0.068436	0.149931	0.116269	0.0853157	0	0.104859	0.22868	0.0354591	0	0.0939935	0.0362332	0
Aard	0.0127832	0.00588031	0.00254679	0	0	0	0	0	0	0.0397994	0.00290846	0.0173964	0	0	0	0.37038	0	0	0	0.118308	0	0	0	0	0
Aars	0.197207	0.225608	0.213982	0.306572	0.196534	0.2322	0.400234	0.0652081	0.157617	0.298114	0.308686	0.365498	0.195357	0.0357922	0.191831	0.191083	0.16485	0.323078	0.195619	0.00988929	0.568891	0.247115	0.124223	0.0632071	0.477846
Aars2	0.0249444	0.0240107	0.0891035	0.0255427	0.0190808	0.0729602	0.0475894	0.0328659	0.0313812	0.0329392	0.0733101	0.0960582	0.04698	0.151121	0.0445511	0.00224515	0	0.0323114	0.0900813	0.0190265	0	0	0	0	0
Aarsd1	0.031765	0.0512255	0.0477517	0.031968	0.0644103	0.0451496	0.0325452	0.0104146	0.0449005	0.0601591	0.0177816	0.084456	0.0250834	0	0.0105646	0.0592378	0	0	0.0112588	0	0	0	0.124252	0.0448049	0
Aasdh	0.0202714	0.0048137	0.0511206	0.0103749	0.0260382	0.0435612	0.0179285	0.0830492	0.099721	0.0379541	0.0603642	0.0455388	0	0.0217962	0.0223669	0.0158857	0.0852976	0.00930613	0.102899	0	0.023568	0	0.0405111	0	0
Aasdhppt	0.399668	0.188685	0.42812	0.580096	0.434967	0.492642	0.191833	0.262452	0.1545	0.39989	0.252648	0.432318	0.164171	0.224772	0.417412	0.392868	0.238917	0.140061	0.268208	0.337529	0.0610668	0.254352	0.316195	0.319173	0.0088275
Aass	0.182714	0.00200481	0.0597724	0.285496	0.010431	0.18961	0.0889329	0.0185915	0.0196881	0.184887	0.309295	0.135546	0	0	0.144241	0.130475	0.04995	0.0194795	0.106648	0.012138	0	0.109422	0.0112846	0	0.0644134
Aatf	0.293016	0.299258	0.208556	0.253144	0.301229	0.457264	0.149424	0.275693	0.160165	0.22715	0.218488	0.498323	0.149646	0.295877	0.222048	0.357919	0.196406	0.334031	0.197346	0.104793	0.0354591	0	0.131502	0.0914055	0.0675387
Aatk	0	0.0132137	0	0.012219	0.00918005	0	0	0	0	0	0	0.00284274	0	0	0	0.0518372	0	0	0	0	0.0793934	0	0	0	0
Abat	0.00739473	0.0161325	0	0.023873	0	0	0.0554006	0	0	0	0.0238595	0.00290398	0	0	0	0.203681	0	0	0.0357656	0	0	0	0	0	0
Abca1	0.166609	1.15777	0.114467	0.15213	0.0450456	0.122507	0.501377	0.0607771	0.194627	0.168968	0.172307	0.116509	0.369164	0.0326471	0.33684	0.690383	3.06013	0.793097	0.139731	0.725542	0	1.18547	0	0.0652302	0.102099
Abca14	0.00166957	0.0124788	0	0	0	0	0.00242288	0	0	0	0	0	0	0	0	0	0	0	0	0	0	0	0	0	0
Abca17	0	0.00596431	0	0	0	0	0	0.0253553	0	0	0	0	0	0	0	0	0	0	0	0	0	0	0	0	0
Abca2	0.0746699	0.0381878	0.0756667	0.0759211	0.102919	0.126841	0.0446223	0.128343	0.0542679	0.0310845	0.082239	0.0213449	0.0595851	0.233168	0.0475652	0.0982251	0.0859697	0.103882	0	0.0892271	0	0.232171	0.0401312	0	0
Abca3	0.226538	0.108052	0.228286	0.181451	0.0604504	0.216302	0.0302443	0.0832589	0.098306	0.290771	0.558437	0.170062	0.263188	0.101206	0.091191	0.274432	0.444853	0.144216	0.381408	0.314841	0	0	0.425267	0	0.0239764
Abca4	0	0	0.00898797	0.00443774	0.0231558	0	0.0299792	0	0	0	0	0	0	0	0	0	0	0	0	0	0	0	0	0	0
Abca5	0.0927047	0.03684	0.14902	0.0717931	0.00951119	0.0642801	0.137932	0.000413283	0.00414783	0.0722549	0.16052	0.0468748	0	0	0.0296217	0.0407061	0.0183456	0	0.0537759	0.00967797	0	0	0.0701373	0	0.127935
Abca6	0.00495896	0.0031599	0	0.00314147	0	0.00565101	0.233077	0	0	0	0.0655024	0.00113815	0.0246024	0	0	0.0182401	0.0343896	0.133532	0	0	0	0	0	0	0
Abca7	0.0245104	0.146478	0.103828	0.0220467	0.241875	0.0476599	0.105285	0.19429	0.182354	0.0417529	0.0597916	0.0124934	0.167066	0.115252	0.0493584	0.0648078	0.183899	0.102009	0	0.154132	0.107198	0	0.0951004	0.066968	0
Abca8a	0	0.000755488	0.00541031	0.00362645	0.00829735	0	1.53837	0	0.0254392	0.00127486	0	0	0.00566082	0	0	0.0302502	0	0.0243276	0.0765287	0	0	0	0	0	0
Abca8b	0.00120628	0	0.00154759	0.00852275	0	0.0480758	0.207627	0	0	0	0	0.00175182	0	0	0	0.0769454	0.0338644	0	0	0	0	0	0	0	0
Abca9	0	0.293757	0.00183141	0.00226848	0	0	0.493158	0	0	0	0	0	0.201522	0	0	0.0791144	0.983327	0.368741	0.145106	0	0.233672	0	0	0	0
Abcb10	0.116858	0.087016	0.238886	0.162098	0.125785	0.241735	0.118707	0.0119976	0.0748719	0.121198	0.26962	0.101934	0.0470712	0.0499436	0.179302	0.0259337	0.0230619	0	0.161834	0.12931	0	0.241249	0.333842	0	0.0481974
Abcb11	0.000450906	0	0.0117387	0	0	0	0	0	0	0	0	0	0	0	0	0	0	0	0	0	0	0	0	0	0
Abcb1a	0.0149883	0.0494255	0.00978993	0	1.05299	0.0212994	0.0137195	0.200057	0.0378579	0	0	0	0.00916256	0.34857	0	0	0.00633555	0	0	2.34622	0	0	0	0	0
Abcb1b	0.00344702	0.316148	0.00838772	0.0250585	0.57402	0.00656431	0.0597745	0.292594	0.103947	0	0.0553149	0.0329318	0.157681	0.321525	0	0.142455	0.274593	0	0.105407	0.1964	0.3722	0	0	0.463841	0
Abcb4	0.00784085	0.0238364	0	0	0	0.017467	0	0	0	0	0	0.000980361	0.00767745	0	0	0	0	0	0	0	0	0	0	0	0
Abcb6	0.000311081	0	0.00509666	0.00601672	0.0167116	0.000546907	0.0106994	0	0	0.0042927	0.0149285	0.0599355	0	0	0.0214924	0	0	0	0	0	0	0	0.0182053	0	0
Abcb7	0.123762	0.0664367	0.0987523	0.099796	0.0678254	0.115542	0.0940117	0.107717	0.148717	0.104357	0.18221	0.136567	0.232235	0.122012	0.085107	0.129413	0.0684954	0.107106	0.0742063	0.0776825	0	0	0.115638	0	0.110927
Abcb8	0.226086	0.157378	0.3019	0.158092	0.149951	0.36568	0.0698347	0.11522	0.0546042	0.179695	0.345057	0.343572	0.129172	0.12646	0.0847177	0.197735	0.0849777	0.0212749	0.168867	0.258492	0	0	0.412568	0.0829841	0.0481974
Abcb9	0.048029	0.0146901	0.0483331	0.0951508	0.756333	0.0614763	0.01267	0.239085	0.0619807	0.055357	0.127482	0.128704	0.0177547	0.09793	0.0373921	0.0688768	0.00487858	0.233486	0.0491777	0	0	0	0.0167775	0	0.0492645
Abcc1	0.0951037	0.126147	0.092105	0.0306921	0.147604	0.240776	0.178155	0.0883834	0.134853	0.0220954	0.181827	0.0793404	0.0662401	0.0381847	0.222152	0.230963	0.229187	0.390782	0.192638	0.0552105	0.66949	0	0.0554053	0	0.0088275
Abcc10	0.0950843	0.0242288	0.0508197	0.0739735	0.0594906	0.0694714	0.0282376	0.0143147	0.0664017	0.0347207	0.185371	0.0892069	0.0446822	0	0.00988924	0	0	0.0270387	0	0.056502	0	0	0.00590582	0.0597104	0
Abcc3	0.0348186	0.287697	0.467877	0.0238983	0.00725701	0.0407396	0.0164517	0	0.0141422	0.0126777	0	0.00634384	0	0.0687159	0.076478	0	0.204867	0.0109396	0.0742898	0	0	0	0.601883	0	0
Abcc4	0.00198429	0.0208077	0.0655331	0	0.0176419	0.0106273	0.0627563	0.0365141	0.0381731	0	0	0	0.0726387	0	0.00514149	0	0.0114172	0	0	0.39952	0.0415446	0.0668043	0.0429554	0.0217434	0
Abcc5	0.0651323	0.210699	0.154711	0.0861495	0.0735437	0.0930669	0.325586	0.138107	0.0362365	0.0446486	0.144948	0.0937577	0.0621711	0.039902	0.0764921	0.239591	0.181837	0.195056	0	0.175494	0	0	0.0244056	0	0
Abcc8	0	0	0.0336973	0	0	0	0	0	0	0	0	0	0	0	0	0	0	0	0	0.0655781	0	0	0.0873786	0	0
Abcc9	0.013557	0	0.00196594	0.00199134	0	0	0.0757248	0	0	0	0	0	0	0	0	0.183568	0	0	0	0.0841605	0	0	0	0	0
Abcd1	0.0822467	0.200316	0.0886479	0.0548095	0.100009	0.0579483	0.114173	0.010196	0.199824	0.0603634	0.0861748	0.0721839	0.537523	0.145458	0.100582	0.123814	0.269339	0.223597	0.0876704	0.0821119	0.178879	0	0.0292617	0	0
Abcd2	0.0025711	0.0804049	0	0.0113041	0	0	0.0878103	0	0	0	0	0.0063912	0.0853412	0	0	0.0314159	0.113462	0.0741857	0	0.0385446	0	0.289402	0	0	0
Abcd3	1.15593	0.231768	1.13888	1.46539	0.275883	1.23555	0.622384	0.16567	0.0360674	1.22816	1.4751	1.40192	0.17877	0.203661	0.802496	0.90676	0.377203	0.0650136	0.840391	0.651146	0.0406554	0.0136296	0.784867	0	0.0504589
Abcd4	0.245825	0.170637	0.313408	0.252065	0.0948056	0.31267	0.209268	0.0976824	0.0782927	0.289638	0.400179	0.254335	0.0875452	0.291053	0.235418	0.115137	0.428532	0.174262	0.464903	0.500975	0	0	0.0610529	0.119759	0
Abce1	0.436773	0.383653	0.372843	0.632899	0.52286	0.935475	0.428545	0.494811	0.743353	0.413282	0.500038	0.940582	0.229731	0.414149	0.872705	0.522835	0.477302	0.345759	0.305639	0.108064	0.135419	0.80387	0.670493	0.172666	0.618365
Abcf1	2.95073	2.45229	3.1995	4.96398	2.34804	4.4346	1.79123	2.29182	2.53867	3.27966	5.10767	5.36314	2.73738	2.54427	3.09328	3.03647	2.30296	3.09112	3.46376	2.61173	2.74088	1.38545	2.84945	1.23686	0.675444
Abcf2	0.286011	0.304424	0.375984	0.513801	0.331008	0.440159	0.361067	0.209897	0.160287	0.318521	0.251388	0.508404	0.201628	0.185178	0.213407	0.354646	0.191551	0.0532602	0.493227	0.699254	0.2002	0.312695	0.302455	0.11302	0.0931515
Abcf3	0.197463	0.175358	0.316179	0.278688	0.0978582	0.250956	0.147303	0.19979	0.173093	0.177715	0.399414	0.171321	0.157006	0.142747	0.163767	0.205616	0.0399531	0.132911	0.322738	0.244255	0	0	0.273156	0.217935	0.0386832
Abcg1	0.256124	1.68375	0.341166	0.129552	0.648115	0.13892	0.218175	0.598005	0.590307	0.360914	0.194407	0.1676	0.988285	0.308185	0.216959	0.221389	0.597744	0.862791	0.30195	1.43464	1.89539	0.783917	0.215807	0.0933253	0.0151489
Abcg2	0.0671346	0.0845685	0.0864828	0.0849732	0.0916054	0.147581	0.259403	0.047133	0	0.144825	0.0374882	0.11467	0.0181884	0.0435924	0.0640503	0.289418	0.114543	0	0.0463233	2.4704	0	0	0.008151	0	0.0088275
Abcg3	0	0.163877	0.00205764	0	0.097881	0	0	0.0924258	0	0	0	0	0.242967	0.049615	0	0	0.190278	0.0927324	0	0.08188	0	0	0	0	0.0747083
Abcg4	0	0	0.00378365	0	0	0	0	0	0	0	0	0	0	0	0	0	0	0	0	0	0	0	0	0	0
Abhd1	0.0195733	0.0104375	0.00884702	0.0139524	0	0	0	0.000947005	0.0232391	0.0153833	0.010501	0.000800215	0	0	0.0389935	0	0.0483033	0	0	0	0	0	0	0	0
Abhd10	0.175092	0.120286	0.121153	0.18482	0.246603	0.237466	0.0794186	0.108202	0.283224	0.164534	0.259843	0.251466	0.0286413	0.269165	0.139094	0.0962128	0.0934712	0.0430611	0.290599	0.132373	0.154	0	0.4558	0.193424	0.0481974
Abhd11	1.12827	0.234579	0.979221	0.983476	0.34692	1.25216	0.366276	0.317685	0.305184	1.00257	0.934924	0.951569	0.295659	0.259289	1.04864	0.438003	0.217143	0.242325	0.799554	0.224376	0	0.108836	0.841773	0.0783361	0.122505
Abhd11os	0.426007	0.0278425	1.18767	0.584329	0.0441291	0.542656	0.229269	0.0375945	0.0669101	0.510016	0.486827	0.282667	0.0611166	0	0.384774	0.00682513	0.0319913	0.0365241	0.0401979	0.0344655	0	0.0136296	0.93719	0.386847	0.250292
Abhd12	0.218747	1.96132	0.836526	0.408354	0.241297	0.16211	0.369915	0.131377	0.247667	0.293934	0.327361	0.331663	0.707862	0.374018	0.290716	0.542819	1.7949	0.79603	0.394909	0.373635	0.684591	0.0668043	0.592323	0	0.308135
Abhd13	0.194889	0.172749	0.224366	0.206493	0.157727	0.226112	0.144441	0.179573	0.165215	0.191416	0.16972	0.144629	0.0252921	0.17621	0.140919	0.216166	0.202713	0.0344514	0.347219	0.119206	0.0943619	0	0.345841	0	0
Abhd14a	0.215803	0.0262111	0.339113	0.35192	0.0984714	0.358252	0.37577	0.0370439	0.0696183	0.223301	0.200618	0.366785	0	0.14948	0.186099	0.628416	0.163856	0.0472284	0.252142	0.1503	0.023568	0.306796	0.275691	0	0.0403005
Abhd14b	0.578867	0.128391	0.845995	0.607388	0.127037	0.63672	0.293606	0.0968958	0.0443965	0.650953	0.645588	0.474971	0.0821193	0.263854	0.269825	0.0848265	0.134086	0	0.31906	0.265713	0	0	0.59029	0	0.781932
Abhd15	0.00914869	0.105893	0.00705296	0	0.0297485	0	0.0286259	0.0266091	0	0	0	0.00179204	0.0256797	0.0819795	0	0	0.0352777	0.0108739	0	0	0	0	0	0	0
Abhd16a	0.557043	0.41142	1.07125	0.772596	0.454943	0.628059	0.521849	0.337307	0.0898193	0.805502	0.826598	0.499053	0.492866	0.401217	0.411755	0.585005	0.383544	0.483265	0.502672	0.720845	0.867081	0.312695	1.11784	0.216247	0.223539
Abhd17a	0.848244	0.492094	0.705462	0.849185	0.718739	1.0731	0.437871	0.573713	0.688867	0.843412	0.680722	0.902753	0.536566	0.673939	1.04684	0.79942	0.311894	0.435981	0.589945	1.16026	0.164947	0.172381	0.96966	0.230036	0.0651657
Abhd17b	0.512468	0.234269	0.462775	0.557195	0.360031	0.618942	0.416885	0.561251	1.33496	0.370499	0.46856	0.812	0.409629	0.509826	0.403346	0.34944	0.582788	0.268376	0.333334	1.6081	0	0.221338	0.550645	0.204446	0.0542742
Abhd17c	0.160437	0.0231232	0.436021	0.373506	0.0708086	0.230117	0.0614224	0.0401095	0.046658	0.287065	0.154535	0.307715	0.139036	0.0844568	0.230222	0.0660524	0.189452	0.11736	0.0162118	0.102422	0.274348	0.294568	0.143692	0	0.101447
Abhd18	0.0236832	0.0125675	0.0436417	0.0349143	0.046303	0.0514134	0.0553886	0.0753888	0.131676	0.0880069	0.0612127	0.00405116	0.0206228	0.00658644	0.00817635	0.0392504	0.0907335	0	0.00242074	0	0	0	0	0	0.0151489
Abhd2	0.206805	0.0644047	0.529805	0.271749	0.210493	0.386884	0.614695	0.218428	0.0738499	0.237651	0.46937	0.301666	0.0576781	0.193484	0.536768	0.554576	0.0940733	0.129231	0.266452	0.350529	0	0.238419	0.620608	0.107847	0.0475107
Abhd3	0.0259472	0.00780122	0.0130697	0.026295	0.0137968	0.0183784	0.0241516	0	0	0.0239879	0.0662689	0.00451871	0	0	0.00725395	0.0301441	0	0	0.0370956	0	0	0	0.00778444	0	0.0182743
Abhd4	0.286525	0.190029	0.438913	0.198791	0.122335	0.255934	0.398486	0.0630635	0.157647	0.161849	0.143749	0.173745	0.152348	0.110754	0.196291	0.986556	0.443867	0.105747	0.410045	0.272539	0.079564	0.123052	0.404107	0	0
Abhd5	1.23568	0.279643	0.415423	2.02527	0.259335	1.40909	0.498481	0.19575	0.0901675	2.04422	1.20535	1.9337	0.426224	0.199242	1.31766	0.568322	0.270928	0.329748	1.30084	0.337889	0.144676	0.545208	0.435994	0.215167	0.272398
Abhd6	0.220127	0.182001	0.211456	0.16417	0.113151	0.299775	0.0834899	0.133319	0.250276	0.207913	0.261279	0.416164	0.0193153	0.140557	0.267798	0.262538	0.0963997	0.0363774	0.0181798	0.66809	0.688813	0	0.328889	0	0.0867893
Abhd8	0.0449973	0.0368496	0.0459192	0.0450801	0.224393	0.0682643	0.255384	0.485817	0.0356791	0.0505624	0.0374646	0.129987	0	0.44916	0.0466189	0.142777	0.0777655	0	0	0.12831	0	0.23634	0.0105976	0.0506598	0
Abi1	0.928606	1.88585	1.07027	0.779902	1.27997	0.803434	1.15939	1.22477	1.10062	0.770194	1.07817	0.720274	1.72759	1.50837	1.04059	0.577495	2.0276	1.98427	1.14227	0.898347	1.4188	1.45838	1.16925	0.632418	0.596288
Abi2	0.135279	0.0370173	0.164453	0.157461	0.0904012	0.127502	0.258037	0.0691475	0.0404956	0.0870309	0.235688	0.153576	0.0731719	0.173515	0.167214	0.473378	0.224152	0.120079	0.0904379	0.149424	0	0	0.0907178	0.0783361	0
Abi3	0.0117292	0.704585	0.0100762	0.0220901	0.551494	0.0243663	0.0344775	0.164707	0.342225	0	0.0610989	0.0074811	0.504018	0.21636	0.0210796	0.0224017	0.108793	0.0232853	0.190594	0.514168	0.090005	0.428087	0	0	0.0747083
Abi3bp	0.0103347	0.0179505	0.0219191	0.00552118	0.0258565	0.025618	3.30812	0.0158698	0.0260246	0.0141974	0.0150875	0.00836994	0.0498039	0.223318	0	0.25752	0	0	0	0.172381	0	0	0	0	0.102301
Abl1	0.206338	0.227809	0.14918	0.142089	0.229532	0.293247	0.300715	0.125316	0.124665	0.117889	0.372124	0.26583	0.101924	0.253585	0.179749	0.156077	0.0804886	0.00672788	0.0666658	0.215094	0	0	0.105598	0	0
Abl2	0.273951	0.537906	0.301147	0.248074	0.178479	0.210844	0.656312	0.24632	0.225925	0.237325	0.599275	0.170209	0.410243	0.132287	0.405503	0.551602	0.443988	0.85184	0.275791	0.74105	0	0.0591279	0.612856	0.22617	0.0334232
Ablim1	0.159619	0.0464469	0.470835	0.100146	2.8164	0.212025	1.44156	4.28243	2.99981	0.189333	0.221437	0.105091	0.0422741	2.6333	0.147434	0.380239	0	0.133971	0.231707	1.20782	0.056373	0.302021	0.411368	0.0643604	0
Ablim2	0.00711303	0.0173395	0.0232988	0.0161727	0.00245529	0	0	0.0272908	0.0186114	0.0108251	0.00187252	0.0104086	0	0.0349143	0	0.00577745	0.0368759	0.0543478	0	0.243073	0	0	0.0160332	0.108678	0
Ablim3	0	0	0.0109985	0	0.0143603	0	0.00186848	0	0	0	0.00707534	0	0	0.133258	0	0	0	0	0	0.291993	0	0	0	0	0
Abr	0.0570975	1.11045	0.168791	0.0402134	0.373414	0.0829566	0.11063	0.114814	0.169415	0.0657874	0.0890969	0.0824999	0.613278	0.378347	0.0302061	0.267995	0.249081	0.0664723	0.145106	0.140837	0.0474226	1.24172	0.0763476	0.199037	0
Abracl	1.50805	1.84026	1.23984	2.34683	3.39932	1.76101	1.56751	3.05638	1.85814	1.45712	1.33917	2.01456	2.69353	2.99538	2.02268	1.36531	2.24418	3.23208	1.81657	1.59275	2.92068	2.45504	1.39578	1.04499	1.24789
Abraxas1	0.0778064	0.0280826	0.150512	0.0546038	0.0871388	0.0856468	0.0338372	0.0761757	0.0671906	0.0222515	0.075974	0.134592	0	0.0783553	0.0191647	0.00507746	0.0108533	0	0.153735	0.0844363	0	0	0.234339	0	0
Abraxas2	0.380661	0.430816	0.436412	0.412342	0.263637	0.348491	0.280946	0.131973	0.258023	0.466348	0.318876	0.468546	0.419218	0.245163	0.413058	0.322897	0.405554	0.499763	0.258501	0.320717	0.51401	0.432383	0.406509	0.433426	0.017655
Abt1	0.241577	0.14015	0.174122	0.250574	0.459015	0.265247	0.103457	0.388195	0.407329	0.299494	0.295144	0.316605	0.192479	0.38829	0.16311	0.190529	0.0706141	0.0674291	0.0856528	0.0732466	0.147852	0.247115	0.243433	0	0.0088275
Abtb1	0.155967	0.235519	0.121561	0.131402	0.207895	0.172528	0.0726731	0.0625428	0.052006	0.166428	0.0637875	0.0715068	0.22298	0.086923	0.24395	0.179314	0.113493	0.169235	0.203087	0.0975178	0	0.343766	0.0514626	0.108678	0
Abtb2	0.0898058	0.0111706	0.00514069	0.0452606	0.0169981	0.0908473	0.0542347	0.12587	0.0156906	0.0421055	0.0904782	0.0425049	0.145568	0.0560801	0.207694	0.176046	0.0317601	0.145891	0.142646	0	0.143	0.279859	0	0	0.017655
Acaa1a	1.24326	0.77367	1.03593	1.28019	0.56265	1.07638	0.642462	0.45664	0.386446	1.42115	1.20767	0.891453	1.01723	0.670754	1.0951	0.918379	0.75921	1.33285	0.946962	1.05432	0.559818	0.530386	0.868898	0.0709673	0.469702
Acaa1b	0.00612539	0.0132621	0.00263397	0.0283119	0	0.0618935	0	0	0	0.0389537	0.0120655	0.014287	0	0	0.0559137	0	0	0	0	0	0	0	0	0	0
Acaa2	0.64191	0.270475	0.756171	0.541091	0.544277	0.671435	0.55106	0.479649	0.150984	0.469367	0.572491	0.658834	0.618388	0.525932	0.390065	0.695126	0.44725	0.819011	0.372357	0.675621	0.522301	0.11817	1.11122	0	0.154927
Acaca	0.116605	0.0116701	0.0530695	0.0411556	0.0407621	0.046227	0.0960104	0.0391733	0.0112398	0.210547	0.123832	0.191943	0.0451272	0.0443616	0.058228	0.21636	0.0191948	0.0253252	0.0666658	0	0	0.0136296	0.0131283	0	0.114359
Acacb	0.0304923	0.00927926	0.00511867	0.0453006	0.013717	0.0126033	0.031984	0	0	0.0143698	0.145468	0.0689038	0	0	0	0	0.016268	0	0	0.0219421	0	0	0.0127469	0	0.0151489
Acad10	0.0291558	0.0259328	0.0102674	0.0268582	0.0319286	0.0387471	0.0105904	0.0341751	0.0533762	0.0204555	0.0421736	0.0326909	0	0.0786813	0	0	0	0	0	0.0341006	0	0	0.0302264	0	0
Acad11	0.0836568	0.054973	0.110321	0.093397	0.0426313	0.135218	0.0226053	0.0432407	0	0.0952083	0.244514	0.0751733	0.0154305	0.0167217	0.0633873	0.107327	0	0.0513685	0	0.0240344	0	0	0.0775109	0	0.278547
Acad12	0.0369048	0.0481442	0.055539	0.0168654	0.0303503	0.0247374	0.0212744	0.0417351	0.0171284	0.0178752	0.00623566	0.00421327	0	0	0	0	0	0	0	0	0	0	0.0243206	0	0
Acad8	0.308753	0.147605	0.310794	0.427424	0.0878129	0.356676	0.230639	0.0858511	0.0322039	0.266691	0.245691	0.369351	0.0556259	0.118489	0.201299	0.210764	0.171822	0.140054	0.0277091	0.17215	0.204061	0.0591279	0.402902	0.0217434	0.0264825
Acad9	0.453432	0.0549992	0.180523	0.443615	0.114953	0.528738	0.210663	0.109087	0.129658	0.370721	0.579984	0.503101	0.0314072	0.158176	0.271522	0.271901	0.15418	0.0146965	0.151902	0.118898	0.206911	0.175976	0.208379	0.196136	0
Acadl	2.88374	0.753782	4.51161	2.5803	1.02987	2.67431	0.762506	0.509518	0.417792	3.33423	2.21789	1.8671	0.855969	0.518265	2.31377	0.887947	0.785156	0.572894	2.50366	1.27291	1.86396	1.22458	3.74038	0.711244	0.770733
Acadm	1.50468	0.677713	1.39731	1.31967	0.389007	1.20384	0.489464	0.491012	0.377319	1.31204	1.45173	0.871144	0.407796	0.525597	1.14463	0.705068	0.609736	0.532684	2.04624	0.73638	0.608941	0.0136296	1.13087	0.499778	0.723384
Acads	0.289596	0.168755	0.314305	0.370992	0.216014	0.207744	0.0718219	0.243545	0.0348542	0.199044	0.385118	0.285284	0.117779	0.273271	0.202761	0.147512	0.116557	0.195985	0.353721	0.0654956	0.175847	0	0.520556	0.0409685	0.0088275
Acadsb	0.663243	0.261889	0.411169	0.818285	0.198296	0.64079	0.575511	0.160761	0.140092	0.781837	0.692072	0.453891	0.179914	0.123356	0.447311	0.685006	0.164332	0.266053	0.489871	0.480383	0.249856	0.413545	0.0813058	0.0217434	0.422383
Acadvl	1.2276	0.526114	1.69834	1.21987	0.62126	1.27988	0.747405	0.459961	0.252781	1.43992	1.0307	0.973331	0.365146	0.510515	1.28286	0.821566	0.677555	0.481235	0.586294	0.429446	0.596875	0.41809	1.36429	0.433801	0.0264825
Acan	0	0	0	0.000474384	0.00612398	0	0	0	0	0	0	0.00501966	0	0	0	0.180029	0	0	0	0	0	0	0	0	0
Acap1	0.0269418	0.021839	0.0163549	0.0134116	1.17712	0	0.00769297	0.645418	0.875316	0	0	0.0477644	0.161982	1.08126	0	0	0	0.024481	0.0314207	0.017739	0	0.0136296	0	0.0576286	0
Acap2	0.55901	0.570947	0.681503	0.305364	0.562656	0.488363	0.738459	0.406505	0.652473	0.342805	0.589306	0.471919	0.616348	0.67794	0.349168	0.610263	0.819058	0.618453	0.485937	1.06929	0.118829	1.23806	0.566621	0.0783361	0.437901
Acap3	0.0702678	0.0501524	0.0635052	0.0468391	0.12989	0.074597	0.170118	0.0374014	0.0375704	0.0546346	0.106623	0.0630902	0.0696916	0.0953487	0.0741821	0.155855	0.0901448	0.0131465	0.0318143	0.0793419	0	0	0.127658	0	0
Acat1	1.15844	0.472514	0.954087	1.8914	0.731902	1.81201	0.987102	0.778731	0.466859	1.13099	1.11293	2.55795	0.526948	1.16286	1.07259	1.02254	0.814728	0.676701	1.02129	1.07757	0.40653	0.329438	2.14341	1.17557	1.11993
Acat2	0.135807	0.0743353	0.178164	0.219515	0.0997593	0.175517	0.0916444	0.191403	0.122447	0.122813	0.0937241	0.303028	0.0741367	0.117918	0.098623	0.115717	0.106002	0.103717	0.0708876	0.0438908	0	0	0.298919	0	0
Acbd3	1.17385	1.15325	1.04363	1.17691	0.78964	1.22011	1.49763	1.06126	1.81002	1.33409	1.17619	1.42833	0.889934	1.1692	1.61108	1.40621	1.23261	1.32584	1.13854	0.920069	0.495411	1.16061	0.809158	0.869804	0
Acbd4	0.269119	0.085727	0.25387	0.192601	0.0914369	0.279019	0.114499	0.0357452	0.194843	0.218091	0.306435	0.179757	0	0.150924	0.239757	0.353278	0.0657936	0.0649909	0.0949756	0.11735	0.2858	0	0.0714343	0.0498132	0.0088275
Acbd5	0.794533	0.911157	0.912349	0.865853	0.430338	0.772973	0.517298	0.545387	0.322516	0.950337	1.0407	0.998245	0.208058	0.346246	0.65497	0.741111	0.604499	0.700267	0.81614	0.832416	0.318201	0.621029	0.42095	0.233584	1.28056
Acbd6	0.867177	0.571402	0.936779	1.00933	0.964916	0.992166	0.445964	0.766609	0.454822	0.730712	0.59385	1.34548	0.533337	0.927825	1.10201	0.575246	0.470925	0.687928	0.941127	0.638473	0.213187	0.734875	0.983475	0.599486	0.33765
Acbd7	0.00137196	0	0.0038837	0.016805	0	0.0167706	0	0	0	0	0	0.0875099	0	0	0	0	0	0	0	0	0	0	0	0	0
Accs	0.0738949	0.0961227	0.0512715	0.102594	0.132225	0.10293	0.00367002	0.0289437	0.028008	0.071879	0.0991954	0.0496781	0.065804	0.0602729	0.0281592	0.0583451	0.0102653	0.0425257	0.0696831	0.0331263	0	0	0.0243206	0	0
Acd	0.309496	0.240087	0.257676	0.387909	0.541665	0.396202	0.165768	0.285462	0.736874	0.361326	0.416671	0.316986	0.365678	0.369722	0.134376	0.29607	0.169657	0.176217	0.470994	0.287811	0	0	0.319561	0.0651678	0.0569575
Ace	0.237912	0.0171902	0.153887	0.226462	0.0290592	0.145045	1.34806	0.0103428	0	0.285019	0.354732	0.0735911	0.533878	0.0320194	0.0624943	0.13907	0.0341274	0	0.108232	0.345259	0	0.290493	0.125503	0	0
Acer2	0.208361	0.0290523	0.358794	0.19883	0.0337792	0.396427	0.0239695	0.0217039	0	0.150422	0.275134	0.399108	0.0405144	0.0474307	0.160627	0.0652803	0	0	0.308311	0.707539	0	0.0647301	0.424524	0	0
Acer3	0.49703	0.989706	0.535397	0.357698	0.179327	0.3564	0.189472	0.0969231	0.123633	0.480833	0.354677	0.339869	1.49298	0.0733889	0.476651	0.392772	0.661345	1.13909	0.408815	0.556556	0.225162	0.526377	0.41769	0	0
Acin1	4.76003	3.52042	5.25083	4.5638	4.84219	5.79251	2.67509	6.41373	7.83391	4.0018	7.26039	6.6074	3.29894	6.18879	4.70273	4.18935	3.69081	4.4871	5.09521	4.83093	2.80856	2.07874	4.32025	2.66394	0.27551
Ackr3	0.0878776	0.000702126	0.00757571	0.0431358	0.0333447	0.0187971	1.8973	0	0.0179884	0.17814	0.0582858	0.0285541	0.0308157	0	0.0177338	0.321192	0.0782136	0	0.0595051	0.123449	0	0	0.0243206	0	0
Ackr4	0	0	0	0.00254734	0	0	0.101103	0	0	0	0	0	0	0	0.03747	0.187578	0	0	0.0276017	0	0	0	0	0	0
Acly	0.370238	0.19101	0.404591	0.544838	0.297159	0.325353	0.635057	0.305282	0.427	0.494338	0.361562	0.655591	0.319998	0.302246	0.319282	0.564029	0.535034	0.823592	0.45153	0.62863	0.121109	0.503408	1.34196	0.096937	0.0775606
Acnat1	0	0	0.00318471	0	0	0	0	0	0	0	0	0	0	0	0	0	0	0	0	0	0	0	0	0	0
Aco1	0.466532	0.269042	0.236864	0.561083	0.106836	0.507925	0.289895	0.0172565	0.0449765	0.357648	0.345621	0.579654	0.0335208	0.0643953	0.226093	0.343085	0.228878	0.317606	0.469177	0.122652	0.291459	0.109422	0.163806	0.294098	0.412128
Aco2	1.67756	0.979243	2.18167	1.96536	1.08462	1.96152	0.727272	0.835813	0.978454	1.48728	1.74199	2.27167	0.875275	0.924023	1.30609	1.57111	0.812945	1.17227	1.57607	1.25846	0.547668	0.12946	2.88243	1.12134	0.14974
Acod1	0	0.130464	0.000757301	0	0	0	0	0.0729186	0.0404396	0	0	0	0.046132	0	0.0351124	0	0.0254375	0.073245	0	0	0	21.8745	0	0	0
Acot1	0.598144	0.0711805	1.34081	0.888112	0.0663112	0.829875	0.0265939	0.0159011	0	0.455497	0.369217	0.948681	0	0	1.01693	0.440118	0.0156205	0	0.498185	0.0247075	0.2002	0	0.779378	0.0217434	0.0747083
Acot10	0.0148761	0.0122593	0.0245364	0.00680598	0.0268798	0.0138669	0.0221413	0.0227227	0.0113586	0.0447318	0.00187252	0.0164732	0	0.0434577	0.033954	0.0343554	0	0	0	0.0459139	0	0	0	0	0
Acot11	0.0129667	0.00950996	0.0224916	0.00339635	0.042376	0	0.0154546	0	0	0.00423511	0	0.000966642	0.0130907	0	0	0.0222467	0	0	0	0	0	0	0.0552066	0	0
Acot13	0.857041	0.610362	1.92894	0.969241	0.601914	1.04818	0.529695	0.493138	0.371586	0.817248	0.668507	0.971803	0.438042	0.398826	0.766166	0.762535	0.555241	0.528371	1.18902	0.317833	0.332304	0.240706	1.27445	0.229587	0.387793
Acot2	0.0985214	0.0667152	0.193911	0.0874154	0.232857	0.0929202	0.0813827	0.350786	0.191332	0.0703105	0.0554328	0.135016	0	0.182406	0.132595	0.0691555	0.0344585	0.0109396	0.0292047	0.0504974	0	0	0.0596313	0.0569071	0
Acot4	0.0255996	0	0.017352	0.0519414	0	0.0175838	0.00230691	0	0	0.0206422	0.0235494	0.0276846	0	0	0.00688023	0	0	0	0	0	0	0	0.011413	0	0.0151489
Acot5	0.00614274	0	0.0141713	0.0161583	0	0.0197122	0.0242693	0	0	0.00485964	0	0.00125057	0	0	0.0610587	0.00754595	0	0	0	0	0	0	0	0	0
Acot6	0.0964252	0	0.0696983	0.0950871	0	0.109875	0.00470542	0.0171394	0	0.154151	0.0639377	0.0733455	0	0	0.0712989	0.0846193	0	0	0.0465408	0	0	0	0.0274922	0	0.0088275
Acot7	0.213327	0.180061	0.40041	0.33273	1.41642	0.400768	0.328179	0.249405	0.255166	0.171262	0.178452	0.491337	0.811463	1.61296	0.489698	0.248249	0.169434	0.412228	0.324653	0.599686	0.67971	0.299241	0.896196	0.12285	0.364618
Acot8	0.244177	0.219618	0.515445	0.259837	0.337271	0.253878	0.0578772	0.232477	0.358531	0.34661	0.281768	0.254572	0.0748065	0.279124	0.213717	0.0811411	0.142805	0.102211	0.355518	0.100575	0.219961	0	0.656315	0.112381	0
Acot9	0.436751	0.440084	0.576991	0.341261	0.574485	0.470283	0.684689	0.419638	0.223636	0.524155	0.35478	0.46426	0.42137	0.902123	0.628718	0.669228	0.368794	0.598188	0.384052	0.886717	0.234577	0.351041	0.537318	0.341669	0.440159
Acox1	0.588527	0.236461	0.579984	0.71651	0.148361	0.515506	0.365472	0.11027	0.0964138	0.759758	0.985831	0.414837	0.129535	0.109667	0.342146	0.47656	0.335376	0.175235	0.488576	0.44595	0	0.484668	0.375429	0	0.13582
Acox2	0.0604873	0.0103751	0.0140682	0.182602	0.00662861	0.177838	0	0.00101835	0.0346355	0.0396331	0.138419	0.109088	0	0	0.0356251	0.00545076	0	0	0.0819148	0	0	0	0.0125219	0	0
Acox3	0.0594383	0.372919	0.132723	0.08619	0.093498	0.111824	0.100048	0.0706244	0.157549	0.0688401	0.10518	0.0444968	0.324515	0.0395751	0.0454572	0.151171	0.449491	0.173622	0.0510657	0.0668071	0.105194	0.344501	0.0604918	0.26712	0
Acp1	0.930936	0.632396	1.31857	0.959508	0.524499	1.25255	0.48595	0.325486	0.195216	0.824807	0.725718	1.82522	0.492613	0.390028	0.993941	1.07232	0.496054	0.321405	1.003	0.650066	0.582088	0.370996	1.76342	0.0868789	0.0422506
Acp2	0.230336	0.977123	0.345065	0.123631	0.0447453	0.331993	0.415765	0.0540361	0.0162235	0.228333	0.291908	0.13507	0.146182	0.0946302	0.141764	0.44994	1.45594	0.128066	0.278292	0.554121	0.168706	0.175976	0.222227	0.133557	0
Acp5	0.299597	6.09154	0.373112	0.297119	0.75296	0.27178	0.193973	1.58388	1.27009	0.431454	0.405892	0.501273	0.785151	0.662942	0.458559	0.237571	0.336274	0.280038	0.585611	0.21441	0.855526	1.31874	0.201154	0.20714	0.272226
Acp6	0.287022	0.138265	0.276194	0.34676	0.187387	0.305585	0.104785	0.235166	0.208314	0.295624	0.412181	0.357381	0.0546316	0.0447565	0.224168	0.18489	0.109461	0	0.20282	0.2383	0.204618	0.143641	0.175847	0	0
Acpp	0.0157427	0.00239771	0.0165965	0.00867649	0.00844499	0	0.0106111	0.0268912	0	0.00700024	0	0.00341639	0	0.0381787	0	0.0894589	0	0.056266	0.106614	0	0	0.255825	0.0292617	0	0.0752992
Acrbp	0.0615771	0.0398919	0.0426022	0.0308932	0.029944	0.0364333	0.0602246	0.0352523	0.0607615	0.0357623	0.0874713	0.0855485	0.0347553	0.0032201	0.00972309	0.0600774	0	0.0457473	0.0448362	0.190787	0	0	0.164267	0	0
Acsbg1	0.0177348	0.00391823	0.619237	0.00254484	0.335517	0	0	0.214738	0.0125525	0	0.031697	0.00306064	0.013891	0.77917	0.00428905	0	0.0270665	0.036865	0.166764	0	0	0	0.545312	0.0506457	0
Acsf2	0.00704814	0.0257032	0.0280642	0.0125625	0.0181602	0.0129769	0.0313445	0.0402626	0.0516881	0.00303711	0.0145248	0.0357315	0.00866505	0	0.0421159	0	0	0	0	0.00859849	0	0	0.0189685	0	0
Acsf3	0.115553	0.0321012	0.100874	0.117051	0.0494155	0.1193	0.02389	0.0196039	0.0544505	0.072189	0.115811	0.150255	0.0174759	0.0301659	0.0397391	0	0.0407135	0.0253252	0.135992	0	0.293945	0	0.0273895	0.245665	0
Acsl1	0.318143	0.399016	0.0602088	0.303935	0.0336103	0.247862	0.0613768	0.0087865	0.106147	0.228796	0.536494	0.356838	0.186766	0.0527376	0.380007	0.0413109	0.0151677	0.093216	0.0744453	0.323741	0.367085	0.504979	0.0182053	0	0.0328039
Acsl3	0.849547	0.216775	0.69868	0.888416	0.079389	0.87167	0.321009	0.551943	0.725237	0.685167	0.918898	1.09153	0.120723	0.0826269	1.94659	1.02332	0.249543	0.437484	0.557586	0.336872	0	0.156951	1.12041	0.390968	0.0879477
Acsl4	1.16264	0.493355	0.443301	1.45527	0.338213	1.46775	0.642974	0.159254	0.304507	1.7105	2.65954	1.38473	0.423235	0.510946	0.363657	1.01452	0.839783	0.765384	1.63452	0.655525	0.127873	1.04697	0.331707	0.0911369	0.687201
Acsl5	0.380588	0.596218	0.900327	0.346105	0.598457	0.514027	0.379388	0.348559	0.229956	0.334836	0.508027	0.631456	0.702936	0.390792	0.314136	0.269172	0.330517	0.737741	0.278944	0.717868	0.289269	1.04302	1.81592	0.155931	0.0088275
Acsl6	0	0.0111706	0.000609914	0	0	0	0	0	0	0	0.0358783	0	0	0	0	0	0	0	0	0	0	0	0	0	0
Acss1	0.296292	0.309805	0.0458537	0.582318	0.10477	0.264555	0.0186007	0.18585	0.359098	0.305772	0.321516	0.449528	0.2342	0.0979856	0.123635	0.0371012	0.396927	0.107764	0.310213	0.068119	0.27542	0	0.049583	0.0569071	0.289932
Acss2	0.185785	0.0343929	0.129976	0.168977	0.208226	0.14325	0.125113	0.253002	0.0259161	0.0711298	0.204421	0.219011	0.0696365	0.0862978	0.127531	0.167818	0	0	0.0334454	0.0852515	0.21164	0.524282	0.096921	0	0.0475107
Acss3	0.0260045	0	0.0366975	0	0	0	0.204093	0	0	0.0201629	0.00310974	0.00378102	0	0	0.0147128	0	0	0	0.00753926	0	0	0	0	0	0
Acta1	0.0467103	0.0212187	0.0242359	0.0455829	0.0290728	0.419616	0.0379761	0.19855	0.0987079	0.0189016	0.0273636	0.0623961	0.0241094	0.02895	0.155107	0.0581667	0.061132	0	0	0	0.0447848	0	0.0108175	0	0
Acta2	0.202322	0.163351	0.126976	0.076733	0.0953487	0.368381	1.32439	0.182444	0.137667	0.157558	0.161798	0.276486	0.214426	0.17592	0.367898	25.685	0.227676	0.059433	0.234106	0.252392	0	0.668435	0.455442	0	0
Actb	42.4799	104.667	52.2981	43.7914	101.328	50.4256	33.183	63.2109	68.534	41.7907	34.0441	48.5279	138.525	99.3595	68.1132	62.0855	88.8607	98.7047	51.8209	60.6574	176.64	97.916	64.8447	27.8575	17.858
Actbl2	0.0317745	0.0418155	0.0332707	0.0302576	0.0733504	0.00562722	0.00842083	0.179694	0.137196	0.0181681	0.00485121	0.0375741	0.0983556	0.0166785	0.0137141	0.0629336	0.0833779	0.0327319	0	0.0695096	0.37122	0.409265	0.0136903	0	0
Actc1	0.00463954	0.0187999	0.0112437	0.00513783	0.0417781	0.0345787	0.00243915	0.0274356	0.0432784	0.00387784	0.00649707	0.0215384	0	0	0.00316424	0.0220319	0.0114172	0	0	0.0504974	0	0	0.0131283	0	0
Actg-ps1	0.00417576	0	0.00473775	0.00129162	0.0182542	0.0148034	0.0142303	0.0314298	0.00720138	0.00648609	0.00382169	0.003312	0	0	0	0.224327	0	0	0	0.0393825	0.11556	0	0	0	0
Actg1	0.522074	0.503062	0.825307	0.672509	0.422291	0.557778	0.345804	0.592894	0.428416	0.511644	0.521302	0.593751	1.32301	0.875244	1.06728	0.377233	0.293259	1.22749	1.26895	0.352143	1.15428	0.94186	1.0921	0.068327	0.411379
Actg2	0.024231	0.0507554	0.0602641	0.0223798	0.0531714	0.0217584	0.0727164	0.0667086	0.129266	0.00135747	0.0412347	0.0466517	0.143455	0.11962	0.0389381	1.58727	0.00771971	0.0440169	0.0300678	0.136036	0.152103	0	0.0112846	0	0.0151489
Actl6a	0.420683	0.327691	0.617319	0.493186	0.413591	0.518369	0.229418	0.429763	0.648059	0.321557	0.541214	1.34989	0.289806	0.589952	0.569603	0.308063	0.220916	0.330903	0.174172	0.91196	0.435749	0.808386	1.07236	0.555764	0.264697
Actn1	2.13719	0.394964	2.99014	1.24386	0.489305	1.76833	1.63857	3.33537	0.489875	1.26379	1.71556	1.50322	0.84664	0.483497	4.29355	3.59489	0.0896466	0.341427	2.13907	1.94549	3.85207	3.04868	2.36814	0.12558	0.313745
Actn2	0.00643747	0.00486174	0	0.0074195	0.174403	0	0	0.280015	0	0.0115063	0	0.000478968	0.00559233	4.31756	0	0.00334348	0	0.068621	0	0	0	0	0	0	0
Actn4	10.7077	1.54376	6.679	10.3694	2.24438	11.5444	2.67779	1.5453	1.48357	9.53867	14.4916	8.823	1.3319	2.10606	14.2741	11.7196	1.30298	2.2651	9.08828	6.0128	1.94726	2.59302	6.44925	0.458761	0.569813
Actr10	0.650533	0.475721	0.879434	0.817902	0.66426	0.889432	0.703083	0.462632	0.625607	0.601586	0.632946	0.901327	0.719613	0.57714	0.571461	1.01861	0.562639	0.327329	0.358835	0.898383	0.84311	0.254878	1.20842	0.0643604	0.0365485
Actr1a	0.298877	0.392388	0.458673	0.318294	0.322874	0.356633	0.357223	0.200782	0.360191	0.326782	0.394132	0.470939	0.332999	0.340001	0.342891	0.695331	0.441427	0.3272	0.350106	0.70081	0.44644	0.150002	0.520829	0.193424	0.0088275
Actr1b	0.458682	0.306464	0.668074	0.61113	0.916049	0.474406	0.512962	0.334872	0.266492	0.452223	0.505925	0.467034	0.540777	0.527719	0.441873	0.53586	0.233882	0.217333	0.330018	0.359559	0.310819	0.0136296	1.35465	0.265539	0.0088275
Actr2	1.05482	2.36709	1.33185	1.01842	2.25584	1.16881	1.02754	1.88202	2.22262	0.735578	1.06938	1.09868	2.53733	2.73149	1.72649	1.44269	2.53376	2.94914	1.37361	1.48983	1.33699	1.29647	1.69743	0.203903	0.334594
Actr3	0.985373	5.25284	1.53229	1.17241	3.7	1.35299	1.1045	3.26016	3.30836	0.909108	1.22598	1.41195	5.22654	3.82565	1.45872	1.52313	4.5621	4.32055	0.852499	1.61814	4.88014	6.38835	2.38613	0.479835	0.245033
Actr3b	0.0947109	0.0115627	0.0124846	0.0750853	0.00807157	0.106376	0.0426188	0.0136944	0.0555294	0.0202073	0.0514196	0.0869493	0	0.0534857	0.0593593	0.0205172	0.00674379	0	0.118316	0	0	0	0	0	0
Actr5	0.0789199	0.0895676	0.0959315	0.140195	0.129044	0.122535	0.0587552	0.0810512	0.140102	0.13514	0.156431	0.0710944	0.033839	0.121786	0.0528528	0.0317568	0.0890796	0.025022	0.276489	0.0578409	0.108613	0	0.245575	0.0362332	0
Actr6	0.202181	0.116953	0.248439	0.129996	0.134533	0.217597	0.109773	0.352493	0.162524	0.178542	0.140723	0.45411	0.0527269	0.151263	0.224933	0.439789	0.10989	0.0810227	0.100478	0.060892	0	0.0918653	0.162707	0	0.120677
Actr8	0.259497	0.111183	0.24579	0.258093	0.197851	0.275231	0.213572	0.141199	0.156419	0.226078	0.429027	0.255515	0.215875	0.0882017	0.131353	0.226369	0.0970676	0.144557	0.0984408	0.18411	0.365981	0	0.230569	0.0914055	0.258518
Acvr1	0.092007	0.0450902	0.110962	0.0852591	0.00437427	0.0901389	0.217916	0.0104146	0	0.104803	0.103759	0.0385854	0.0395121	0	0.158081	0.422041	0.066048	0	0	0.0962019	0.0574663	0	0.0354156	0	0
Acvr1b	0.114006	0.0386091	0.116472	0.123075	0.0298165	0.112011	0.107206	0.0668123	0.0844624	0.0467055	0.210077	0.0791633	0.0847693	0.0535253	0.0520215	0.157073	0.0177385	0.0910292	0.164091	0.101348	0.160681	0	0.0982716	0	0
Acvr1c	0.00292331	0	0.00104489	0.00336999	0	0	0	0	0	0	0	0	0	0	0	0	0	0	0	0	0	0	0	0	0
Acvr2a	0.139677	0.0594321	0.169761	0.103252	0.11563	0.207885	0.308145	0.0399943	0.0213892	0.136079	0.238726	0.0839663	0.069627	0.364057	0.152924	0.477595	0.153679	0.058876	0.13527	0.31301	0	0	0.198462	0	0
Acvr2b	0.0651532	0.0380702	0.0262702	0.0549694	0	0.0353917	0.0388608	0	0	0.030596	0.0807348	0.0347846	0.00697442	0	0	0	0.0367661	0	0	0.0602707	0.124494	0	0.0990962	0	0
Acvrl1	0.18486	0.724945	0.116097	0.0601374	0	0.141749	0.454873	0.0523837	0.028008	0.1307	0.0878539	0.137156	0.331123	0.0200039	0.104323	0.200982	0.583682	0.38161	0.336582	1.10471	0.119667	0.0742473	0.182514	0	0
Acy1	0.109376	0.0430266	0.15432	0.187028	0.031969	0.216999	0.049036	0.0528569	0.0762667	0.0967446	0.154344	0.266874	0.0150278	0.142093	0.175605	0.106784	0.0114172	0.0801845	0.0521114	0.0715115	0	0	0.202088	0	0.0403005
Acy3	0.0396622	0.0191928	0.0963141	0.0642905	0.00347444	0.0414021	0.0741136	0	0.0276478	0.0571582	0.0607947	0.0444163	0	0	0.0382511	0.0799105	0.0102653	0	0	0	0	0	0.312457	0	0
Acyp1	0.348799	0.153029	0.377347	0.415796	0.167014	0.353162	0.214775	0.362707	0.222764	0.478072	0.290263	0.259537	0.120136	0.362351	0.240717	0.376129	0.219927	0.356299	0.435065	0.245647	0	0	0.320489	0.157582	0.684144
Acyp2	0.251771	0.0428086	0.0427705	0.239888	0.0495605	0.24945	0.29737	0.00448974	0	0.193336	0.214724	0.198632	0.0196264	0.256234	0.10126	0.594713	0.063327	0.0702352	0.291591	0.328656	0	0.345267	0.0733258	0	0.431332
Ada	0.0694648	0.0617563	0.0753486	0.131939	0.119418	0.105893	0.150823	0.0930225	0.0623714	0.0887635	0.0551309	0.367187	0.0598983	0.0650791	0.13262	0.0422532	0.188648	0.0677447	0.105359	0.0768629	0	0.53086	0.195457	0.104339	0.184713
Adal	0.0345931	0.0456919	0.0352525	0.0547243	0.0358312	0.0237273	0.0571953	0.0282885	0.0247794	0.056673	0.00811425	0.0539277	0	0.00970589	0.0305077	0.137492	0.119558	0	0	0	0	0	0.0954355	0.0409685	0
Adam10	1.00671	1.47679	4.34849	0.93091	0.867985	0.8695	0.648064	0.739965	0.906528	0.995138	1.32849	0.914085	0.850964	0.937202	0.646195	0.954819	1.29344	1.12674	1.26555	2.32643	0.650034	1.58538	4.22296	0.203091	0.0088275
Adam12	0.000557052	0.0173994	0.00133459	0	0.00766734	0.0203547	0.268223	0	0	0	0	0.0409698	0	0.190557	0.0131445	0.217357	0	0	0	0.222669	0	0	0	0	0
Adam15	0.164992	0.393456	0.446655	0.117359	0.0138931	0.127876	0.348007	0.0310779	0.0539912	0.176203	0.420684	0.129723	0.196911	0.0713615	0.281332	0.2942	0.890418	1.3314	0.286163	0.99923	0	0	0.190186	0.0576286	0.0481974
Adam17	0.160239	0.62704	0.183579	0.151697	0.188763	0.258035	0.473607	0.142698	0.21031	0.164622	0.434874	0.201493	0.385402	0.14837	0.239822	0.113018	0.545552	0.923939	0.100118	0.384605	0.225149	0.628388	0.104288	0.0217434	0.117248
Adam19	0.0124857	0.227629	0.0011653	0	0.44763	0	0.469037	0.149766	0.0753122	0.00592968	0	0.0089237	0.206131	0.71496	0	0.0197045	0.0287683	0.158247	0.023047	0.0692169	0.223583	0.301778	0	0.189608	0.0403005
Adam22	0	0.0136278	0.00169243	0.00329621	0	0	0.00231476	0	0	0	0	0	0	0	0	0.00337235	0	0	0	0	0	0	0.0193795	0	0
Adam23	0.00358206	0.00639849	0.00647684	0	0.00968589	0.0177745	0.571081	0.0312025	0	0	0	0	0.122956	0	0	0.176369	0.048092	0	0.0448362	0	1.34103	0	0	0	0
Adam28	0.000325804	0.00592201	0.0039158	0.001702	0	0	0	0	0	0	0	0	0	0	0	0.00928011	0	0	0	0	0	0	0	0	0
Adam33	0.00974162	0.0206177	0.00100487	0.00284087	0	0.0152968	1.04279	0	0	0.00621779	0.024805	0	0	0.0224449	0.0112734	0	0.0802118	0.0493174	0	0.0240344	0.10175	0	0	0	0
Adam8	0.00388044	0.845288	0.0897946	0.0165014	0.030397	0.00381266	0.0434389	0.0125236	0	0.00175462	0.0103981	0.0555239	1.15521	0.234436	0	0.0476284	0.502986	2.45725	0.0709512	0	1.50845	2.68569	0.0160332	0.183284	0
Adam9	0.416096	0.507656	0.337819	0.331797	0.155675	0.352129	0.761038	0.0438904	0.200256	0.541914	0.463504	0.398565	0.538071	0.0952935	0.447932	0.430234	0.919423	0.606217	0.167426	0.165509	0.292043	0.300003	0.485144	0.231281	0.0088275
Adamdec1	0	0.319322	0	0	0	0	0	0	0	0	0	0	0	0	0	0	0	0	0	0	0	0.234973	0	0	0
Adamts1	1.32267	0.0710776	0.1614	0.305561	0.111651	0.293814	6.25156	0.0183685	0.0894763	0.689546	0.612788	0.565901	0.125391	0.101174	1.42492	6.483	0.0831103	0.137206	0.592681	10.0915	0	0	0.105237	0	0.183479
Adamts10	0.16229	0.123629	0.029894	0.110651	0.191416	0.156187	0.328501	0.216098	0.105749	0.0900226	0.251834	0.134081	0.0581071	0.086787	0.0336674	0.0863927	0.126397	0	0.0980995	0.0982756	0	0.143641	0.339351	0.0409685	0.0088275
Adamts12	0.0135297	0.00327452	0.00221605	0.00326052	0	0.00620142	0.182629	0	0	0	0.0334862	0.00963852	0	0	0.00601888	0.0731698	0	0	0	0.019532	0	0	0	0	0
Adamts14	0	0	0.00132054	0.00306162	0.0412194	0	0.0405539	0	0	0	0.00334448	0.00157402	0.0325775	0	0	0.00647161	0	0	0	0	0	0	0	0	0
Adamts15	0.0328361	0.00140042	0.0156835	0.039401	0	0.0592689	0.843949	0	0	0.0170632	0.02628	0.0928546	0	0	0.0679684	0.0285209	0	0	0.0520167	0.0409111	0	0	0	0	0.0492645
Adamts19	0	0	0	0	0	0	0.0391313	0	0	0	0	0	0	0	0	0	0	0	0	0	0	0	0	0	0
Adamts2	0.0438078	0.0109331	0.0302879	0.00405171	0.00520975	0.0436707	4.98484	0.00811746	0.0333028	0.0530638	0.0502516	0.0508634	0	0.0561501	0.0316931	1.45156	0	0.130133	0.0117218	0.244709	0	0	0	0	0
Adamts20	0	0	0.00390431	0	0	0	0	0	0	0	0.0251054	0	0	0	0	0.00953503	0	0	0	0	0	0	0	0	0
Adamts3	0.0339184	0.0144498	0.000929252	0.0153528	0	0.0711285	0.0504781	0.000413283	0	0.0479661	0.0189035	0.0493857	0.0105467	0	0	0.0623755	0	0	0.0241426	0.0121533	0	0	0	0	0
Adamts4	0.030297	0.0242195	0.0149765	0.0628074	0.0187592	0	1.59006	0.02131	0.026295	0.0540753	0.0365106	0.00495429	0	0.0562797	0.0833566	0.924543	0.0205306	0.101018	0.132921	2.6447	0	0	0	0	0
Adamts5	0.0305864	0.0195016	0.0218917	0.0157668	0.0198581	0.0489065	5.52935	0.0315281	0.0346582	0.0219765	0.044859	0.00134993	0.0353814	0.0887124	0.0606243	0.211494	0.0205306	0	0.00242074	0.939678	0	0	0	0	0
Adamts6	0.011205	0.0189157	0	0	0.0572905	0.00720108	0.0904394	0.0451597	0.0433235	0	0	0	0.0223787	0.107064	0	0	0.0238373	0.0188055	0.0449806	0	0	0	0	0	0
Adamts7	0.00919211	0	0.00523566	0	0	0.0105166	0.0492566	0	0.0269544	0.0269048	0	0	0	0	0.00876824	0.078968	0	0	0	0	0	0	0	0	0
Adamts8	0.0570749	0	0.00182945	0.0366976	0.0058072	0.0169965	0.0803685	0	0	0.0480388	0.0461949	0.0125047	0	0.0330767	0.0408271	0.0907375	0	0	0	0	0	0	0	0	0
Adamts9	0.00474279	0.0237742	0.017252	0.00242862	0.00683874	0	0.156483	0	0	0.0123232	0.0257599	0.0145677	0	0	0.0346555	0.182568	0	0	0	0.92815	0	0	0.0184277	0.0217434	0
Adamtsl1	0.0101148	0.0115267	0.0168527	0.00178714	0	0	1.00607	0	0	0.0468576	0.0342185	0.0021873	0	0	0	0.384203	0	0.0518586	0	0.502911	0	0	0.0243206	0	0
Adamtsl2	0.000191205	0	0	0.0185977	0	0.00492964	0.0179444	0	0	0	0	0.0120313	0	0	0.0154245	0.130109	0	0	0.0143173	0.060264	0	0	0	0	0
Adamtsl4	0.0442075	0.0833376	0.0245163	0.0251794	0	0.0905421	0.366164	0.00940251	0.0214961	0.0502194	0.0167515	0.00311886	0.0256456	0	0.070682	0.0328849	0	0.0373636	0.025576	0.0441435	0	0	0.154948	0	0
Adamtsl5	0.00274552	0.0231212	0.00140172	0.00213029	0	0	0.374157	0.00975415	0	0	0.00861594	0.00298209	0	0	0.00740872	0.0547301	0.18274	0.082031	0	0	0	0	0	0	0
Adap1	0	0.089049	0.0370326	0.000813243	0.0245688	0	0.0184252	0	0.217071	0	0.0119172	0.00627754	0.131893	0.0639108	0	0	0.0295007	0.0443294	0	0	0.714657	0	0.0160642	0	0
Adap2	0.00817967	1.30977	0.0230232	0.0112957	0	0.0560261	0.0412142	0.00647819	0	0.00321552	0.0103713	0.0255325	0.378487	0	0	0.239307	1.05432	0.047955	0.0611225	0.0230486	0.177779	0	0.0160332	0.14007	0
Adap2os	0	0.0757403	0.0191425	0	0	0	0.00317958	0	0	0.00217594	0	0	0	0	0	0.0152054	0.0806698	0	0	0	0	0.327826	0	0	0
Adar	0.285257	0.154148	0.236673	0.177524	0.0907251	0.17921	0.211714	0.353216	0.343939	0.196713	0.444871	0.219445	0.402182	0.16376	0.151177	0.14921	0.219411	0.363833	0.224584	0.171262	0.67006	0.627869	0.107205	0.0760427	0.0747083
Adarb1	0.0395226	0.0170406	0.102321	0.0205943	0.00137051	0.0250059	0.208814	0.0123179	0.0149228	0.00678755	0.0822965	0.0396982	0	0	0.0403035	0.0441849	0	0	0.178874	1.0392	0	0.0136296	0.10427	0	0
Adarb2	0.00255154	0	0.0197656	0.00100761	0.00653731	0	0	0.0127093	0	0	0	0	0.0159013	0	0	0	0	0	0	0	0	0	0.0112846	0	0
Adat1	0.0407576	0.0150858	0.0491078	0.0639977	0.00954568	0.13045	0.00756208	0.0766076	0	0.0360808	0.0410362	0.0785515	0	0.0365205	0.00415669	0.0547698	0	0	0.233085	0.137461	0	0	0	0	0
Adat2	0.0679371	0.0535529	0.206995	0.193206	0.071482	0.14365	0.063914	0.113728	0.0422878	0.0717189	0.103582	0.172773	0.152089	0.045749	0.0771335	0.0148127	0	0	0	0.210757	0	0.0136296	0.132506	0	0
Adat3	0.0482875	0.0225498	0.0477095	0.0794281	0.0673176	0.0111962	0.00840344	0.00430639	0.0754275	0.00444356	0.0158747	0.0491906	0.0237127	0.104957	0.0626225	0	0	0.0661166	0.0906914	0	0	0.11817	0.0193343	0.0506457	0
Adck1	0.0973143	0.0818092	0.183758	0.137526	0.131715	0.0692956	0.0845061	0.093737	0.117773	0.0599065	0.0810291	0.094866	0.0337513	0.0781624	0.0445165	0.0351154	0.148668	0	0.0365615	0.110071	0	0	0.0709839	0.166342	0
Adck2	0.0956303	0.0343441	0.0976171	0.046076	0.0987752	0.0483859	0.0734688	0.0444071	0.126535	0.0627302	0.172677	0.0245602	0.0575798	0.104207	0.0561083	0.0939572	0.0217604	0.0454413	0.114359	0.102062	0.22622	0	0.0320774	0	0
Adck5	0.162715	0.0784511	0.30376	0.33457	0.0443672	0.130435	0.0916403	0.0819096	0.0561075	0.209752	0.268006	0.17416	0.0649897	0.084212	0.123078	0.246079	0.124358	0.0709502	0.0286253	0	0	0	0.209225	0	0.292274
Adcy2	0	0.000737798	0	0.0143651	0	0.0191937	0.0516984	0	0	0	0	0.000506094	0	0	0	0	0	0	0	0	0	0	0	0.0783361	0
Adcy3	0.000956295	0.111004	0.0629063	0.0046328	0.138273	0	0.229805	0.0993158	0.0763318	0.0101703	0.0399434	0.0477657	0.0465726	0.103486	0	0.0650353	0.107446	0.049952	0	0	0	0	0.0301405	0	0
Adcy4	0	0.0573848	0.00817607	0	0	0	0.0590363	0	0	0	0.0589901	0.00282075	0.00566082	0	0	0	0	0.0159941	0	1.34839	0	0	0	0	0
Adcy5	0.00901893	0.0115173	0.00171778	0	0	0.027616	0.0877071	0.0132132	0.0192359	0	0.015265	0.00539793	0.0181884	0	0.0115163	0.000775752	0	0	0.0373935	0	0	0	0	0	0
Adcy6	0.155409	0.0135722	0.1136	0.100564	0.0175132	0.0777095	0.203405	0.0445079	0.0206198	0.0866784	0.334079	0.187799	0	0.0266483	0.0871106	0.21313	0	0	0.116546	0.285264	1.2384	0	0.0292617	0	0
Adcy7	0.00803704	0.539811	0.00290911	0.0516199	0.415935	0.0408512	0.301958	0.239469	0.362726	0	0.0354326	0.00436652	0.446168	0.376425	0.0375601	0.385691	0.618086	1.02569	0.0130102	0.024966	0.0972101	0	0	0	0
Adcy8	0	0	0.00229005	0.0028447	0	0	0	0	0	0	0	0	0	0	0	0.00795469	0	0	0	0	0	0	0	0	0
Adcy9	0.0309785	0.0314057	0.0460227	0.037696	0.0308187	0.0192911	0.0484942	0.0407704	0	0.052223	0.0281709	0.00328534	0	0	0.00803209	0.00210729	0.124946	0	0	0.0658551	0	0	0.0152081	0	0
Adcyap1r1	0	0	0	0	0	0	0.171613	0.0221358	0	0	0	0	0	0	0	0.0650838	0	0	0	0	0	0	0	0	0
Add1	0.51948	0.275592	0.735909	0.393671	0.551643	0.573006	1.00331	0.418849	0.657034	0.477802	0.699242	0.384087	0.325853	0.810248	0.631414	0.558937	0.434806	0.358011	0.554627	0.858812	0.590592	0	0.442155	0	0.151911
Add2	0.00639958	0.00664465	0.00513515	0.00313213	0.0117187	0.00322141	0.0155933	0.0144899	0.0182171	0.00539584	0	0	0	0	0.00996802	0	0	0	0	0.0308685	0	0.184356	0	0	0
Add3	1.47263	0.208714	0.519901	0.706636	0.922058	1.02045	2.4552	1.31676	1.86652	1.32339	0.747215	0.685547	1.06959	1.01378	0.952814	1.38244	1.1867	1.28495	0.862661	1.41231	0.437296	0.506991	1.054	0.233044	0.0732409
Adgb	0.00344702	0.0609927	0	0	0	0	0	0	0	0	0	0.00135841	0	0	0	0	0.0536845	0	0	0	0	0.237722	0	0	0
Adgra2	0.00194301	0.00793673	0	0	0.0130746	0	0.209791	0	0	0	0	0	0.0479457	0	0	0.0805805	0	0	0	0.0440505	0	0	0	0	0
Adgra3	0.0836284	0.00700091	0.141425	0.1146	0.00599253	0.106626	0.122365	0.000473502	0	0.0334334	0.0772643	0.0651863	0	0	0.191002	0.0660992	0	0	0	0.00416399	0	0.125932	0.10183	0	0
Adgrb1	0	0	0.00474411	0	0.0111098	0	0.0046632	0	0	0	0.0119666	0.0254943	0	0.0266483	0	0.119808	0	0	0	0	0	0	0	0	0
Adgrb2	0.00182068	0	0.00305282	0	0.0167523	0	0	0	0	0.00662217	0	0.000698143	0	0.0432176	0	0.0369508	0	0	0	0	0	0	0	0.0217434	0
Adgrd1	0.00132773	0	0.0136027	0	0.0101412	0	1.18916	0.0456347	0.0254392	0	0	0	0.0207184	0	0	0	0	0	0	0	0	0	0	0	0
Adgre1	0.0160898	1.95479	0.0121942	0	0.033805	0	0.041217	0.0338075	0.0165037	0.0027377	0.0249146	0	0.613799	0.0636811	0	0	3.51779	0.940145	0	0	0	0.208197	0	0.0217434	0
Adgre4	0	0.0237666	0	0	0	0	0	0	0.00977097	0	0	0	0.31773	0	0	0	0.0493419	0.103502	0	0	0.216418	0	0	0	0
Adgre5	0.0858496	0.464659	0.296114	0.0432543	1.58346	0.0620302	0.236399	0.728543	1.39144	0.103746	0.0782846	0.111772	2.69362	1.19853	0.184426	0.35088	1.11866	2.48173	0.0701337	0.447755	0.459551	1.6907	0.380043	0.51614	0
Adgrf2	0	0.00273324	0.00137012	0.00137235	0.0140833	0.00914485	0	0	0.0310413	0	0	0	0.0370299	0	0	0	0	0	0	0	0	0	0	0	0
Adgrf4	0.00563726	0	0.0330249	0	0	0.010323	0	0	0	0	0	0.0010309	0	0	0.0321502	0	0	0	0	0	0	0	0	0	0
Adgrf5	0.0173866	0	0.00475384	0.0706895	0.00429122	0.0236212	0.132268	0	0.0275591	0.00213908	0.137255	0.0968729	0.0125279	0.0261602	0.159925	0.631688	0	0	0.122942	9.04893	0	0	0.0314151	0	0
Adgrg1	0.520995	0.0699458	0.640794	0.433888	0.318916	0.508413	0.0197162	0.0610928	0.023493	0.453538	0.62249	0.370214	0.0437657	0.0998317	0.533251	0.192175	0.235319	0.040297	0.279836	0.883874	0	0.0136296	0.603654	0.193424	0.0714871
Adgrg2	0.21949	0.0115831	0.0244617	0.26268	0.036471	0.157309	0.221089	0.01225	0.0111214	0.279383	0.519324	0.179809	0	0.064093	0.167843	0.698814	0.0192959	0	0.14332	0.0204555	0	0	0	0	0.0264825
Adgrg3	0.0521795	0.0682012	0.0789464	0.12529	0.0943867	0.0440623	0	0.0535976	0	0.032819	0.190069	0.101822	0.0664038	0.107551	0.255367	0.0311326	0.0330497	0	0	0.844853	0.147852	0.799836	0.346909	0	0
Adgrg5	0.00565185	0.309788	0.0049243	0	0.597044	0.0171699	0	0.323409	0	0.00792926	0	0	0.116046	0.708455	0	0	0	0.136931	0	0	0.172667	0	0.0393902	0	0.0747083
Adgrg6	0.276067	0.0179731	0.501494	0.24524	0.033647	0.350593	0.0537023	0.00328439	0.0178391	0.172395	0.336696	0.20457	0.132958	0	0.237174	0.630991	0.168418	0.0920184	0.115742	0.108765	0.458253	0	0.757483	0	0.0151489
Adgrl1	0.022242	0.00147202	0.0597057	0.0363524	0.149676	0.0392286	0.213431	0.0967525	0.0303832	0.0245023	0.0229575	0.0207452	0.02834	0.200001	0.0355294	0.2011	0	0.026537	0.00981481	0.0159436	0	0	0.00778444	0	0
Adgrl2	0.222503	0.0440877	0.204943	0.116849	0.0250521	0.136956	0.18081	0.0256462	0.0781553	0.0857816	0.353924	0.146492	0.0322515	0.0292305	0.225333	0.258079	0.0581429	0	0.235802	0.583412	0	0	0.0624086	0.160128	0
Adgrl3	0.107186	0.0804866	0.0144459	0.185153	0	0.236522	0.0786903	0.0166172	0.0246608	0.211363	0.529947	0.0763033	0	0	0.0615745	0.555923	0.0249184	0.0982748	0.138499	0	0	0	0	0	0.0492645
Adgrl4	0	0	0.00083844	0	0	0	0	0	0	0.00361577	0	0.0450158	0	0	0	0	0	0	0	1.86447	0	0	0	0	0
Adgrv1	0.0246511	0.014365	0.00355932	0.0222783	0	0.000546907	0	0.00368025	0	0.00465734	0.0160461	0.00639184	0	0	0.0240755	0.0209124	0.00674379	0	0	0	0	0	0	0	0
Adh1	0	0.0213992	0.15556	0.0127403	0	0.00105783	1.22894	0.0308448	0	0	0.00201665	0	0	0	0	0	0	0	0.152997	0.049889	0	0	0.174137	0	0.0151489
Adh5	1.22208	0.79934	1.30463	1.47833	0.93582	1.37077	0.476569	0.649474	0.306993	1.45187	2.08884	1.65728	0.514326	0.747052	1.58138	0.886774	0.552523	0.584455	0.864445	0.794718	1.09191	0.176759	1.23028	0.124765	0.590908
Adh7	0.00275842	0	0.0188409	0.0120453	0.00228177	0	0.247883	0	0	0	0	0	0	0	0	0	0	0	0	0	0	0	0	0	0
Adhfe1	0.017217	0.0106258	0.0169006	0.00934768	0	0	0.0575311	0	0	0.0339807	0.0565517	0.0287292	0	0	0	0.0284738	0	0.0108739	0	0	0	0	0	0.0506457	0.0088275
Adi1	0.325749	0.179631	0.534468	0.443789	0.316947	0.532158	0.148717	0.295263	0.208742	0.279235	0.258504	0.583935	0.234292	0.201201	0.409594	0.23523	0.0924671	0.0423862	0.219876	0.201128	0	0	0.397241	0.295648	0.843575
Adig	0.447291	0.0396906	0.241145	0.349717	0	0.248059	0.015929	0.0318991	0.0558004	0.413096	0.490759	0.165919	0.0485682	0	0.195236	0.0141855	0	0	0.115921	0.0183685	0	0	0.102324	0	0
Adipor1	1.53886	2.2571	2.21213	1.70033	1.26731	1.88892	1.10806	1.01054	1.21078	1.88289	1.34132	1.37727	1.63804	1.50354	2.10458	1.69046	1.15959	0.844107	1.17244	2.84419	1.42691	5.5965	2.00777	0.616253	1.10355
Adipor2	0.690817	0.659982	1.38943	0.909555	0.805054	0.892205	0.591042	0.878819	0.848584	0.867513	0.842189	0.725238	1.24077	1.73469	0.770212	0.70817	0.519153	0.707467	0.385056	1.14089	0.409453	1.17595	1.61152	0.549695	0.225435
Adk	0.599495	0.103461	0.468283	1.03296	0.138442	0.684109	0.754995	0.388108	0.173071	0.856522	0.776882	1.00309	0.227445	0.239146	0.523349	0.941542	0.0897636	0.174481	0.35105	0.279656	0.293945	0.428373	0.834735	0.425124	0.201508
Adm	0.228453	0.0212886	0.206971	0.294822	0.030484	0.181369	1.51119	0.0107698	0.104209	0.212812	0.0904714	0.104235	0.0150278	0.00350522	1.11226	0.573636	0.0376982	0	0.382575	0.255462	0	0.218259	0.150266	0	0.242254
Adnp2	0.0675308	0.0477612	0.126485	0.0498489	0.0415476	0.0715681	0.113093	0.0266125	0.0133516	0.0587994	0.152208	0.109528	0.0166313	0.0517309	0.0559302	0.0295842	0.037112	0.0239698	0.0513474	0.0223826	0.023568	0.0818739	0.0854614	0	0
Ado	0.100677	0.137757	0.123952	0.136193	0.0488725	0.110133	0.105564	0.058884	0.0640411	0.132384	0.150448	0.183372	0.0371531	0.00445582	0.107842	0.155118	0.236835	0.173517	0.195948	0.101307	0.251953	0	0.0252402	0.068327	0
Adora1	0.0576288	0.0402705	0.0163069	0.124762	0	0.137289	0	0.00054485	0	0.0955961	0.0469836	0.0770215	0	0	0.103338	0.13877	0	0	0.14479	0	0	0	0.0353067	0.0217434	0.213828
Adora2b	0.00564026	0.0935584	0.000711782	0	0	0.0152047	0.219923	0	0	0.00202604	0.0119298	0	0.588193	0	0.0113281	0.00521507	0.306009	0.365185	0.023047	0	0	0.265507	0.0167775	0	0
Adora3	0	0.0646846	0	0	0.0809179	0	0.00401965	0.0382089	0	0	0	0	0.0460127	0	0	0	0	0.0311627	0	0	0	0	0	0	0
Adpgk	0.170387	0.186325	0.174482	0.121373	0.135733	0.142671	0.247845	0.163569	0.542892	0.107445	0.186871	0.234742	0.384517	0.505308	0.137342	0.13253	0.15682	0.157552	0.0264017	0.084016	0.0908884	1.45938	0.274619	0	0.0386832
Adprh	0.39128	0.905363	0.452898	0.454254	0.73776	0.389302	1.5455	0.31025	0.474897	0.292324	0.279785	0.425092	1.06956	1.01547	0.4541	0.912746	0.860224	1.27584	0.288932	0.413571	0.882493	0.699266	0.402554	0.0597104	0.0271017
Adprhl2	0.273609	0.201151	0.316344	0.194274	0.25868	0.218827	0.180884	0.208511	0.28107	0.203416	0.353509	0.174614	0.0518277	0.248297	0.244426	0.299602	0.258632	0.0968682	0.287028	0.257534	0	0.0136296	0.462458	0	0.251082
Adprm	0.199253	0.115401	0.197119	0.219772	0.258033	0.124079	0.0971063	0.264832	0.169844	0.0679988	0.161325	0.201322	0.0974143	0.145421	0.231502	0.0774604	0.19009	0.113346	0.146713	0.291364	0	0.215126	0.128679	0.147734	0.186303
Adra2a	0.000459377	0.00973062	0.0479702	0.000463535	0.0245866	0	0.0475491	0	0	0.00212373	0.0301704	0.000697333	0	0	0	0.020357	0	0	0.078025	0.00988929	0	0	0.0420232	0	0
Adra2c	0.0652222	0.00197051	0.00262768	0.0360045	0.00553157	0.0763385	0.00889669	0.00465745	0	0.104265	0.240454	0.0445477	0	0.0573496	0.0941142	0.39309	0.0715896	0	0.0965226	0.0638447	0	0	0.00590582	0	0
Adrb1	0.129339	0.246736	0.192499	0.166883	0.249564	0.15369	0.00616832	0.0138221	0	0.106783	0.318286	0.0829441	0.0375485	0.103763	0.0894374	0.27388	0.113946	0.0601193	0.138207	0	0	0	0.472793	0	0.122158
Adrb2	0.202703	0.25649	0.144693	0.16651	0.288876	0.118779	0.0435466	0.570473	0.588571	0.0972237	0.187794	0.132917	0.683412	0.791861	0.370065	0.114151	0.324499	0.493461	0.0270668	0.256939	0	0.859094	0.030099	0.378932	0
Adrm1	1.13962	0.935206	1.72752	1.23298	0.943799	1.21031	0.85285	0.778979	0.680945	1.07641	1.19519	1.67988	0.686025	0.950865	1.22537	1.15005	0.641911	0.745948	0.87481	1.02306	0.521916	0.114562	1.90107	0.407294	0.0954635
Adsl	0.319475	0.220769	0.440568	0.343675	0.378442	0.417961	0.210168	0.248865	0.159471	0.253254	0.424101	0.637361	0.169627	0.191989	0.210375	0.163855	0.1897	0.250503	0.171576	0.068012	0	0.28019	0.254671	0	0.0151489
Adss	0.744626	0.517295	2.13298	0.87038	0.852482	0.970725	0.527101	0.954118	0.800054	0.711076	0.730816	0.928175	0.498868	0.912036	1.11394	0.757839	0.420147	0.912504	1.01117	1.39633	0.31459	0.0272593	2.46462	0.0632071	0
Adssl1	0.121888	0.668011	0.349685	0.0550533	0.133706	0.110289	0.0184037	0	0.0774387	0.0982899	0.0789479	0.106533	0.978642	0.0224449	0.0773425	0.128946	0.42055	1.68721	0.234759	0.056946	0	0.535936	0.16143	0.712259	0
Aebp1	0.630165	0.102232	0.137166	0.135174	0.174642	0.518309	23.8316	0.0949476	0.125966	0.771344	0.360014	0.244306	0.0140659	0.171192	0.886804	10.4394	0.0601378	0.195446	1.21606	1.38628	0	0	0.0127469	0.0217434	0
Aebp2	0.552917	0.618562	0.418529	0.687254	0.638363	0.609011	0.549279	1.13872	0.474612	0.291535	1.30809	0.539369	0.448741	2.57048	0.625461	0.49959	0.445041	0.726723	0.497481	0.796421	3.34329	0.109422	0.300343	0.106136	0.0386832
Aen	0.0490917	0.0165708	0.044575	0.0320871	0.0895549	0.0486345	0.0811653	0.0308565	0.0618621	0.0965899	0.0825416	0.0888921	0.0104971	0.103351	0.0437407	0.0222513	0.0526843	0.0891037	0.0298269	0.108968	0	0	0.0314151	0.0217434	0
Aes	1.1908	0.637027	1.56426	1.7518	1.46121	1.56415	0.991692	2.29576	1.44153	1.62599	1.39105	1.81529	0.718986	1.58336	0.937014	1.22582	1.16132	0.675919	1.87201	0.878721	1.66763	0.0136296	1.91725	0.234533	0.983494
Afap1	0.552713	0.0945416	0.389934	0.317983	0.0765944	0.397122	0.449789	0.213983	0.075902	0.501184	0.681835	0.406461	0.0822776	0.0959293	0.597228	0.618403	0.201125	0	0.647777	0.419711	0	0	0.31314	0	0.0302978
Afap1l1	0.0657254	0.0171173	0.0180704	0.153573	0	0.0740624	0.0372377	0	0	0.0463867	0.198274	0.0805214	0.0328397	0	0.046152	0.118492	0.0110609	0	0.0128605	1.39406	0	0	0	0	0
Afap1l2	0.0729343	0.0110197	0.083853	0.184636	0.00318957	0.107395	0.0941426	0.0102544	0.049991	0.0810441	0.112278	0.0536019	0.0308157	0	0.144365	0.346198	0	0.0369211	0.0845	0.146599	0	0	0	0	0
Afdn	1.63187	0.641547	2.83207	0.919446	0.304375	1.34577	0.605253	0.161685	0.1618	1.23949	2.04984	1.22399	0.655629	0.0500929	2.05627	0.414893	0.346728	0.442952	1.07421	2.82215	0	0.29589	1.31054	0.106271	0.0475107
Aff1	0.253648	0.370995	0.432425	0.324346	0.64405	0.225002	0.659984	0.421814	1.3507	0.358966	0.4972	0.134703	0.702598	0.809858	0.333863	0.41224	0.364459	0.846949	0.452668	0.0564072	0.731925	1.31539	0.199202	0.17439	0.134654
Aff3	0.0141116	0.00162294	0.00585197	0	0.0428025	0.0178373	0.053927	0.339539	1.11225	0.00660369	0	0	0.0754704	0.0460197	0.00848263	0.0350617	0	0.016489	0	0.00967797	0	0	0	0	0
Aff4	1.47279	0.926944	2.31143	1.41155	0.675227	1.51627	1.20365	1.49883	1.94945	1.25563	2.51867	1.23487	1.01871	2.02528	1.27975	1.12411	1.25872	1.22341	1.46617	1.14177	0.667334	1.03538	1.92357	0.23602	0.195746
Afg1l	0.0403837	0.0275364	0.0748147	0.0457317	0.0298197	0.0424519	0.023559	0.029713	0.136877	0.0381579	0.118866	0.0533366	0.0329462	0.0288946	0.0750686	0.0040381	0	0	0	0	0	0	0	0	0.23762
Afg3l1	0.61724	0.375498	0.619209	0.656981	0.529958	0.586968	0.428239	0.383592	0.39807	0.522631	0.872476	0.801814	0.464621	0.635152	0.408767	0.537826	0.267562	0.385369	0.716678	0.591075	0.595393	0.411408	0.5382	0.572905	0.0088275
Afg3l2	0.346594	0.335172	0.48393	0.413366	0.656365	0.505564	0.191505	0.416494	0.39071	0.316425	0.597735	0.443877	0.251763	0.554154	0.443292	0.368589	0.609533	0.364205	0.247853	0.424791	0.458267	0	1.02146	0.25256	0.312841
Afmid	0.0134619	0.00951571	0.00449872	0.00172923	0.0479208	0.0032694	0.0120983	0.0424167	0	0	0.0167515	0.00125533	0	0.0310349	0	0	0	0	0.114012	0	0	0	0	0	0
Aftph	1.1337	0.76316	0.767991	0.832203	0.509608	0.76634	0.457616	0.497548	0.528462	0.922343	1.2978	0.596801	0.572782	0.538209	0.656074	0.592437	1.07205	0.544248	0.571097	0.674923	1.28011	0.145962	0.969055	0.31561	0.0815012
Aga	0.487511	0.655701	0.786309	0.575734	0.291975	0.472837	1.05326	0.243287	0.225113	0.539123	0.42295	0.422356	0.328348	0.214129	0.305404	0.635245	0.383223	0.12604	0.790658	0.996668	0.102738	0	0.736233	0.339901	0.0359292
Agap1	0.133513	0.0284132	0.273054	0.223711	0.0274731	0.18324	0.428546	0.0915284	0.053316	0.16249	0.166726	0.245182	0.013027	0.0888435	0.0552316	0.372538	0.129934	0.0782486	0.248336	0.28578	0.0959509	0	0.162269	0.0217434	0
Agap2	0	0.0279864	0.0135237	0.00819853	0.46516	0	0.0231267	0.245204	0.166321	0.0039822	0.00600962	0.0273703	0.0317851	0.238175	0	0	0.089454	0	0.15605	0	0	0.194035	0	0	0
Agap3	0.120467	0.159045	0.278842	0.148512	0.145277	0.12853	0.189904	0.117914	0.153978	0.178974	0.267507	0.215099	0.0784261	0.305594	0.194712	0.123977	0.271333	0.23041	0.36208	0.396165	0.213044	0	0.0471911	0	0.0151489
Agbl3	0.046409	0.0458363	0.0857902	0.0357515	0.0325088	0.0365675	0.0723176	0.0385642	0.0314989	0.03644	0.0413713	0.0436415	0.0169253	0.00445582	0.0363728	0.0218948	0	0.0313064	0.0350976	0.0404261	0	0.118514	0.0325931	0	0
Agbl5	0.0673633	0.00345757	0.0302086	0.0272643	0.00490298	0.0573532	0	0.0402973	0.0315973	0.0624097	0.044027	0.0920379	0.00646327	0	0.00741725	0.00282927	0.0557652	0	0.0254553	0.0695096	0	0	0.0190585	0.108678	0
Ager	0.00760608	0.0181641	0.00486924	0.0120487	0	0	0	0.00704085	0.0328185	0.0407907	0	0.00174831	0.0336805	0	0	0.018149	0	0	0	0.122302	0	0	0.0201854	0	0
Agfg1	0.401939	0.181051	0.249543	0.468814	0.589742	0.449344	0.65979	0.519262	0.36621	0.473532	0.45605	0.45308	0.340076	0.675268	0.589028	0.193553	0.48619	0.11368	0.242303	0.372583	0.33805	0.1945	0.168291	0.100998	0
Agfg2	0.215627	0.197906	0.270441	0.0867122	0.206508	0.158431	0.200519	0.131694	0.069657	0.152203	0.199243	0.143526	0.165414	0.326152	0.171089	0.233148	0.169153	0.176858	0.187032	0.228106	0	0.0511004	0.27669	0.119475	0.0931515
Aggf1	0.572758	0.375972	0.561739	0.642185	0.541576	0.746108	0.649258	0.463311	0.459817	0.568148	0.816383	0.922382	0.413268	0.423746	0.615849	0.344292	0.309314	0.305487	0.176086	0.685003	0.742554	0.446781	0.438713	0.233466	0.282691
Agk	0.0702412	0.0215214	0.0481813	0.0570991	0.0621846	0.0931411	0.102111	0.143635	0.129221	0.0392513	0.00747268	0.225354	0	0.126764	0.0650062	0.109664	0.0103964	0.161502	0.0945069	0.00907215	0	0	0.11917	0	0
Agl	0.122808	0.0873136	0.055718	0.109707	0.0925262	0.1214	0.141517	0.0290079	0.0619211	0.10869	0.256471	0.0732585	0.0928452	0	0.163543	0.392926	0.0639203	0.0729273	0.146937	0	0	0.271003	0.176081	0	0.0088275
Agmo	0.000831533	0.0918637	0	0.00338381	0	0	0.0503248	0	0	0	0	0.00115893	0	0	0	0.0115783	0.0990233	0	0	0.141571	0	0	0	0	0
Ago1	0.170651	0.134444	0.146238	0.151991	0.141059	0.148748	0.178106	0.158433	0.154989	0.17715	0.345956	0.178731	0.125163	0.160153	0.124834	0.327465	0.0582439	0.184027	0.124037	0.0737233	0.0728514	0	0.142595	0	0.489424
Ago2	0.29481	0.588525	0.554766	0.293404	1.17564	0.380996	0.442964	1.05078	1.11961	0.205798	0.711991	0.406237	0.641799	1.21747	0.461483	0.492902	0.569311	0.796589	0.530227	0.388722	0.304533	0.761842	0.309618	0.483008	0
Ago3	0.215321	0.330741	0.265532	0.104764	0.182513	0.24797	0.277163	0.212477	0.248797	0.223607	0.343123	0.1986	0.20214	0.300376	0.174605	0.270719	0.53082	0.344904	0.271346	0.648496	0.318545	0.362142	0.0897664	0.0783361	0.0239764
Ago4	0.0621325	0.0602947	0.0470582	0.0490853	0	0.0113693	0.0409421	0	0.0175479	0.049684	0.04168	0.0595239	0.0145389	0	0.0326883	0.028515	0.0901955	0.0833599	0	0	0	0	0	0.123875	0
Agpat1	0.181804	0.145142	0.292014	0.142768	0.195976	0.116525	0.18707	0.165501	0.295089	0.109299	0.143877	0.100151	0.170938	0.176986	0.245714	0.167718	0.258519	0.00862938	0.107579	0.0736464	0.54631	0.13029	0.222777	0.0843313	0
Agpat2	0.490373	0.248959	0.49772	0.417927	0.314024	0.515027	0.119551	0.17713	0.129168	0.422139	0.313454	0.359136	0.150934	0.206094	0.538665	0.286688	0.29534	0.214062	0.393605	0.454149	0.167968	0.366088	1.01629	0.225679	0
Agpat3	0.263159	0.319321	0.351438	0.284538	0.778158	0.300233	0.309605	0.544216	0.597098	0.299814	0.160239	0.270496	0.188766	0.432392	0.261294	0.397948	0.374815	0.110914	0.431495	0.288384	0	0.234296	0.513605	0.156109	0.440159
Agpat4	0.0161701	0.268712	0.0201463	0.0430615	0.128732	0.0579851	0.495935	0.105049	0.138074	0.0325662	0.001345	0.11883	1.01606	0.366387	0.0163433	0.2481	0.393366	0.628171	0.138278	0.457214	0.810433	0	0	0.155171	0
Agpat5	0.138025	0.464299	0.467156	0.330951	0.777457	0.324745	0.387216	0.475621	0.150792	0.263515	0.328731	0.636693	0.268105	0.671546	0.399255	0.301148	0.349575	0.668887	0.114183	0.454658	0	0.25892	0.643954	0.264297	0.0182743
Agps	0.334748	0.459278	2.79302	0.339178	0.213821	0.311423	0.285628	0.125839	0.243145	0.272656	0.648027	0.307759	0.264385	0.271736	0.461991	0.19249	0.24829	0.4679	0.0814322	0.415207	0.172667	0.131799	2.2415	0	0
Agr2	0.0127416	0	0.00826041	0.0498607	0	0	0	0	0	0.079676	0.0471633	0.00707494	0	0	0.00389943	0.0166011	0	0	0.0205088	0	0	0.441852	0	0	0.0542035
Agrn	0.582451	0.054937	0.206746	0.308392	0.0422082	0.431585	0.343436	0.0142673	0.082269	0.323619	0.516095	0.207536	0.0847533	0.0310989	0.43377	1.50709	0.0363833	0.160905	0.268161	0.927937	0.0969556	0	0.507468	0.0217434	0
Agt	0.093617	0.0231874	0.0345182	0.24676	0	0.15479	0.0860212	0.00054485	0	0.136925	0.180106	0.133267	0.0145863	0	0.18458	4.22415	0.0513248	0.0602526	0.0952213	0.106947	0	0	0.130303	0	0.570726
Agtpbp1	0.112544	0.151296	0.130082	0.116589	0.157869	0.0770183	0.277473	0.112928	0.175653	0.10853	0.168812	0.206622	0.288829	0.131236	0.114924	0.276228	0.187285	0.241516	0.0901415	0.346873	0.0415446	0.162678	0.0994507	0	0.0481974
Agtr1a	0.00683057	0.00373603	0.903665	0.000463535	0.010373	0.0365469	0.266502	0	0	0.0142145	0.0101215	0.00213444	0	0	0	0.1132	0	0	0.0549002	0	0	0.0272593	0.615854	0	0
Agtrap	0.293555	0.466385	0.74241	0.307089	0.697001	0.250302	1.00344	0.174121	0.204299	0.308084	0.528663	0.231351	0.290337	0.799267	0.446297	0.47772	1.49405	0.838328	0.312427	0.30621	0.635293	0.953085	0.70986	0.154922	0.0747083
Agxt2	0.000466498	0	0.0286728	0	0	0	0	0	0	0	0	0	0	0	0	0	0	0	0	0	0	0	0	0	0
Ahctf1	0.163203	0.100522	0.0841777	0.134021	0.156359	0.16173	0.242342	0.17583	0.493564	0.0906614	0.264154	0.112462	0.175864	0.21816	0.175076	0.236374	0.281119	0.156053	0.0255428	0.157971	0.694466	0.389864	0.202173	0.0217434	0.0779618
Ahcy	0.234623	0.0912217	0.291051	0.286892	0.20329	0.392461	0.0952339	0.31204	0.31649	0.212967	0.12756	0.438562	0.0995428	0.353215	0.232187	0.767119	0.138642	0.0688191	0.149073	0.0286692	0	0	0.525063	0.0595344	0.0151489
Ahcyl1	0.399192	0.232211	0.58594	0.477144	0.188321	0.371571	0.679346	0.0724951	0.207304	0.428332	0.453304	0.572696	0.120131	0.157679	0.48001	0.714908	0.281408	0.417481	0.67455	0.609237	0.408953	0	0.437413	0.0498132	0.185349
Ahcyl2	0.179121	0.25266	0.149329	0.122974	0.158844	0.19114	0.105877	0.233877	0.0832844	0.151573	0.186481	0.127892	0.349186	0.466967	0.240475	0.126213	0.346284	1.28967	0.296658	0.121209	0.580962	0	0.0214007	0	0
Ahdc1	0.0828407	0.0222448	0.0253895	0.0936127	0.118077	0.10655	0.160583	0.122815	0.136741	0.139786	0.154915	0.0801909	0.100114	0.0517609	0.170258	0.27854	0	0.03849	0	0.117526	0	0	0.040958	0	0
Ahi1	0.126282	0.110273	0.147999	0.087628	0.339981	0.146644	0.496666	0.180013	0.0922254	0.174049	0.296337	0.204895	0.100757	0.314735	0.163687	0.581901	0.0582734	0.37856	0.25268	0.257208	0	0.173349	0.121787	0.0414637	0
Ahnak	2.77597	0.87517	2.96761	1.0334	1.56335	2.06834	7.52348	0.563458	0.538834	1.89722	2.69406	1.23757	2.76938	2.33312	4.29386	2.67427	7.36408	7.95627	2.98702	4.1424	1.18151	0.598038	2.51466	0.713785	0.0151489
Ahnak2	0.0667486	0.127021	0.375968	0.0193317	0.0184314	0.103791	1.44065	0	0.0238184	0.101556	0.134205	0.0323539	0.0390033	0	0.151806	0.463952	0	0.130794	0.171379	0.246399	0	0	0.118977	0.0217434	0.0182743
Ahr	0.36999	0.167148	0.163084	0.253004	0.256294	0.426413	0.0968508	0.0452164	0.217474	0.389696	0.51848	0.2026	0.703318	0.342636	0.291086	0.305551	0.0291599	0.208348	0.585053	0.183788	0.079564	0.652143	0.101218	0	0
Ahsa1	0.614448	1.00732	0.731307	0.823994	0.798361	0.821435	0.698513	0.795654	0.76804	0.623664	0.636496	1.14433	0.473274	0.546872	0.92048	0.745114	0.485506	0.733154	0.739447	0.66162	0.535293	0.852121	1.20869	0.276679	0.377395
Ahsa2	0.331924	0.260077	0.323664	0.482923	0.343345	0.367387	0.331192	0.172736	0.250405	0.343814	0.450799	0.342907	0.307009	0.227269	0.200122	0.547034	0.196553	0.0558965	0.559154	0.345986	0.0406554	0.0591279	0.285743	0	0.123522
Aicda	0.00905911	0	0	0	0	0.0250322	0	0	0	0.0112667	0	0.0354027	0	0	0	0	0	0	0	0	0	0	0	0	0
Aida	0.194878	0.256045	0.161925	0.150687	0.259101	0.274822	1.03527	0.147046	0.707569	0.108228	0.115649	0.325529	0.308374	0.371529	0.205042	0.389133	0.44564	0.424849	0.535732	0.36094	0.417324	0	0.296395	0.143572	0
Aif1	0.0760256	15.1665	0.128746	0.104434	0.249824	0.19391	0.13741	0.116208	0.167167	0.10993	0.0912472	0.558758	6.7061	0.181861	0.0494584	0.100224	10.2266	2.27577	0.477143	0.177215	3.72168	0	0.0557563	0.278507	0.747083
Aif1l	0.00167221	0.00387473	0.0652956	0.00261529	0.00692148	0	0.0806881	0	0.0252657	0.0151593	0	0.0919933	0	0.0292305	0.0458005	0.158324	0	0	0	0.0794123	0	0	0.0313992	0	0
Aifm1	0.42276	0.208119	0.549349	0.48876	0.259621	0.4113	0.238089	0.282396	0.247694	0.390931	0.436846	0.926478	0.0833306	0.324219	0.340967	0.180599	0.113375	0.0998179	0.305094	0.690823	0	0	0.368382	0.0696621	0.448153
Aifm2	0.176669	0.0688676	0.313008	0.261228	0.0835658	0.218155	0.135664	0	0.0326937	0.174913	0.17792	0.174575	0	0.0369537	0.155976	0.20875	0.0125661	0.202769	0.124338	0.235198	0	0	0.335935	0	0.431332
Aifm3	0.00785394	0	0.0317193	0.0100092	0.00990832	0.00779005	0	0	0	0	0.0352212	0.00188242	0	0	0.0263491	0	0	0	0	0	0	0	0	0	0
Aig1	0.830114	0.313688	1.08667	0.761323	0.240982	0.89367	0.629821	0.343092	0.241597	0.783787	0.780921	0.823725	0.436779	0.338293	0.862444	0.700306	0.495625	0.30843	0.528527	0.781297	0	0	0.686221	0.109458	0.522915
Aim2	0.00774576	0.616517	0.0543815	0	0.705771	0	0.0287717	0.523895	0.85199	0.00305869	0	0.0600749	0.561056	0.661343	0	0.0367926	0.394978	0.658459	0.101501	0.171161	0.363382	0.520524	0.133392	0	0.258518
Aimp1	1.02607	0.595812	1.31045	1.08096	1.14005	1.19089	0.715215	0.727167	0.74989	1.01964	1.1044	1.52383	0.706532	0.957702	1.25892	0.943795	0.40308	0.943566	0.973441	1.12553	0.957401	0.18139	0.898622	0.455266	0.479537
Aimp2	0.437525	0.190365	0.374794	0.588845	0.316724	0.506773	0.373342	0.216266	0.220761	0.305435	0.424983	1.0945	0.217931	0.22388	0.582037	0.366095	0.2641	0.12822	0.397115	0.0656743	0.0554862	0.232288	0.715241	0.0217434	0.03531
Aip	0.258599	0.421039	0.277278	0.154097	0.59024	0.157981	0.338298	0.471828	0.4392	0.18697	0.247616	0.170051	0.266819	1.10934	0.152962	0.326565	0.363001	0.354302	0.504116	0.436884	0.30262	0.472594	0.282237	0.0217434	0
Airn	0.21884	0.00518104	0.128834	0.188551	0.0825684	0.204036	0.368491	0.0953091	0	0.218575	0.204759	0.0828981	0	0.0791711	0.143443	0.317021	0.0337732	0.0302551	0.237568	0.182628	0	0.194035	0.418378	0.146509	0.0779618
Ajuba	0.084859	0.00099169	0.113013	0.0826736	0	0.0394882	0.0598694	0.0096599	0.0118763	0.0691605	0.180213	0.0685845	0.0381904	0	0.383409	0.170543	0.097031	0	0.058812	0.114567	0	0	0	0	0
Ak1	0.0283422	0.00458274	0.0280665	0.0126151	0.00302491	0.010787	0.523424	0	0	0.0507206	0.00290846	0.00997211	0	0.0514777	0.0186456	0.246693	0	0	0	0	0	0	0.0238177	0	0.102099
Ak2	0.974449	1.26501	1.15727	1.21592	0.944024	1.16605	0.742019	0.540621	0.821961	0.869437	1.00099	2.07599	1.09841	1.1384	1.54381	0.772962	0.599148	1.17921	1.26726	0.673776	1.58612	1.02881	1.5798	0.123207	0.583664
Ak3	0.763854	0.262643	1.02628	1.62951	0.373969	1.01972	0.566095	0.162503	0.185117	0.996699	0.977794	1.04509	0.175998	0.262068	0.635011	1.06998	0.289599	0.200813	1.0107	0.731381	0.0969556	0.445894	1.17791	0.173545	0.225904
Ak4	0.0274486	0.0203805	0.0156235	0.0226101	0	0.0228887	0.0677242	0	0	0.0143403	0.0480146	0.0271809	0	0.0317536	0.232941	0.0535004	0	0	0	0.0226096	0	0	0.0678214	0	0
Ak6	0.551847	0.459093	0.51753	0.797334	0.448865	0.84013	0.639515	0.342082	0.48906	0.765682	0.710389	1.35558	0.790001	0.378363	0.717828	0.705811	0.64426	0.948383	0.747716	1.30554	0.38222	0.0136296	2.0995	0.266542	1.07099
Ak7	0.00514613	0	0.0219494	0.0216295	0	0	0.0013343	0.0177479	0	0.0344493	0.0065724	0.00058938	0	0	0.00530921	0	0	0	0	0	0	0	0	0	0
Akap1	0.243732	0.0426289	0.157376	0.206759	0.0125558	0.338392	0.0864187	0.0787155	0	0.122741	0.363983	0.275162	0	0.0498036	0.321499	0.182849	0.164085	0.168329	0.276784	0.141748	0	0.0784757	0.0907013	0.0506457	0
Akap10	0.0554766	0.11516	0.0898125	0.0848507	0.0362869	0.0391948	0.0552307	0.125147	0.0814519	0.0619224	0.0947024	0.0485444	0.0118	0.209571	0.0699802	0.0470388	0.0754701	0.0670961	0.0860224	0.0536769	0.206911	0	0.206519	0	0.0575248
Akap11	0.215558	0.15933	0.267183	0.197062	0.0875325	0.30746	0.249526	0.144689	0.125134	0.12837	0.597258	0.152695	0.116859	0.279392	0.0383128	0.466717	0.0442143	0.0330153	0.105604	0.389259	0.176817	0	0.122653	0	0
Akap12	0.135172	0.0324929	0.0169225	0.392341	0.13834	0.263563	1.62558	0.0416303	0.142036	0.152132	0.985696	0.64107	0.0299187	0.191395	0.564408	0.434834	0.0640759	0.0400795	0.579971	3.02524	0	0.108836	0	0	0
Akap13	0.338604	1.60777	0.513421	0.388409	4.06856	0.352435	2.11629	3.00869	1.78282	0.23237	0.781609	0.459027	1.63176	2.86111	0.703098	1.18792	2.09146	2.36658	0.627458	2.64911	1.96955	1.57999	0.526433	0.529364	0.420411
Akap17b	0.146744	0.085169	0.257022	0.223157	0.0279102	0.216885	0.12634	0.0658006	0.0299598	0.154008	0.234855	0.146003	0.0259281	0.109228	0.0226832	0.198673	0.104182	0.081359	0.617255	0.113483	0	0	0.103251	0.0604047	0.0706544
Akap7	0.0845941	0.116818	0.152302	0.0744022	0.0788114	0.0654799	0.109257	0	0.0518856	0.0415831	0.0810499	0.0699668	0.0111336	0.0719897	0.0974616	0.21575	0.392239	0.0687793	0.0615862	0.302008	0	0.26656	0.168416	0	0.0088275
Akap8	0.674003	0.443213	0.516345	0.540927	0.689029	0.475784	0.253352	1.07823	0.922491	0.614473	0.747551	0.778003	0.298124	0.923692	0.712298	0.198189	0.356191	0.515098	0.463782	0.685879	0.149974	0	0.534498	0.538656	0.215813
Akap8l	1.12193	0.965543	0.798998	1.00103	1.03475	0.798863	0.739322	1.58521	1.74672	0.809876	1.21049	0.594187	0.343328	0.837427	0.858233	0.364846	0.340943	0.611912	1.12862	0.839846	0.861052	0.538741	0.33765	0.260923	0.321943
Akap9	2.13975	1.02337	3.63307	1.96022	1.47131	2.21099	1.4165	1.52758	1.91137	2.11525	3.37336	2.1852	1.02167	1.81027	1.76848	2.27596	0.818481	1.01992	1.28178	1.59478	1.93047	1.46487	2.49813	0.644891	0.397755
Akip1	0.42526	0.185283	0.589449	0.452396	0.346968	0.338223	0.261583	0.081276	0.128594	0.462403	0.240103	0.380981	0.264409	0.206734	0.264244	0.141209	0.197321	0.284774	0.193196	0.208327	0	0.389401	0.901268	0	0.0088275
Akirin1	0.131945	0.372676	0.443879	0.117429	0.500007	0.172638	0.288337	0.421266	0.518791	0.188941	0.181913	0.138882	0.244065	0.517824	0.453319	0.17322	0.186433	0.155506	0.157646	0.479355	0.464487	0	0.355254	0.0751936	0
Akirin2	0.519579	0.515526	0.66072	0.508927	0.497456	0.637844	0.406611	0.504352	0.620283	0.505821	0.532122	0.616019	0.34438	0.445755	0.860432	0.992125	0.597575	0.439064	0.649759	1.03525	0.691616	0.0136296	0.580426	0.068327	0.0151489
Akna	0.00362578	0.114331	0.0266138	0.0152706	0.280703	0.0200316	0.041783	0.254926	0.237164	0	0.0155779	0.0618809	0.189499	0.441854	0	0	0.0345579	0.115505	0	0	0.405394	0.254739	0.0197157	0	0
Akr1a1	4.96194	7.05508	5.68348	6.43645	2.30876	5.22008	3.0016	1.75541	1.46433	4.67392	4.45771	5.71033	4.99768	2.76832	5.08974	5.79074	6.86727	5.0098	4.13025	3.76696	4.31817	2.13706	6.00477	1.95018	1.76293
Akr1b10	0.584864	0.609452	0.796769	0.911783	0.388907	0.614278	0.198856	0.309887	0.244417	0.689377	0.710682	0.646554	0.223558	0.187303	0.413437	0.646475	0.452846	0.129523	0.421305	0.304999	0.124494	0.516196	0.631634	0.190827	0.31844
Akr1b3	0.0873411	0.332505	0.8437	0.124276	0.440934	0.245616	0.341274	0.543354	0.500533	0.109657	0.0627281	0.128524	0.355047	0.517369	0.0239513	0.215909	0.397746	0.230953	0.129261	0.0958855	0	0.193114	1.04716	0.564363	0.747583
Akr1b8	0.134865	0.0296387	1.11722	0.121598	0.0243071	0.231805	1.06685	0.03522	0	0.14672	0.248347	0.0485754	0.020945	0.0341243	0.27098	0.369604	0.135816	0.0421301	0.333029	0.364046	0	0	1.23715	0.0900704	0.0088275
Akr1c12	0	0.00602508	0.0230722	0	0.0148248	0.00280286	0	0	0	0	0	0	0	0.0504256	0	0	0.0730167	0	0	0	0	0.159727	0	0	0
Akr1c13	0.0364355	0.107264	0.0955406	0.00495734	0.181807	0.0315726	0.000923626	0.139681	0	0.0112363	0.0617771	0.0187039	0.101592	0.203383	0	0.00745105	0.42311	0.233989	0	0.123086	0	0	0.00590582	0.0980152	0
Akr1c14	0	0	0.00780749	0	0	0	0.177151	0	0	0	0	0	0	0	0	0.0302502	0	0	0	0	0	0	0	0	0
Akr1c18	0.0051142	0	0.00933593	0.0086114	0.00844499	0	0.429245	0	0	0	0.00708147	0.000980361	0.0535582	0	0.0713654	0	0	0.359573	0	0.0183685	0	0	0	0	0
Akr1e1	0.335546	0.200512	0.246003	0.345168	0.163775	0.248698	0.18567	0.073292	0.0181402	0.3764	0.420693	0.415438	0.147413	0.0941749	0.286244	0.274626	0.500589	0.0718322	0.268345	0.172649	0.648417	0.198779	0.22095	0.141054	0.458072
Akr7a5	0.45686	0.117752	0.466203	0.473012	0.137134	0.345031	0.215435	0.0534002	0.12214	0.252247	0.277896	0.498922	0.271873	0.0468065	0.463364	0.295283	0.0825278	0.197216	0.167785	0.331998	0.2002	0	0.321521	0.0217434	0.874733
Akt1	0.232496	0.40326	0.407663	0.231031	0.254952	0.336661	0.479963	0.0918658	0.214273	0.30358	0.278466	0.387394	0.370278	0.22811	0.299668	0.363342	0.139321	0.728086	0.250479	0.592911	0.345142	0	0.257686	0	0.0182743
Akt1s1	0.105277	0.0724593	0.137845	0.204049	0.0179978	0.0944957	0.0418661	0.112769	0.108106	0.0428842	0.276925	0.168605	0	0	0.136131	0.113298	0.0173877	0.0110869	0.101206	0.00967797	0	0	0.298598	0	0.0481974
Akt2	0.154183	0.161869	0.409182	0.2073	0.334625	0.27555	0.323216	0.323606	0.33178	0.140964	0.242597	0.262439	0.417695	0.378665	0.323828	0.404785	0.159533	0.349826	0.343706	0.100167	0.282263	0.13029	0.546229	0.0498132	0.0088275
Akt2-ps	0.000987254	0	0.0209844	0	0.0105235	0	0.00379291	0.0104874	0.0507605	0	0	0	0	0.028044	0	0	0	0	0	0	0.0557367	0	0	0	0
Akt3	0.128588	0.0491036	0.0910672	0.0434678	0.124737	0.054558	0.129757	0.14252	0.380224	0.121632	0.0827126	0.109946	0.110177	0.153726	0.113853	0.0400168	0.0430112	0.145045	0.243415	0.0713929	0.365339	0	0.0828721	0	0
Aktip	0.788035	0.169734	0.808166	0.789598	0.140664	0.889343	0.179138	0.149688	0.184586	0.560973	0.745108	0.631756	0.0472696	0.0737727	0.728623	0.423244	0.206247	0.0594723	0.503862	0.403201	0.549728	0.15756	0.526046	0.13071	0.0941326
Alad	0.300946	0.167174	0.587106	0.34012	0.327156	0.394071	0.141013	0.102001	0.140269	0.389526	0.218232	0.442597	0.10937	0.139112	0.207388	0.180718	0.173986	0.0405581	0.166549	0	0.173476	0	0.858839	0.263102	0.143677
Alas1	0.699308	0.631056	0.411747	0.581016	0.10985	0.543253	0.477505	0.159008	0.144787	0.84625	0.639917	0.469739	0.466749	0.115194	0.347606	0.318891	0.346933	0.483651	0.871606	0.842597	0.375047	0.56934	0.400443	0.203202	0.381652
Alas2	0.0265682	0.0287002	0.033864	0.0141958	0.011076	0.0230385	0.121289	0.00206784	0	0.0478333	0	0.00948198	0.0601116	0.0891376	0	0.0347114	0	0	2.56038	0	0	0.140174	0	0	0
Alcam	0.397475	0.504006	3.61893	0.203007	0.0937838	0.357198	0.0311175	0.11966	0.403563	0.394553	0.350089	0.227593	1.38321	0.217606	0.45105	0.182726	0.469594	1.83847	0.578405	0.0364335	1.17713	0.865981	3.51359	0.341949	0.0151489
Aldh16a1	0.232826	0.175736	0.183005	0.180262	0.0872997	0.233833	0.0628851	0.0605887	0.327113	0.117667	0.186168	0.241692	0.196786	0.123101	0.203355	0.0581108	0.355498	0.23471	0.21456	0.132979	0.434777	0.198779	0.23872	0	0.0296692
Aldh18a1	0.138833	0.0780863	0.11949	0.296638	0.114709	0.177322	0.29005	0.12828	0.0563759	0.180919	0.253562	0.307622	0.0526888	0.187305	0.143413	0.295525	0.00487858	0.034626	0.282743	0.0911494	0	0	0.222434	0.218354	0.23156
Aldh1a1	0.0208998	0	0.023577	0.0165104	0.0186121	0.0133507	0.529578	0	0	0.01711	0.0232083	0	0	0	0	0.585747	0	0.0748593	0	0	0	0	0	0	0
Aldh1a2	0.00135532	0.0214818	0	0.00904689	0	0	0.30283	0.00539946	0.0165355	0	0	0	0	0	0	0	0.03011	0.727157	0	0	0.548783	0	0	0	0
Aldh1a3	1.1453	0.0582939	0.192928	0.0459749	0.0252877	0.437314	0.555667	0.0226932	0	0.221028	0.130422	0.487188	0.0547354	0.0365205	1.4997	0.136235	0	0	0.677763	0.0646998	0	0.285266	0.193154	0	0
Aldh1b1	0.00917609	0.105738	0.0274757	0.0100133	0	0.00786286	0.0134966	0.0330157	0.0598842	0.00203562	0.00193585	0.00460981	0.0207827	0.0596933	0.0494812	0	0.0118161	0.0134658	0.0676343	0	0	0	0	0	0
Aldh1l1	0.0201609	0.00405834	0.105077	0.0047654	0.00846004	0	0.0355373	0	0	0.00598928	0	0.00613311	0	0	0.0117087	0.0170368	0	0.155941	0.0918847	0	0.147265	0	0.0732401	0	0
Aldh1l2	0.0166731	0	0.0109945	0.018311	0.00930605	0.0212684	0.0208067	0	0	0.016462	0	0.0327484	0	0.0280352	0	0.11078	0	0	0	0	0	0	0.143984	0.0760427	0
Aldh2	1.8559	0.802373	0.414615	1.98342	0.109152	1.89973	1.27095	0.232278	1.69107	1.6992	2.47508	1.43605	1.23892	0.266614	1.73918	1.92972	1.69467	0.807326	2.09995	0.547721	0.230589	0.600551	0.423113	0.12558	0.450647
Aldh3a1	0.00426803	0	0.113013	0.00625962	0	0.0223361	0.00594747	0	0	0	0.00433321	0	0	0	0.018735	0	0	0	0	0	0	0	0.11193	0	0
Aldh3a2	0.206272	0.106855	0.970296	0.280528	0.203354	0.326388	0.34202	0.129681	0.0622669	0.216181	0.302828	0.317351	0.10815	0.0803293	0.252628	0.253297	0.212509	0.107491	0.225718	0.347346	0	0.234973	1.11264	0	0.0088275
Aldh3b1	0.117709	0.313206	0.420119	0.0694959	0.019559	0.0986874	0.190114	0.0194709	0.0471538	0.120734	0.107247	0.0675811	0.296445	0	0.0159091	0.127951	0.718675	0.546215	0.0386883	0	0.0798212	0.28413	0.1318	0	0
Aldh3b2	0.0717183	0.0093717	0.361144	0.312073	0	0.16734	0	0	0.0105502	0.0752239	0.0532522	0.0648253	0.02398	0	0.0149753	0	0	0.03849	0.0331218	0	0	0	0.159742	0	0.45988
Aldh4a1	0.12397	0.0444459	0.0669815	0.124747	0.0205027	0.0929649	0.0691941	0.076693	0.0346299	0.0200317	0.0482918	0.103681	0.0708376	0.0532967	0.129564	0.172242	0.0522438	0	0.0689703	0.0247075	0.105669	0.115157	0.178917	0	0
Aldh5a1	0.0219895	0.00328741	0.067308	0.173694	0.000927876	0.0462696	0.0023346	0.0165781	0	0.0676681	0.08549	0.185991	0	0.0443616	0.0752323	0.0183532	0	0	0.0637739	0	0	0	0.169306	0	0
Aldh6a1	0.177437	0.032647	0.126318	0.167916	0.0276445	0.196584	0.107431	0.0562963	0.031612	0.151711	0.131603	0.183216	0.0474112	0.0174571	0.143228	0.232653	0.0337604	0	0.102007	0.15785	0	0	0.0306085	0.0217434	0.126811
Aldh7a1	1.03682	0.078246	0.923198	1.06064	0.0848493	1.1625	0.460823	0.150061	0.106103	1.02495	1.13989	0.898993	0.0539671	0.0599593	0.753097	0.527507	0.310849	0	0.85594	0.115335	0.119474	0	0.966936	0.0217434	1.03285
Aldh9a1	0.44315	0.8654	0.588311	0.653655	0.512119	0.415409	0.22523	0.462236	0.480665	0.588036	0.412807	0.847516	0.935962	0.982848	0.526047	0.690259	0.893239	1.24932	0.890254	0.410896	0.582331	0.268709	0.729377	0.45054	0.58679
Aldoa	6.66915	4.60569	6.92485	9.12397	3.2379	8.23009	2.67556	3.13501	4.07634	7.97971	10.0323	4.90977	3.51423	4.84464	9.08201	6.78802	2.63085	3.20302	6.90613	4.62886	2.61839	6.08082	3.34638	0.876237	3.13273
Aldoart1	0.0446347	0.0234223	0.0615383	0.0444422	0.0113258	0.012723	0.010396	0.100144	0	0.0329678	0.0486376	0.00893053	0.0383981	0.0485114	0.0308305	0.0389196	0	0	0.1017	0.0886407	0	0	0	0	0
Aldoart2	0.024121	0.0402319	0.0378049	0.0315968	0.00960746	0.0276234	0.0104589	0.00054485	0	0.0369045	0.00342341	0.00508694	0.0181884	0.0416224	0.00977985	0.0742537	0	0	0	0.0733913	0	0.0136296	0	0	0
Aldoc	6.04408	0.442136	1.43098	10.6808	0.357064	7.41515	0.262093	0.21092	0.504731	7.12814	8.36922	5.3904	0.436141	0.516081	5.29361	4.54731	0.36721	0.536546	5.13835	0.656079	0.120772	1.60501	0.837864	0.136812	0.460745
Alg1	0.126542	0.132612	0.123835	0.0866865	0.152356	0.0979917	0.143364	0.126641	0.0717769	0.119037	0.0565633	0.0643474	0.0963183	0.126532	0.084961	0.0975319	0.201334	0.263838	0	0.202034	0	0.11817	0.011413	0.218531	0.0088275
Alg10b	0.0327477	0.0155557	0.0332516	0.0713384	0.0415445	0.00655579	0.0400399	0.0277055	0	0.0252632	0.00832674	0.0761482	0	0.0326471	0.00372378	0.120941	0.0248405	0.0323499	0.126316	0	0	0	0.106901	0	0
Alg11	0.0898336	0.0315971	0.0423427	0.0867846	0.0276809	0.105955	0.0770486	0.0712601	0.0294468	0.0343117	0.08639	0.155193	0	0.0401658	0.0880338	0.222613	0.0305675	0.0908827	0.240296	0.0857559	0	0	0.153158	0	0
Alg12	0.0166514	0.0628314	0.0147983	0.0372315	0.0198228	0.0113049	0.0104662	0.0368787	0.035995	0.0448927	0.0153986	0.0302167	0.0611752	0	0.067006	0.130361	0.0337086	0	0	0.0819295	0.090005	0	0.0256501	0.089214	0.0151489
Alg13	0.100109	0.117599	0.051174	0.154533	0.122277	0.154218	0.101527	0.0299372	0.0950531	0.200808	0.117811	0.157834	0.206143	0.113776	0.134286	0.105857	0.171495	0.0866614	0.0828106	0.0536769	0.136166	0.534976	0.0436145	0.0980152	0
Alg14	0.453829	0.0719581	1.24385	0.410164	0.0800674	0.50704	0.295889	0.0368944	0.113339	0.567508	0.305119	0.495978	0.109918	0.0386905	0.258603	0.495295	0.326242	0.122494	0.464043	0.689358	0	0.57213	1.42383	0	1.12461
Alg2	0.0923127	0.0349305	0.0950974	0.099866	0.0257007	0.107202	0.0853289	0.0689656	0.0730224	0.209133	0.20818	0.0372843	0.0617985	0.0271462	0.0245853	0.130908	0.0843545	0	0.166861	0.0223826	0	0	0	0.0751936	0.0088275
Alg3	0.0597142	0.215867	0.253294	0.122547	0.179717	0.120326	0.07635	0.0358129	0.131113	0.0939735	0.0879669	0.170332	0.0786816	0.382853	0.14306	0.176758	0.0713135	0.0832655	0.00800601	0.00908637	0	0	0.411667	0.227415	0.0151489
Alg5	0.95597	0.843363	0.760446	1.59385	0.919272	1.2487	0.718822	0.338762	0.358869	1.13167	0.757519	0.836191	0.497241	0.732842	0.665507	0.938496	0.411179	0.503042	0.751728	0.961151	0.124077	0.30107	0.880283	0.669615	0.936061
Alg6	0.0593953	0.0864115	0.0519435	0.118075	0.0551485	0.113	0.0546766	0.000886785	0	0.0262985	0.1048	0.168697	0.0641338	0.00807439	0.092412	0.060707	0.0205787	0	0.053964	0.170394	0	0	0.203956	0	0
Alg8	0.0997465	0.137614	0.0530834	0.135118	0.0227205	0.120418	0.109082	0.0181233	0.0580344	0.0781332	0.100211	0.265329	0.108504	0.00254737	0.21464	0.0356468	0.103997	0.105585	0.168771	0.0646998	0	0	0.407264	0	0.0088275
Alg9	0.163286	0.0937125	0.117645	0.127099	0.0489829	0.157356	0.0591281	0.0756545	0.0724197	0.156389	0.131124	0.135487	0.0742058	0.0544612	0.111708	0.0836648	0.0764109	0.0253252	0.104451	0.0330885	0.116469	0	0.094997	0.0760427	0
Alkbh1	0.256373	0.463183	0.119747	0.249764	0.361139	0.304586	0.223684	0.509654	0.733754	0.33423	0.489629	0.24796	0.398747	0.298228	0.393181	0.284082	0.0892625	0.0739392	0.573595	0.238787	0.229184	0.373618	0.517711	0.113149	0
Alkbh2	0.268236	0.210141	0.198087	0.123873	0.127432	0.245621	0.0862033	0.125034	0.0796668	0.29284	0.143702	0.148059	0.067774	0.179227	0.206633	0.133728	0.0998794	0.0504752	0.199885	0.0902487	0	0	0.141702	0.100459	0.0151489
Alkbh3	0.353949	0.166006	0.303613	0.271082	0.326095	0.291489	0.256383	0.174903	0.189384	0.327837	0.130148	0.308016	0.300292	0.0825408	0.346676	0.263248	0.101973	0.314249	0.217888	0.177908	0	0	0.292372	0.0803084	0.0967752
Alkbh4	0.0504009	0.0386743	0.040098	0.0475764	0.277436	0.0417925	0.0102902	0.170247	0.0924778	0.0363994	0.122481	0.0258308	0.0152328	0.199995	0.0373409	0.0622003	0.092178	0	0	0	0	0	0.0805683	0.147345	0
Alkbh5	0.512227	0.438263	0.4443	0.588087	0.3656	0.549992	0.45298	0.550381	0.655206	0.533312	0.805314	0.625419	0.398564	0.552981	0.504514	0.463865	0.4737	0.408582	0.50907	0.535923	0.576598	0.368091	0.701435	0.0760427	0.0840073
Alkbh6	0.686846	0.381701	0.648871	0.754899	0.399882	0.796006	0.220301	0.355812	0.469569	0.741394	0.706312	0.619072	0.316609	0.574308	0.403183	0.377957	0.118834	0.425859	0.550319	0.592902	1.25616	0.484777	0.401923	0.198039	0.320563
Alkbh7	0.251262	0.162263	0.318804	0.336801	0.167605	0.392384	0.205448	0.08955	0.129823	0.231166	0.191791	0.264822	0.126744	0.252431	0.318119	0.277042	0.0724762	0.110854	0.278625	0.149642	0.154967	0	0.13862	0.107567	0.223693
Alkbh8	0.131001	0.0738086	0.13505	0.0937583	0.0943674	0.192497	0.0935219	0.147092	0.206338	0.192863	0.299419	0.252859	0.0509976	0.0680112	0.181992	0.134611	0.0578196	0	0.176605	0.271345	0	0	0.0277953	0	0.0088275
Alms1	0.0277057	0.0167154	0.0261975	0.0221936	0.00956201	0.00294857	0.0324466	0.0316254	0.019954	0	0.0436428	0.00508291	0.0110784	0.0669713	0	0	0.121998	0.0194795	0.0945696	0	0	0	0	0	0
Alox12	0.000812818	0	0.0473056	0.00231006	0	0	0	0	0	0	0	0.000879821	0	0	0.0116866	0.000775752	0	0	0	0	0	0	0	0	0
Alox15	0.0164364	0.00954568	0.280913	0.0657894	0	0.0348797	0	0	0	0.00796442	0	0.0487868	0.0084573	0	0.0148589	0	0	0	0	0	0	0	0.0887367	0	0
Alox5	0	0.018891	0	0.00345562	0	0.0161277	0	0	0	0.00419942	0	0.00207681	0	0.0231334	0	0	0.215368	0.109845	0	0	0	0.723367	0	0	0
Alox5ap	0.0601075	3.57123	0.0513123	0.0602272	0.0524555	0.0985654	0.0607846	0.0841278	0.0623318	0.0508682	0.0497435	0.265736	15.3436	0.0463697	0.0941856	0.0099226	8.941	12.1038	0.312483	0.100314	0.447007	17.7468	0.0393902	0.0217434	0.0151489
Alox8	0.00633461	0	0	0	0.0155101	0	0	0.0228091	0	0	0	0	0	0.223928	0	0	0	0	0.0402492	0	0	0	0	0	0
Aloxe3	0	0	0.00636822	0	0	0	0	0	0	0	0	0	0	0	0	0	0	0	0	0	0	0	0	0	0
Alpk1	0.0482078	0.104588	0.0559651	0.0159232	0	0.015804	0.0742509	0	0.0303832	0	0.0264893	0.0224152	0.184442	0	0.00940698	0.112419	0.0817585	0.0444098	0	0.0605278	0.21502	0	0.0645215	0	0.119721
Alpl	0.906681	0.00842662	0.0975714	0.412232	0.0131996	0.738931	0.0766337	0.033417	0.0206694	0.687645	0.572455	0.738103	0.0432014	0.00672532	0.421138	0.585433	0	0	0.616582	0.11735	0	0.592257	0	0.0506457	0.058092
Als2	0.0231348	0.0242593	0.0238427	0.0227843	0.00477954	0.0404307	0.0255327	0.0288339	0.0153818	0.0390399	0.0350703	0.0534407	0.00925109	0	0.00431202	0.0953454	0.00912709	0	0.00753926	0.0697421	0	0	0	0	0
Als2cl	0.0858079	0.045738	0.1162	0.0671014	0.0147394	0.0627316	0.0165551	0.175057	0.0065537	0.104314	0.0157186	0.0509735	0.0564163	0.0108589	0.0815959	0.0344034	0.00771971	0	0	0.124841	0	0.158481	0.0105976	0	0
Alyref	0.409781	0.477037	0.6692	0.951	0.405025	0.512683	0.371947	0.653427	1.1798	0.560351	0.551318	1.84212	0.518512	0.977075	0.871306	0.59758	0.453427	1.31232	0.667824	0.525654	0.339913	0.551114	1.90271	0.164794	0.017655
Alyref2	0.0635888	0.0894914	0.0422772	0.117307	0.100919	0.125934	0.104177	0.0480297	0.270403	0.119786	0.0314254	0.212736	0.188347	0.093827	0.073432	0.0859839	0.0764495	0.112289	0.130324	0.282857	0	0	0.0392428	0	0
Amacr	0.0800269	0.0290235	0.0817521	0.115417	0	0.0839114	0.0867422	0.0378749	0.03017	0.0994779	0.133433	0.157526	0.0207184	0.0468415	0.0953167	0.0650598	0	0	0.0814372	0.00907215	0	0	0	0	0
Ambra1	0.094996	0.0667169	0.102457	0.117627	0.0794214	0.0559615	0.0894092	0.131699	0.0984477	0.115946	0.151373	0.113875	0.0916495	0.0392078	0.0877407	0.110331	0.128261	0.1565	0.0402059	0.133531	0.023568	0	0.0785779	0.0448049	0.0492645
Amd1	0.758485	0.318771	2.4664	0.662816	0.980117	1.03796	0.416132	1.25372	0.525013	0.785966	0.771575	0.715938	0.316854	0.830036	0.957608	0.466061	0.39251	0.399712	1.22429	0.210803	0.513416	0.219006	2.33501	0.153426	0.017655
Amdhd1	0.00151544	0	0.00888945	0.0245653	0	0	0	0.0324487	0	0	0	0.00506812	0	0	0	0	0	0	0	0.0240145	0	0	0.0197157	0	0.0088275
Amdhd2	0.110114	0.647341	0.31715	0.0692867	0.157895	0.0914365	0.196769	0.115555	0.130972	0.0928643	0.100821	0.0469164	0.395636	0.1019	0.0615213	0.22887	0.444956	0.384999	0.0555719	0.117693	0.149042	0.0136296	0.143571	0	0.0618269
Amer1	0.298751	0.0675644	0.419688	0.305323	0.0784756	0.343821	0.0978415	0.117813	0.123166	0.287242	0.628245	0.328645	0.00767745	0.0883565	0.138971	0.234476	0.0787743	0.0197055	0.256047	0.129817	0	0	0.0960963	0	0
Amer2	0.00759781	0.00430969	0.081991	0.00173828	0	0.00409073	0	0	0	0.00273375	0	0.00238679	0	0	0	0.0364176	0	0	0	0	0	0.446357	0	0	0
Amfr	0.334429	0.297024	0.526762	0.347196	0.301727	0.277264	0.401436	0.267157	0.402887	0.234324	0.296564	0.259675	0.281603	0.410639	0.28411	0.436115	0.554948	0.58157	0.162696	0.563735	0.249415	0.0136296	0.207534	0.114174	0.215735
Amhr2	0.18803	0.00936175	0.0531813	0.164278	0.00590078	0.221711	0.0169067	0	0	0.284422	0.11122	0.121748	0	0.0185067	0.141423	0.154294	0	0.0134658	0.0270668	0.0223137	0	0	0	0	0.0088275
Amigo1	0.0383952	0.00327774	0.0573591	0.0353532	0.0228205	0.0082435	0.0214979	0.038126	0	0.0556366	0.0350719	0.0297467	0	0	0	0.0165054	0.0817027	0.0190027	0	0	0	0.0511004	0.0405463	0	0
Amigo2	0.0150416	0	0.012468	0.0104807	0	0.0380035	0.0398208	0.0744643	0.0115571	0.0289755	0.00265545	0.0358262	0	0	0.0160062	0.0207514	0	0.0789939	0	0.106564	0	0	0	0	0
Amigo3	0.00574812	0.0202849	0.0307786	0.0287143	0	0.00235886	0.00947753	0	0.0224503	0.0260741	0	0.0138047	0	0	0.0106947	0	0.0150844	0	0	0	0	0	0	0.0506598	0.340623
Ammecr1	0.206018	0.0468878	0.112873	0.186237	0.0202909	0.256188	0.290817	0.0360882	0.134351	0.107945	0.183172	0.309873	0.265075	0.0449439	0.140905	0.158844	0.0506406	0.175896	0.141685	0.0825895	0	0	0.338987	0	0
Ammecr1l	0.403405	0.264948	0.402605	0.46837	0.199752	0.41489	0.40062	0.207556	0.274382	0.50201	0.65447	0.415179	0.185405	0.135418	0.485916	0.551492	0.372927	0.101369	0.460297	0.36781	0.521094	0.181071	0.107678	0.0217434	0.017655
Amn	0.00174958	0.00328741	0.00210822	0	0	0	0.0994137	0	0	0	0.0372689	0.00219409	0	0	0	0.0116568	0	0	0	0	0	0	0	0	0
Amn1	0.281945	0.0787478	0.345918	0.225033	0.141624	0.408465	0.137734	0.0981103	0.198446	0.31688	0.166261	0.197992	0.0757718	0.167836	0.295324	0.290755	0.0603133	0.242332	0.200489	0.149332	0.568563	0.781238	0.278683	0.17351	0.104468
Amot	0.0688225	0.0208942	0.0779211	0.0665278	0.00986712	0.0359628	0.052443	0	0	0.0604779	0.0830646	0.0519092	0.0375485	0	0.10283	0.075516	0.0191948	0	0.233208	0.0223137	0	0	0.0188773	0	0
Amotl1	0.947367	0.0437301	0.197203	0.712447	0.0447103	1.01296	1.04399	0.0246456	0.162557	0.850872	1.46841	0.832046	0.042213	0.153836	0.555895	1.95138	0.0286545	0.0493174	0.983762	1.64736	0.173476	0.247115	0.0886327	0	0.0088275
Amotl2	0.284566	0.0357928	0.199451	0.104431	0.00234955	0.119818	0.762235	0.0238461	0.00800601	0.230269	0.230854	0.122472	0.0051557	0.0477309	0.510698	0.133264	0	0.073443	0.263928	0.317714	0	0	0.120828	0	0
Ampd2	0.105093	0.0717752	0.116699	0.0856231	0.0965797	0.0593305	0.199073	0.0237597	0.0836854	0.0708775	0.193632	0.124403	0.147129	0.0422058	0.104858	0.123525	0.0492174	0	0.0254335	0.166415	0	0	0.0442365	0.0217434	0.0481974
Ampd3	0.136873	0.017688	0.175982	0.0137332	0.0144492	0.0885789	0.0708823	0.0237535	0.0351187	0.125733	0.0839016	0.0694955	0.031745	0.0809851	0.0262103	0.0415391	0.0470457	0	0.0319599	0.2113	0	0	0.172062	0	0
Amph	0.00298831	0	0	0	0	0	0.00373056	0	0	0	0	0	0	0	0	0	0	0	0	0	0	0	0	0	0
Amt	0.120387	0.0196147	0.404852	0.223247	0.0123493	0.136813	0.0136598	0.0215784	0	0.099058	0.195003	0.230695	0.0127544	0	0.0977877	0.139676	0	0	0.0409687	0	0	0.0136296	0.228694	0	0
Amtn	1.91226	0.0351039	0.447516	0.367523	0.0701289	0.252815	0.0750361	0.0211225	0.0209208	1.14891	0.275515	0.0795572	0.0261303	0	0	0.0254928	0.0279975	0.021065	0.689992	0.22457	0	0.109422	0.364204	0	0
Amy1	0.142069	0.0511984	0.0859503	0.0651011	0.0273365	0.0609989	0.240762	0.0837975	0.207083	0.0247094	0.148947	0.049454	0	0.0526945	0.195769	0.0018312	0.28718	0.23232	0.0755468	0.0196379	0.616206	0	0	0	105.022
Amz1	0.076691	0.735526	0.0230223	0.0795376	0.0269035	0.081645	0.0437932	0.000473502	0.0635475	0.0922138	0.0829932	0.0399316	0.411573	0.0230979	0.0223901	0.0500414	0.0821418	0.272986	0	0	0	0	0.115189	0	0
Amz2	0.399274	0.345499	0.38859	0.595744	0.701488	0.402294	0.298774	0.785249	0.376967	0.291859	0.535738	0.472311	0.169329	0.637445	0.440842	0.557816	0.35492	0.134966	0.26333	0.540157	0.151218	0.0511004	0.300681	0.0980152	0.0264825
Anapc1	0.114036	0.121136	0.143971	0.106978	0.124261	0.236758	0.149251	0.152259	0.122885	0.13803	0.366631	0.273644	0.0969442	0.106195	0.218602	0.144508	0.170349	0.231452	0.0370165	0.159677	0.131804	0.301114	0.0613739	0.0643604	0.23762
Anapc10	0.360562	0.393542	0.291516	0.298446	0.252266	0.247021	0.348345	0.180693	0.167291	0.391128	0.279756	0.479658	0.195481	0.0885324	0.350265	0.493439	0.345792	0.329298	0.0973525	0.629264	0.463578	0.0784757	0.509185	0.161465	0
Anapc11	0.711813	0.918656	0.866118	0.968853	0.795109	1.04701	1.16882	0.789719	0.626111	0.774246	1.08016	1.2023	0.835828	0.737262	0.726453	1.20584	0.832723	1.17235	0.963311	1.21905	0.839482	1.01199	1.55576	0	0.220749
Anapc13	2.01687	1.10875	2.53503	2.13271	1.06685	1.95845	1.20803	0.909342	1.30423	1.96223	1.81443	2.51438	1.79376	1.22739	1.19141	1.06618	1.31858	0.961597	2.60845	0.752516	1.77419	0.163631	2.72126	0.563315	0.95162
Anapc15	0.338602	0.248533	0.232598	0.436574	0.274376	0.375214	0.120219	0.239226	0.415657	0.223702	0.268243	0.412947	0.190025	0.198209	0.352874	0.213565	0.358272	0.24238	0.285794	0.261254	0.598499	0.194035	0.97249	0.110194	0.017655
Anapc15-ps	0.000711123	0.00776747	0.00814527	0.000406621	0	0	0	0	0	0	0	0	0	0	0	0.0130464	0	0	0	0	0	0	0	0	0
Anapc16	0.70229	0.693008	0.803786	0.848945	0.831581	0.958464	0.645018	0.662385	0.731035	0.7698	0.60304	0.968172	0.505931	0.825894	0.710976	0.90155	0.307122	0.248717	0.739623	0.860534	0.393307	0.128942	0.779377	0.808033	0.805273
Anapc2	0.407917	0.235169	0.397298	0.396405	0.335305	0.372397	0.379367	0.198989	0.266719	0.330176	0.504926	0.405326	0.350974	0.427162	0.589573	0.248904	0.104503	0.374738	0.470231	0.683337	0.126406	0.465516	0.346343	0.07972	0
Anapc4	0.316467	0.160396	0.508258	0.293626	0.199797	0.306949	0.461009	0.0866119	0.19036	0.375099	0.345836	0.432972	0.224685	0.1829	0.336297	0.606996	0.0915761	0.26519	0.323797	0.336831	0.331741	0	0.549477	0	0.431332
Anapc5	0.951057	0.887504	0.856017	1.1308	1.05267	1.21029	1.30483	0.777442	1.26899	0.912724	0.978159	2.04347	0.803169	1.17529	0.718972	1.29752	0.636809	0.427663	0.913258	1.22711	0.453126	0.269208	1.58706	1.81157	0.210948
Anapc7	0.402178	0.286838	0.53005	0.394137	0.394735	0.48018	0.329605	0.233017	0.174499	0.484872	0.4628	0.517826	0.0697167	0.403815	0.340231	0.447341	0.107035	0.132391	0.506635	0.539457	0.309137	0	0.520831	0	0
Ang	0.00909465	0.571888	0.00487612	0.0446489	0.0136382	0.000644365	0.784592	0.0409405	0.0179884	0.0386985	0.0181042	0.0431339	0.0528613	0.152109	0.045598	0.128754	1.12845	0.0890225	0	0.308074	0	0	0.00827976	0.0217434	0
Angel1	0.0314441	0.00800962	0.0342305	0.0119308	0	0.0096557	0.00384867	0	0	0.00888229	0.0273811	0.00530934	0	0.0249718	0.0311784	0	0.0640759	0	0	0	0	0	0	0	0
Angel2	0.285524	0.286136	0.327095	0.294125	0.381147	0.39195	0.376505	0.469126	0.649023	0.265014	0.373795	0.343549	0.350404	0.343755	0.262512	0.236178	0.187909	0.34582	0.382135	0.545178	0.325756	0.868918	0.185507	0.188957	0.0088275
Angpt1	0.441785	0.0160057	0.0976989	0.065721	0.0153099	0.324452	0.542798	0.000413283	0.0124435	0.422683	0.143557	0.134982	0.0228751	0	0.0980321	0.184279	0	0	0.214732	0.109976	0	0.251705	0.0177175	0	0
Angpt2	0	0.0121898	0.0160277	0.00263162	0.00413422	0	0.0512863	0	0	0	0.00693751	0	0.0144917	0	0	0.108032	0	0.078765	0.121448	1.75375	0	0	0	0	0
Angpt4	0	0	0	0	0	0	0.0286646	0	0	0	0	0	0	0	0	0	0	0	0	0	0	0	0	0	0
Angptl2	0.0380913	0.0201243	0.0102135	0.0490005	0.00817982	0.0293639	1.2578	0.0257349	0	0.00303183	0.0934324	0.0181433	0.0106982	0.106136	0.167508	0.27923	0.0823147	0	0.0460409	0.235669	0	0	0	0	0
Angptl4	0.134638	0.0672403	0.176021	0.0371763	0.0668125	0.0768639	1.81204	0.0244305	0.0171969	0.254748	0.0302774	0.098468	0.0236417	0	0.719252	0.614741	0.144389	0.072628	0.0881166	0.420086	0	0	0.57587	0	0
Angptl6	0.0184762	0.00418923	0.0601601	0.0187679	0	0.00659863	0.0265068	0.0248949	0.0146232	0.0343631	0.0196136	0.0234548	0	0.0335923	0.147878	0	0.041468	0	0.0222396	0.0302247	0.157035	0	0.0226669	0	0.184713
Ank	0.17514	0.225119	0.0820506	0.152606	0.157121	0.115249	0.244376	0.137237	0.135345	0.268677	0.303925	0.0638894	0.238053	0.0591407	0.139891	1.18094	0.340427	0.677217	0.272725	0.359047	0	0	0	0	0.0088275
Ank1	0	0.00313616	0.00828807	0.00273934	0.00318957	0.0139446	0.00221048	0.00998136	0	0	0.00139353	0	0	0	0	0.00602459	0	0	0	0	0	0	0	0	0
Ank2	0.00861754	0.0225671	0.0172937	0.0381371	0.0802911	0.0691627	0.285377	0.0729083	0.198905	0.0568603	0.0129061	0.0735585	0	0.110765	0.0130919	0.138285	0.105756	0.0564946	0	0.120584	0	0	0.0157939	0	0
Ank3	0.363276	0.0254756	0.774729	0.272074	0.0516619	0.450374	0.058569	0.065482	0.0455272	0.327205	0.575684	0.323627	0.045496	0	0.282824	0.367984	0.0381894	0.0434783	0.322026	0.054484	0	0.0136296	0.570998	0	0.0151489
Ankfy1	0.185474	0.161691	0.130336	0.0686405	0.133813	0.145884	0.26442	0.0162822	0.190021	0.0601933	0.245901	0.10944	0.376894	0	0.198179	0.167919	0.279352	0.190423	0.279661	0.293402	0.2002	0.229865	0.335316	0	0
Ankhd1	0.787963	0.592551	0.687368	0.713858	0.606663	0.735643	0.532601	0.631791	0.984851	0.76671	1.75844	0.69523	0.494053	0.769544	0.670995	0.766325	0.524726	0.702472	0.648497	1.10966	0.445668	1.38411	0.730008	0.449125	0.313908
Ankib1	0.166571	0.146686	0.165238	0.167176	0.405524	0.254459	0.26035	0.290896	0.274928	0.153715	0.282049	0.341317	0.144699	0.408083	0.201478	0.378822	0.0754038	0.0356339	0.0411716	0.558308	0.772611	0.0765073	0.525996	0.0845273	0
Ankle1	0.0018071	0.00420263	0.0100286	0	0.0428724	0.00746739	0.0045646	0	0	0.0136648	0.0034538	0.107925	0	0.0711148	0	0	0.00646603	0.0271468	0	0	0	0	0.187904	0.0643604	0.0151489
Ankle2	0.255467	0.36219	0.233378	0.212608	0.124018	0.285422	0.250929	0.341867	0.251607	0.256204	0.25748	0.160671	0.370137	0.304977	0.380021	0.199649	0.308998	0.537853	0.219906	0.0818897	0.119474	0.338885	0.446961	0	0.129201
Ankmy1	0.00799057	0.00386576	0.028036	0.00270768	0.00435421	0	0.0348837	0	0	0.00154582	0	0.00331249	0	0	0.062251	0.190149	0	0	0	0	0	0	0.0363773	0	0
Ankmy2	0.239337	0.0721665	0.163179	0.177061	0.077067	0.271268	0.129683	0.0543661	0.168188	0.15847	0.162301	0.202766	0.0149441	0.0586258	0.115778	0.415118	0.016268	0.0377859	0.220008	0.118833	0.146391	0	0.185099	0.193424	0.0575248
Ankra2	0.268752	0.23368	0.531825	0.256659	0.298168	0.289027	0.327287	0.32572	0.200474	0.381505	0.475512	0.308684	0.0925536	0.357245	0.278982	0.258751	0.0526788	0.234643	0.218427	0.303761	0.0449206	0	0.688597	0.128982	0.0618269
Ankrd1	0.137403	0	0.0174694	0.00432839	0	0.0315407	0.134531	0	0	0.014829	0.023625	0.0385931	0	0	0.388371	0.0735044	0	0	0.0490913	0.237464	0	0	0	0	0
Ankrd10	0.333205	0.145503	0.350103	0.286532	0.709738	0.259876	0.491838	0.511901	0.357794	0.338577	0.30589	0.451717	0.320209	0.636114	0.268943	0.267104	0.108428	0.106624	0.281415	0.678593	0	0.109422	0.265245	0	0
Ankrd11	1.57834	2.10805	1.65886	1.38679	3.1275	1.51267	1.76176	3.84461	3.64732	1.45749	3.40442	2.27515	1.96834	4.0556	1.97171	1.46754	2.34616	4.01651	2.02813	3.6065	2.04073	3.13712	1.41991	0.48833	0.18284
Ankrd12	0.930037	1.03221	1.29564	1.15091	1.7376	1.07644	2.04788	2.36023	2.34268	0.646394	2.43048	0.642669	0.885507	3.16634	0.718898	1.83065	1.55762	1.20613	1.4851	1.01013	2.37001	2.96611	1.07734	1.32921	0.221365
Ankrd13a	0.120853	0.293743	0.15123	0.12968	0.232924	0.0939752	0.236301	0.260572	0.64237	0.0594279	0.176587	0.150544	0.380663	0.241893	0.235929	0.134951	0.462127	0.580672	0	0.566034	0.564289	0.908608	0.297824	0.0869112	0
Ankrd13b	0.0412211	0.045558	0.140068	0.102499	0.0116041	0.0580407	0.011245	0.00780078	0.019279	0.0306176	0.159163	0.0978466	0	0.0384817	0.0640692	0.0417361	0	0	0.00691239	0.00416399	0	0	0.121251	0	0
Ankrd13c	0.199211	0.28182	0.346735	0.223616	0.289461	0.277867	0.212607	0.351659	0.248124	0.123732	0.454612	0.381789	0.187117	0.348571	0.294509	0.221042	0.379711	0.113105	0.231094	0.410885	0	0.298838	0.167929	0.0933253	0.058092
Ankrd13d	0.0563497	0.0489179	0.24893	0.0359517	0	0.0791829	0	0	0.0856078	0.0794818	0.0468026	0.0164967	0.0967372	0.0432176	0.0343703	0.0102764	0.0164138	0.0195496	0.0186998	0	0	0	0.0567286	0	0
Ankrd16	0.300358	0.207122	0.234356	0.40258	0.155787	0.361558	0.236323	0.207199	0.321625	0.217324	0.292501	0.235748	0.138301	0.246019	0.268847	0.363806	0.203739	0.161083	0.0738968	0.12624	0.19712	0.504979	0.0855112	0.07972	0.0663523
Ankrd17	1.03572	0.568452	0.887037	0.89663	0.615226	1.23394	0.877678	0.66943	0.749792	0.912508	1.70652	0.933412	0.423099	0.763354	1.48341	0.702933	0.806747	0.656533	1.75221	0.935103	0.343574	1.03533	1.00704	0	0.247851
Ankrd22	0.220002	0.00441217	0.0413094	0.570083	0.00673203	0.296072	0.000811596	0.00365614	0.03017	0.27455	0.283902	0.157297	0.0166313	0	0.260269	0.00879896	0	0	0.0682285	0	0	0.311013	0.0406136	0.0217434	0
Ankrd24	0.172041	0.0503165	0.0981276	0.274127	0.0488053	0.221583	0.0309865	0.109009	0.0199964	0.231974	0.288863	0.159366	0	0.0287843	0.212073	0.213892	0.0260712	0.0159941	0.112207	0.250983	0	0	0.0497321	0	0
Ankrd26	0.245277	0.173264	0.333357	0.209367	0.439871	0.363675	0.146615	0.331881	0.347628	0.306519	0.554263	0.572814	0.195063	0.230096	0.29195	0.391925	0.239548	0.0279567	0.151604	0.309781	0	0	0.211619	0	0.0088275
Ankrd27	0.117374	0.101308	0.218487	0.169647	0.102565	0.158217	0.168867	0.104926	0.116232	0.114449	0.155329	0.158981	0.134961	0.144365	0.0564601	0.116516	0.0283587	0.117315	0.0529838	0.255461	0.0898412	0	0.312445	0.103837	0.0151489
Ankrd28	0.0757014	0	0.112901	0.0617237	0.0402437	0.0681746	0.176539	0.0144292	0.20167	0.074082	0.292054	0.148962	0.016798	0.0831615	0.0906373	0.00339545	0	0	0.141326	0.198136	0	0.0511004	0.00778444	0	0
Ankrd29	0.0153232	0	0.00876108	0	0.075257	0	0.0450194	0	0	0	0.0129239	0.00363409	0.017098	0.00254737	0.00742633	0.125012	0	0.0127877	0	0.0857437	0	0	0	0	0
Ankrd33b	0.0177636	0.0378888	0.253189	0.00223416	0	0.0187841	0.00508183	0	0.235626	0.0537267	0.0540836	0.010167	0.0118417	0	0.0521162	0	0.231115	0.230491	0	0.194346	2.61722	3.41813	0.150335	0.0651678	0
Ankrd35	0.00758633	0.00742518	0.0239824	0.00302144	0	0	0.0336128	0.0135719	0.0296498	0	0.0027718	0.00442371	0	0	0.00848724	0.0171137	0	0	0	0	0.471541	0	0	0	0.0088275
Ankrd37	0.131046	0.108464	0.0801841	0.228365	0.106933	0.17488	0.084585	0.153453	0.506242	0.121341	0.266426	0.129889	0.0689871	0.098676	0.419883	0.174053	0.0538739	0.0964512	0.0984763	0.728317	0	0.757804	0.0787547	0.0362332	0
Ankrd39	0.193009	0.0411806	0.145171	0.159444	0.234761	0.192321	0.101128	0.212428	0.0574753	0.117473	0.115557	0.267375	0.130978	0.308335	0.0528559	0.146499	0.0162559	0.271644	0.201065	0.107994	0	0.13029	0.30896	0.154382	0
Ankrd40	0.091762	0.145247	0.100768	0.0817468	0.0567317	0.0857332	0.244088	0.102689	0.0836058	0.114703	0.216903	0.189237	0.0916148	0.0960519	0.0531463	0.129143	0.0820882	0.186594	0.319759	0.303678	0.102738	0	0.180368	0	0
Ankrd42	0.0769903	0.0120144	0.0164431	0.0497307	0.00869246	0.0749567	0.0556561	0.0191045	0.0343938	0.0343184	0.079193	0.0842577	0	0.0186902	0.0427982	0.127886	0	0	0.143937	0.255907	0	0	0.0951004	0	0
Ankrd44	0.0224721	0.284755	0.155452	0.0228032	0.398414	0.0395252	0.0814389	0.392676	0.480241	0.0226937	0.130101	0.0619899	0.436339	0.323467	0	0.104112	0.297486	0.582955	0	0.0860192	1.00542	0	0.0124887	0.071582	0
Ankrd46	0.17162	0.0937791	0.175098	0.259124	0.0554847	0.181497	0.284881	0.102151	0.0963418	0.170126	0.341249	0.254784	0.0293283	0.258286	0.136851	0.189493	0.0726041	0.0563774	0.0848463	0.227565	0	0.0136296	0.0843563	0	0
Ankrd49	0.316301	0.242336	0.192029	0.372393	0.233547	0.440725	0.182396	0.439253	0.254156	0.268753	0.311215	0.451608	0.356394	0.156559	0.164061	0.277963	0.130523	0.23881	0.484533	0.094969	0.239675	0	0.271044	0	0.0088275
Ankrd50	0.0704666	0.0422882	0.0992019	0.0696515	0.16146	0.0524495	0.133277	0.189537	0.0261351	0.147047	0.16198	0.082635	0.0323032	0.183305	0.108971	0.0903024	0.159986	0.0640894	0.0120557	0.0265614	0	0	0.0263562	0.098121	0
Ankrd52	0.0479822	0.0779635	0.0562863	0.0274317	0.083584	0.0505262	0.0552726	0.0787418	0.0909672	0.0235449	0.0587588	0.0531888	0.0160153	0.0532967	0.0809128	0.0328904	0.0595061	0.0393825	0.0194978	0.111718	0	0.241967	0.175257	0	0
Ankrd54	0.144381	0.0683134	0.15961	0.102186	0.256549	0.196612	0.0958394	0.159793	0.0299731	0.119305	0.120976	0.328807	0.096169	0.27054	0.213967	0.175221	0.197131	0.135039	0.0944171	0.153696	0	0	0.0603723	0.342204	0
Ankrd55	0	0	0.00389412	0	0	0	0.0042571	0.0142489	0	0	0	0	0	0.0290616	0	0	0	0	0	0	0	0	0	0.0506598	0
Ankrd6	0.00960022	0.0111098	0.000676061	0.012368	0	0.0170539	0.0266166	0	0	0.00354803	0.0106365	0.0260593	0	0.138036	0	0.0168392	0	0	0	0.0430052	0	0	0.0115953	0	0
Ankrd66	0	0.00998246	0	0.00133244	0	0.0055964	0	0	0.0193659	0	0.00528028	0.000950287	0.0289519	0	0	0	0	0.0998836	0.141079	0	0	0.0628777	0	0	0
Ankrd9	0.0889192	0.0577386	0.112353	0.087592	0.158664	0.118407	0.0288993	0.0489076	0.124084	0.0971961	0.0972985	0.0509309	0.072584	0.0879531	0.120409	0.122427	0.0219561	0.0569684	0.140023	0	0.178492	0	0.147164	0	0
Anks1	0.0871891	0.087442	0.10557	0.111955	0.0845494	0.0380441	0.120545	0.122377	0.0592795	0.0573851	0.18832	0.089304	0.264036	0.0324365	0.225748	0.178135	0.423108	0.285859	0.170787	0.231596	0	0.238419	0.163619	0.10368	0
Anks3	0.175819	0.189331	0.269192	0.19647	0.231606	0.282606	0.232496	0.113633	0.160041	0.154601	0.357417	0.144951	0.129945	0.214103	0.192123	0.184866	0.329161	0.0310204	0.283264	0.431837	0	0.0136296	0.126381	0	0.0088275
Anks6	0	0.00342054	0.00571231	0	0	0	0.0211343	0	0	0	0	0	0	0	0	0	0	0	0.0646596	0	0	0	0	0	0
Ankzf1	0.272121	0.167279	0.217888	0.160234	0.170096	0.209389	0.17981	0.175039	0.316409	0.236663	0.394042	0.108744	0.061845	0.217877	0.0697218	0.130283	0	0.0879415	0.252208	0.367786	0.0969556	0	0.0520138	0.0709673	0
Anln	0.0451596	0.124689	0.338507	0.0410044	0.0571784	0.102783	0.0673225	0.0430853	0.00414783	0.0461664	0.0701533	0.693674	0.0264696	0	0.297815	0.224011	0.185522	0.211244	0.302283	0.00416399	0	0.186043	4.42116	0	0.0151489
Ano1	2.31587	0.186919	2.43823	2.5954	0.070364	2.23178	0.0457165	0.105585	0.20243	1.83503	4.1504	1.67406	0.177621	0.0970568	1.90745	1.53115	0.14675	0.10833	1.60968	0.184907	0	0.412373	1.66651	0.0217434	0.783056
Ano10	0.243038	0.0619473	0.183535	0.21117	0.102526	0.235956	0.348381	0.110244	0.0828922	0.250354	0.269783	0.190249	0.0599065	0.11507	0.131281	0.21801	0.118619	0.146227	0.187512	0.243698	0	0.144663	0.0418683	0	0.0088275
Ano4	0.199405	0.00857156	0.0396142	0.0483534	0.00994986	0.165593	0.0333259	0	0	0.317771	0.0815757	0.0451361	0	0	0.0775921	0.073743	0	0	0.0369802	0	0	0	0	0	0
Ano6	1.00986	0.720384	2.00235	0.54533	0.370556	0.893193	1.77252	0.476551	0.547635	0.715554	1.7118	0.668984	0.473932	0.375734	1.03167	1.15895	1.39711	0.641412	0.721144	1.8796	0.0463252	1.2194	1.68123	0.071582	0
Ano8	0.096619	0.0576769	0.117829	0.0422261	0.0154539	0.0791485	0.0865192	0.0657514	0.0726381	0.104203	0.108758	0.121203	0.0564013	0	0.0466465	0.0900009	0	0	0.0874639	0.187052	0	0	0.198581	0	0
Ano9	0.0268936	0.010277	0.233145	0.017795	0	0.00862746	0.000811596	0	0	0.0367103	0.0082033	0.179051	0	0	0.133908	0.00560774	0	0.0130959	0.0141004	0	0	0	0.800208	0	0
Anp32-ps	0.0612308	0.0324874	0.0630934	0.0514418	0.032684	0.073561	0.00857324	0.131986	0.193773	0.0510573	0.0309831	0.0979716	0.0727019	0.307169	0.0793865	0.0686041	0.0731653	0.0574473	0	0.107687	0	0	0.0296495	0	0
Anp32a	2.857	2.17052	4.10047	3.11032	5.37086	3.63882	1.97976	5.29438	4.14499	3.40252	2.89509	5.08667	3.39585	7.49665	3.24449	2.13983	4.11935	2.40055	3.0051	4.83835	2.35234	4.3499	5.98034	0.881645	1.39323
Anp32b	3.79956	3.26856	3.3267	3.91045	4.80904	5.03316	2.80343	4.32475	4.20708	3.29074	4.47872	9.48998	4.62965	5.08412	5.26597	3.48729	3.09789	5.33165	4.48767	3.34082	2.75492	2.98023	7.20924	0.735156	0.953127
Anp32b-ps1	0.0533596	0.0715318	0.0972072	0.105162	0.112896	0.108804	0.051681	0.136848	0.124768	0.0336003	0.0943346	0.269435	0.161088	0.131268	0.0675594	0.154404	0.0670062	0.104923	0.0881166	0.108	0.280095	0.0958736	0.198314	0	0
Anp32e	0.933833	1.16964	0.911183	0.878267	1.62426	1.08541	0.666955	1.33757	1.90573	0.732645	0.889962	2.90577	1.50851	2.4345	0.819693	1.21146	0.984895	1.28585	0.950212	0.827893	1.05658	0.344037	2.6001	0.410685	0.361094
Anpep	0.713042	0.210006	0.10598	0.686805	0.0247344	0.455729	0.439446	0.000958133	0.0149771	0.747166	0.938382	0.442316	0.133115	0.0276751	0.105925	0.555333	0.180102	0.343763	0.698066	0.103365	0.146391	0.271003	0.187068	0	0.0979696
Antxr1	0.00760227	0.00181153	0.00541031	0.0170025	0	0	1.87143	0.0241707	0.0222182	0	0.0574212	0.0395305	0	0.0489706	0.0144142	0.727309	0	0.0544567	0.104275	0.232453	0	0	0	0	0
Antxr2	0.0575128	0.307533	0.0212369	0.0394438	0.14203	0.0186961	1.02818	0.0657141	0.231032	0.0905732	0.0206276	0.015948	0.251391	0.507738	0.0621088	0.100145	0.254257	0.248433	0.0266536	0.0223137	1.10327	1.22646	0	0.0843313	0
Anxa1	7.22032	1.25888	21.8062	2.475	0.623962	3.41749	9.77254	0.335842	0.42831	4.99492	2.77158	1.83981	3.03882	1.10807	10.7193	3.89873	1.93072	4.75675	5.77455	2.48219	0.871332	12.5144	14.0043	0.175393	0.0794475
Anxa11	0.0184165	0.017347	0.00214633	0.0044565	0.0313247	0.00334523	0.0087593	0	0.0335408	0	0	0.00560337	0	0.0451586	0.0288217	0	0.0244936	0	0.0444384	0.056392	0	0	0.0208439	0	0
Anxa2	9.02932	2.09245	11.6755	4.54731	3.76629	7.28531	9.87444	0.926766	0.663008	7.31301	5.24296	4.69607	7.50839	3.4578	12.9074	7.14877	4.76047	14.5705	7.46439	10.7187	10.48	9.09504	9.60486	0.39483	0.326334
Anxa3	1.93971	1.32803	3.02001	0.798293	0.0811075	2.10136	3.38412	0.0937588	0.0807072	1.42339	1.61835	1.21374	0.380737	0.106451	3.96856	1.3312	0.900246	0.407958	1.56419	1.97689	6.28329	0.962169	2.40723	0.103837	0.0747083
Anxa4	1.22191	1.4788	2.45485	1.11408	0.198267	1.32632	1.01498	0.122622	0.2507	1.26055	1.04632	0.86917	0.71329	0.0414696	1.31324	1.19788	1.60568	1.16009	0.829422	0.735167	2.82951	0	2.49598	0.176419	0.229125
Anxa5	3.65203	8.0377	5.1725	2.57462	1.0774	3.46954	7.68922	0.705815	0.52399	2.89523	2.04436	2.64731	5.11028	1.63571	4.74319	5.11029	6.40329	7.32676	3.29395	4.89101	3.37273	1.18856	4.44102	0.730933	0.274106
Anxa6	0.969863	0.27045	0.768842	1.33052	1.56512	1.17954	0.536302	1.20677	0.817514	0.8357	1.1685	1.23921	0.604415	1.30417	1.43998	1.52055	0.624306	0.407446	1.05482	0.824115	0.19313	0.271003	0.51661	0.0812778	0.381591
Anxa7	1.00049	0.408063	1.35973	1.1056	0.429652	1.09485	1.10735	0.320559	0.438568	0.965525	0.978401	0.63718	0.640387	0.455279	0.947896	0.82503	0.635242	0.819792	0.392474	1.948	0.495137	0.309386	0.654488	0.430355	0.275128
Anxa8	0.237603	0.00626804	0.168493	0.0131983	0	0.136659	0.119685	0	0	0.155749	0.140104	0.102775	0.0760015	0	0.732538	0.259117	0	0	0.24893	0	0	0	0	0.103837	0
Anxa9	0.0763532	0.00511487	0.0450043	0.0277557	0.0141253	0.0188592	0.0108094	0.00095896	0	0.0306893	0.114291	0.0203489	0.0279778	0	0.0545313	0.0434665	0.0572992	0	0	0	0	0	0.104413	0	0
Aoah	0.000957739	0.190426	0	0.00216087	0.138857	0.00461844	0.00433648	0.0103428	0	0	0	0	0.101881	0.0296325	0	0	0.681583	0.109738	0	0	0	0.186043	0	0	0
Aoc1	0	0	0.415506	0	0	0	0	0	0	0	0	0.000698143	0	0	0	0.0876624	0	0	0.0700074	0	0	0	0	0	0
Aoc2	0.0292668	0.01593	0.0414086	0.012786	0.0268465	0.00546907	0.0347535	0.0413128	0.0262148	0.0114893	0.0446233	0.0222651	0.0223787	0.0201149	0.0525474	0.00324559	0	0.101018	0.00506215	0.0460819	0.056373	0.265689	0.0127469	0	0
Aoc3	0	0	0	0	0	0.0113437	0.232923	0	0	0	0	0.00202882	0.00566082	0	0	0.228527	0	0	0	0.15212	0	0	0	0	0
Aox1	0.0282032	0	0.0968143	0.00630158	0	0.0386859	0.125554	0	0.0179134	0.0174428	0.0212294	0.0228462	0	0	0	0.324028	0	0	0	0.260787	0	0.179472	0.0650889	0	0
Aox4	0.00673396	0.00103727	0.000492329	0.00385328	0	0.0107632	0.00712909	0.0406698	0	0.0247898	0	0	0	0	0	0	0	0	0	0	0	0	0	0	0
Ap1ar	0.204131	0.186741	0.282833	0.239957	0.29404	0.300162	0.183079	0.348597	0.232642	0.134859	0.210837	0.213735	0.277776	0.299323	0.150922	0.213264	0.0174693	0.209887	0.297011	0.26079	0.0447848	0.26058	0.158254	0.20556	0.0574832
Ap1b1	0.229057	0.300078	0.403891	0.205393	0.331219	0.315136	0.126272	0.26115	0.223908	0.280188	0.37328	0.28836	0.404113	0.360077	0.248264	0.222479	1.41023	0.599828	0.520788	0.197822	0.0972101	0.0136296	0.214626	0	0.058092
Ap1g1	0.361716	0.238565	0.344123	0.309779	0.242612	0.235792	0.336962	0.179195	0.238382	0.250985	0.478181	0.363234	0.109238	0.109428	0.248225	0.349532	0.314659	0.28676	0.506344	0.65347	0	0.590815	0.316979	0	0.271923
Ap1g2	0.183426	0.201661	0.156452	0.124803	0.307503	0.193104	0.0771719	0.125246	0.253112	0.207968	0.399692	0.187271	0.110913	0.152384	0.164809	0.0836623	0.232959	0.0839431	0.413508	0	0.318378	0	0.229778	0.0597104	0
Ap1m1	0.168047	0.237599	0.200871	0.273593	0.478342	0.303726	0.415066	0.310383	0.593482	0.164482	0.272438	0.308139	0.361026	0.482843	0.139971	0.295901	0.456173	0.461944	0.168289	0.254822	0.288509	0.232288	0.375817	0.13295	0.450944
Ap1m2	0.789001	0.0192311	1.02854	1.12076	0.0290887	0.808318	0.0173399	0.0550423	0.105057	0.684262	0.694603	0.909087	0.0671438	0.0214551	0.737095	0.123604	0	0.0109396	0.821506	0.126102	0.173476	0.0136296	1.46536	0	1.04316
Ap1s1	0.650189	0.609599	0.948375	0.848794	0.312246	0.821683	0.667635	0.22206	0.200712	0.655718	0.790174	0.93393	0.33447	0.707682	0.830147	0.891367	0.346678	0.749116	0.740525	0.682264	0.295334	0	1.30533	0	0.137368
Ap1s2	0.00903034	1.28828	0.0130386	0.0142895	0.473477	0	0.272894	0.179276	0.102987	0.0276714	0.00322556	0.0429681	2.07728	0.516134	0.0228135	0.791743	1.14905	1.26706	0.113199	0.672944	0.571357	0.218418	0	0.0604047	0
Ap1s3	0.070025	0.0229815	0.0420684	0.0449528	0.0763264	0.0191243	0	0.0634518	0.158545	0.0451887	0.100918	0.0682132	0.147154	0.0765902	0.0522927	0	0	0.0816033	0.0383168	0.0204555	0	0	0.011413	0	0.0296692
Ap2a1	0.110694	0.0253306	0.19843	0.0539029	0.0691881	0.0977276	0.109658	0.0999445	0.168121	0.0578197	0.0602657	0.123444	0.025279	0.151017	0.0391191	0.0622037	0.0593377	0.0646998	0.232001	0.23977	0	0	0.106456	0	0
Ap2a2	0.272826	0.371057	0.187118	0.385031	0.260402	0.39559	1.05947	0.328665	0.313644	0.260885	0.63188	0.520397	0.957362	0.333332	0.362551	0.550912	2.33463	1.36942	0.300162	0.318453	0.321945	0.258125	0.377464	0.18037	0.058092
Ap2b1	0.412035	0.356396	0.330888	0.444902	0.265461	0.331728	0.371731	0.259771	0.473021	0.380501	0.465758	0.489891	0.30052	0.282248	0.380607	0.528236	0.321587	0.328133	0.385381	0.34544	1.04874	0.0136296	0.450745	0.141603	0.0747083
Ap2m1	0.414456	0.34897	0.396273	0.413999	0.366701	0.479415	0.515063	0.587904	0.617024	0.429069	0.465647	0.710948	0.307508	0.406025	0.311636	0.393008	0.842522	0.742571	0.649587	0.220152	1.35446	0.200179	0.304899	0.289754	0.0779618
Ap2s1	1.07744	1.48014	1.89978	1.31402	1.20683	1.39639	1.10923	0.755679	1.08738	1.09864	1.12307	1.85471	2.193	1.57408	1.38862	1.29677	3.30095	1.67515	0.949505	1.50169	1.13479	1.97415	2.14256	0.333961	0.450924
Ap3b1	0.875365	0.814353	0.984014	0.889155	0.964238	0.843648	0.661165	0.585177	0.768443	0.768636	1.01357	0.784157	0.885561	0.85761	0.751364	0.851715	0.702439	1.0641	0.827461	0.385291	1.3208	0.434895	0.787908	0.385122	0.62005
Ap3b2	0	0	0.00442719	0	0	0	0	0	0	0	0	0	0	0.0420138	0	0	0	0	0	0	0	0	0	0	0
Ap3d1	0.767008	0.794422	0.895147	0.782669	0.311843	0.717694	0.920471	0.383001	0.496961	0.702361	1.24083	0.793847	0.785976	0.35703	0.734582	0.985119	0.584798	0.855842	0.386587	0.605667	0.757537	1.32047	0.599034	0.497148	0.160529
Ap3m1	0.183266	0.182921	0.353308	0.380351	0.207419	0.226802	0.148691	0.157715	0.096479	0.159112	0.241815	0.286993	0.139888	0.151069	0.179136	0.322933	0.178837	0.2615	0.0514894	0.388333	0.319363	0.26656	0.415801	0	0
Ap3m2	0.0650533	0.150223	0.227293	0.0924829	0.230315	0.094496	0.215678	0.259971	0.172039	0.0849234	0.105784	0.115312	0.080519	0.176757	0.0999102	0.0978229	0.294846	0.0270387	0.145094	0.21154	0.0969556	0	0.0876667	0.0803084	0.0088275
Ap3s1	0.193096	0.29844	0.176212	0.340544	0.248601	0.449493	0.480368	0.19609	0.127722	0.353873	0.218852	0.419353	0.436033	0.199596	0.152295	0.105106	0.279615	0.143901	0.310043	0.199594	0.412643	0.141353	0.255766	0.0980152	0.0088275
Ap3s2	0.205596	0.128825	0.256456	0.250556	0.170791	0.205814	0.0711318	0.0934812	0.0918235	0.277957	0.234185	0.296568	0.0660775	0.0426672	0.135261	0.155664	0.159975	0.138816	0.0480614	0.194364	0.178492	0	0.0769504	0	0
Ap4b1	0.0378797	0.0144769	0.026618	0.0435867	0.0650442	0.0714339	0.0303243	0.0159245	0.12214	0.0558012	0.0992531	0.112414	0	0	0.0516527	0.0548625	0.0273699	0	0	0	0	0.194966	0.0373209	0	0
Ap4e1	0.0762544	0.0794608	0.0604555	0.0676169	0.0698557	0.0642065	0.0669911	0.0835203	0	0.0702167	0.0828072	0.0471804	0	0.0456415	0.0294872	0.112519	0.0562098	0.0168573	0.0469765	0.0319867	0	0	0.0831333	0	0
Ap4m1	0.288892	0.184541	0.361916	0.361055	0.108267	0.413469	0.184964	0.0913435	0.446541	0.293368	0.485713	0.27778	0.0896079	0.210757	0.32816	0.0933858	0.0871587	0.204161	0.516821	0.126412	0.137288	0	0.125207	0.0569071	0
Ap4s1	0.320848	0.283629	0.282303	0.536686	0.272432	0.28949	0.230817	0.363871	0.245261	0.30405	0.294042	0.507242	0.170343	0.43394	0.382903	0.429052	0.194101	0.368418	0.323194	0.384336	0.418459	0.26656	0.0372832	0.188652	0.0088275
Ap5b1	0.0201447	0.0168793	0.0048183	0.0232706	0.00591781	0	0	0.0339224	0	0	0.0106842	0.00361664	0	0.0457059	0.0130972	0.0218047	0	0	0	0	0.19859	0	0.00590582	0	0
Ap5m1	0.134461	0.163806	0.120893	0.115979	0.093638	0.102046	0.0742681	0.130737	0.0752638	0.0954087	0.100124	0.163796	0.0669814	0.0431963	0.0259687	0.0853764	0.021696	0	0.0200957	0.00554004	0	0	0.0562623	0	0
Ap5s1	0.116537	0.22802	0.139259	0.0987485	0.0590393	0.0730962	0.106536	0.029806	0.132317	0.115469	0.0688949	0.0579887	0.11127	0	0.048156	0.0425462	0.166396	0.200472	0.148124	0.120791	0.119474	0.204273	0.130556	0.23015	0.0088275
Ap5z1	0.108496	0.127938	0.104715	0.05749	0.0397596	0.151256	0.0614381	0.0470524	0.103317	0.0775213	0.153717	0.0707509	0.127345	0.0840434	0.0484392	0.0606341	0.10016	0.0464958	0.0737307	0.301139	0	0	0.0521371	0	0
Apaf1	0.073886	0.327235	0.0768826	0.0567784	0.235418	0.0904247	0.245783	0.150561	0.17159	0.0767714	0.248116	0.301422	0.617292	0.476511	0.236889	0.13745	0.46046	0.363278	0.171977	0.754381	1.11412	0.142331	0.0638056	0.340479	0
Apba3	0.198909	0.0864652	0.236012	0.193303	0.0503176	0.214254	0.11601	0.0241434	0.157816	0.195493	0.0893254	0.200274	0.137312	0.117653	0.0908085	0.202752	0.245169	0.0163501	0.101637	0.156894	0.1295	0.132144	0.266331	0.0217434	0
Apbb1	0.0438714	0.00735686	0.102823	0.00527969	0.00698982	0.00378691	0.0395088	0.0428104	0.0445516	0.0144988	0	0.00984385	0	0.00445582	0.0238914	0.162226	0	0	0	0.0148415	0	0	0	0	0
Apbb1ip	0.0555264	2.75973	0.0761942	0.0575122	1.86163	0.0400389	2.32623	2.42944	1.26667	0.0338763	0.013855	0.244549	2.45166	1.90696	0.0348924	0.0857634	1.5789	2.1546	0.0945358	0	1.21474	2.97949	0	0.188652	0
Apbb2	0.140508	0.346045	0.20373	0.0956607	0.0280419	0.0958619	0.833463	0.00861897	0.0318461	0.15541	0.160784	0.18546	0.0295408	0.0230274	0.234649	0.508981	0.100715	0.063512	0.0130516	2.2025	0.056373	0	0.0714277	0.0217434	0
Apc	0.768012	0.682586	1.27863	0.534885	0.45255	0.708188	0.401017	0.539181	0.454217	0.650623	1.01195	0.837152	0.260753	0.513896	0.5331	0.452343	0.569387	0.780686	0.91321	1.37201	0.0689703	1.03999	1.53052	0.727831	0.0182743
Apcdd1	0.00105407	0	0.00728006	0	0	0	0	0	0	0	0	0	0	0	0	0	0	0	0	0	0	0	0	0	0
Apeh	0.255185	0.205025	0.452638	0.228665	0.433314	0.2894	0.219604	0.168269	0.169441	0.237371	0.369111	0.259362	0.178423	0.420507	0.141648	0.161611	0.158821	0.212446	0.335497	0.0541785	0.111894	0.0690746	0.517625	0.0362332	0.196773
Apex1	0.992047	0.450837	0.958658	1.16902	0.253682	1.26572	0.388338	0.362575	0.522234	0.565235	1.01702	1.72097	0.49571	0.249173	1.2262	0.938778	0.34821	0.698885	1.18845	0.570787	0.079564	0.254878	0.570447	0.279455	0
Apex2	0.0961223	0.0523274	0.0726588	0.0402978	0.138838	0.0859047	0.0525596	0.072514	0	0.0327474	0.140104	0.112142	0.190337	0.203928	0.0303148	0.0994052	0.113906	0.024481	0.257692	0.167377	0	0	0.0712959	0	0
Aph1a	0.133749	0.0965398	0.188831	0.201591	0.0787603	0.103711	0.269114	0.0464559	0.08746	0.264719	0.261346	0.20334	0.11356	0.0133998	0.239174	0.145237	0.141393	0.159413	0.243795	0.249369	0	0	0.110014	0	0
Aph1b	0.060026	0.0673547	0.111785	0.0708747	0.015813	0.0385189	0.0916009	0.0166592	0	0.0976014	0.111779	0.0733973	0.0253619	0.0494523	0.0690306	0.0809292	0.218784	0.0556743	0.227973	0.138863	0	0.125464	0.122993	0	0
Aph1c	0.0674196	0.489579	0.178842	0.0297981	0	0.0383169	0.00442619	0	0	0.0214642	0.0351126	0.0131761	0.632155	0.105435	0.0808615	0.0418104	0.461879	0.490517	0.0476796	0	0.222708	0.504106	0.0434714	0	0
Api5	0.232514	0.258974	0.311896	0.365564	0.351842	0.272129	0.30447	0.206482	0.42785	0.230794	0.37384	0.29631	0.338672	0.157845	0.360371	0.316023	0.47614	0.561928	0.592062	0.402108	0.378521	0.199712	0.340045	0.201822	0
Apip	0.293379	0.30536	0.361986	0.350934	0.220144	0.229681	0.250836	0.0567064	0.110072	0.305815	0.396536	0.583617	0.261603	0.244562	0.25713	0.480715	0.354704	0.15782	0.340278	0.296221	0.263897	0.163631	0.757771	0.193424	0.0481974
Apitd1	0.043268	0.119082	0.122056	0.0837187	0.119919	0.0910717	0.0546147	0.0698742	0.135152	0.0499848	0.0727398	0.609359	0.0796516	0.183286	0.0852738	0.0673161	0	0.0882946	0.189799	0.0182173	0	0.186043	0.442626	0	0
Aplf	0.0790873	0.0441447	0.0563668	0.0763872	0.0298126	0.0670827	0.0515552	0.0300656	0.0240853	0.0378212	0.0298821	0.121251	0.0253879	0	0.0381932	0.0535509	0	0.0252546	0.00580365	0.100711	0	0	0.355165	0	0
Apln	0.0145668	0	0.0234101	0.0839149	0.0158732	0.0396588	0.0909494	0	0	0.0541875	0.0583264	0.0673691	0.0485682	0	0.0856339	0.207136	0	0	0.0329592	2.06298	0	0	0	0	0
Aplnr	0	0	0.00214333	0	0	0	0.00508555	0	0	0.0341866	0	0	0	0	0	0	0	0	0	0.292288	0	0	0	0	0
Aplp1	0.072115	0.039845	0.0377038	0.099558	0.0301055	0.114384	0.043673	0.00843713	0	0.0967555	0.0826355	0.135492	0.00625225	0.12175	0.222725	0.468615	0	0	0.238003	0	0	0	0.0990962	0.154083	0
Aplp2	3.47797	1.30245	2.61326	2.32599	1.18463	2.49267	1.84013	0.814144	0.77025	2.93651	3.23886	2.56258	1.6294	1.10661	3.18133	4.75963	2.94833	3.76541	2.17018	8.57621	2.40595	0.745803	3.03042	0.337843	0.259909
Apmap	0.316678	0.190695	0.328739	0.427115	0.237027	0.342464	0.109644	0.0870535	0.0927413	0.410636	0.293839	0.379188	0.140339	0.0540608	0.202717	0.67839	0.471233	0.388879	0.286449	0.407172	0	0.189605	0.203262	0.138984	0.307783
Apoa2	0.00421193	0.0056324	0.0198063	0.00595656	0.0210526	0.0120476	0.0241854	0	0	0	0.00745957	0.00427478	0	0.0334434	0	0	0	0	0	0.027242	0	0	0.0170689	0	0
Apobec1	0.0316421	3.45635	0.0446152	0.0116199	0.132136	0.0608274	0.197123	0.100905	0.172765	0.049109	0.0204672	0.0755434	1.242	0.0887801	0.0329666	0.634294	1.78834	2.32605	0.306082	0.100113	0.290045	1.48696	0	0.264285	0.0747083
Apobec2	0.048098	0.00808966	0.0114592	0.0347536	0.0205634	0.00769505	0.00173625	0.0389477	0	0.00174653	0.00899611	0.0454397	0	0	0.126887	0.038993	0	0	0	0	0	0	0	0.0217434	0
Apobec3	3.18465	0.670712	1.35421	2.14571	1.37543	2.64334	0.172809	0.983594	1.83642	2.80653	2.86149	2.19993	0.704821	0.892864	1.32568	1.12324	0.646214	0.69128	2.07843	1.03495	3.19311	0.484458	0.774155	1.15703	0.0789337
Apobr	0.251812	0.325645	0.0290387	0.191728	0.23078	0.184529	0.067758	0.0396399	0	0.303807	0.342082	0.128189	0.501492	0.0491302	0.744177	0.125776	0.218602	0.552273	0.24429	0.056502	0.0449206	1.02127	0.0247027	0	0
Apoc1	0.538446	0.0829235	0.681913	1.15394	0.0487408	0.660904	0.0731254	0.0457473	0.051293	0.935842	0.584214	0.538302	0.130078	0.0633172	0.241361	1.09367	0.13704	0.0461357	0.353784	0.084016	0	0	0.527752	0	0
Apoc4	0	0.0299204	0.000613831	0	0	0	0	0	0	0	0	0	0	0	0	0	0.0391765	0	0	0	0	0	0	0	0
Apod	0.876079	0.258662	0.298558	0.140139	0.100844	0.521004	37.7199	0.156438	0.0865126	1.73252	0.567928	0.165443	0.307711	0.100833	0.251942	19.6633	0.326812	0.0374397	2.87758	0.208335	0.0447848	0.150002	0.00827976	0	0.0779618
Apoe	2.1383	370.573	2.61733	1.62903	2.8289	3.10388	9.15192	2.09767	7.83081	1.68497	3.06953	2.76193	30.8725	2.86659	2.38885	55.8459	262.45	19.7268	14.2993	11.1207	3.52887	7.04266	0.742043	11.0122	3.98124
Apof	0.000453345	0.00110304	0.113352	0.00951	0	0.00440485	0	0	0	0.0351724	0	0	0.0166107	0	0	0	0	0	0	0	0	0	0.0868799	0	0.0296692
Apol10b	0.00134468	0	0.00345181	0.0249507	0	0	0.00113118	0	0	0	0	0	0	0.0180851	0	0	0	0	0	0	0	0	0	0	0
Apol6	0.079032	0.0145458	0.0300884	0.0440279	0.00774239	0.0664602	0.0364628	0.0107454	0	0.127054	0.0286858	0.0629376	0	0	0.0225469	0.465604	0.0135416	0	0.0185355	0	0	0	0.0124887	0	0
Apol7a	0.222988	0.00519151	0.151058	0.236687	0.00604982	0.102162	0.0029521	0.00592838	0.00312557	0.175779	0.28425	0.132493	0	0	0.186974	0.0351408	0	0	0.181828	0	0	0	0.095372	0	0.655616
Apol7c	0	0	0	0	0.0114089	0	0	0	0	0	0	0	0	0	0	0	0	0	0	0	3.19535	0	0	0	0
Apol7d	0	0	0.00337066	0	0	0	0.00154602	0	0	0	0	0	0	0	0	0.0624805	0	0.068621	0	0	0	0	0	0	0
Apol7e	0	0	0	0	0.18091	0	0	0.125007	0	0	0	0	0	0.0437426	0	0	0	0	0	0	0	0	0	0	0
Apol8	0.0180634	0.0124849	0.036825	0.027696	0	0	0.0323141	0.0206144	0	0.0078652	0.0588672	0.0328694	0.0757466	0	0.020665	0.00664505	0.0442214	0.0730482	0	0	0	0	0	0	0
Apol9a	0.231246	0.0186067	0.126137	0.198534	0.0399083	0.242644	0.0581008	0.0210075	0	0.207183	0.0350717	0.111013	0	0.0338183	0.123548	0.118183	0	0	0.230118	0.0408247	0	0	0.264948	0	0.0182743
Apol9b	0.27112	0.00994292	0.102054	0.224987	0.272891	0.13084	0.0398586	0.0514959	0	0.192083	0.16721	0.0809894	0.034196	0.0702516	0.0692496	0.136475	0	0	0.39705	0.049128	0	0	0.159156	0	0
Apold1	0.0114837	0.0527665	0.00325682	0.00872397	0.00307389	0	0.0444956	0.0163902	0.0398628	0.0312846	0	0.0669828	0	0	0	1.1461	0.253865	0	0.107641	14.1739	0.0744463	0.250928	0.130303	0	0
Apoo	0.0584014	0.0373418	0.12702	0.0971917	0.0426575	0.087542	0.00527054	0.0566594	0.0186436	0.0608704	0.0159721	0.129599	0.033561	0.00753376	0.0869215	0.162335	0.0680771	0	0.100046	0.00554004	0.124077	0	0.217171	0.108678	0.119107
Apoo-ps	0.00915854	0.0109119	0.0380014	0.014132	0	0	0.00477355	0.0218138	0	0.0183521	0.00386626	0.0151404	0.0261303	0	0	0.0307373	0.016268	0	0	0	0	0	0.0131283	0	0
Apool	0.227524	0.259303	0.318727	0.491904	0.202408	0.355577	0.182892	0.167649	0.233864	0.296809	0.323689	0.424924	0.174098	0.218942	0.461118	0.303381	0.0312962	0.223183	0.349283	0.138827	0.868416	0	0.169066	0	0.0088275
Apopt1	0.314442	0.262685	0.510399	0.548628	0.413783	0.430744	0.428667	0.163194	0.136079	0.307191	0.251123	0.310668	0.330614	0.263675	0.195651	0.54906	0.200234	0.457624	0.412341	0.326584	0.307856	0.333337	0.873567	0.144244	0.543093
App	9.25367	4.09443	6.58683	4.41596	0.370451	6.77626	8.47554	0.474738	0.550936	7.18269	7.65507	5.1614	2.97514	0.313259	7.62273	13.7829	6.23463	4.44428	6.98252	15.2813	1.43213	4.0362	4.48696	0.0869735	1.44312
Appbp2	0.623163	0.352289	0.533394	0.593036	0.470479	0.756457	0.620669	0.427346	0.560656	0.619875	0.884299	0.483375	0.553679	0.44886	0.85205	0.830256	0.346025	0.384568	0.755539	0.859238	0.750928	0.416876	0.634634	0.07972	0.129504
Appbp2os	0.00386088	0	0.0041629	0	0	0.00773041	0.000947239	0	0	0	0	0.00427274	0	0	0	0	0	0	0	0	0	0	0	0	0
Appl1	0.366719	0.401749	0.455962	0.375027	0.623798	0.477024	0.995597	0.728952	0.490678	0.388858	0.530912	0.366285	0.437491	0.745577	0.517499	0.543144	0.675222	0.617656	0.689909	0.629552	1.25539	0	0.571161	0.307584	0.0182743
Appl2	0.855552	0.316239	0.906671	0.880122	0.225958	0.546218	0.24564	0.238409	0.0926317	0.670031	1.43035	0.67686	0.0719057	0.21043	0.707292	0.335891	0.527392	0.155342	0.859249	0.0698786	0.279463	0.234296	0.528046	0.068327	0.343231
Aprt	1.24333	2.48103	1.65967	1.30724	1.65403	1.91327	1.42115	0.959914	0.888875	1.15681	0.942612	2.13438	2.80832	1.94867	1.84704	1.64861	1.31357	1.14581	1.37664	2.28419	0.354281	0.627237	2.2968	0.437774	0.388453
Aptx	0.168402	0.136962	0.348549	0.203974	0.208347	0.138867	0.110405	0.207801	0.0913425	0.158367	0.0810712	0.141818	0.0491283	0.0914897	0.0953377	0.172026	0.169388	0.0151462	0.205767	0.0465349	0.418974	0.238419	0.232515	0.19603	0
Aqp1	0.0408088	0.0437426	0.00776571	0.00333046	0.00988768	0.035591	0.27743	0	0.0459619	0.0236742	0.00475048	0.0694014	0	0	0	0.10319	0	0	0	15.086	0	0	0	0	0
Aqp11	0.00878063	0	0.00209642	0.047304	0.0112734	0.0099174	0.00101276	0.0147754	0	0.00746233	0.00750461	0.0058659	0	0	0.0208352	0.0143341	0	0	0	0	0	0	0	0	0
Aqp2	0.0108025	0.00388374	0.00745963	0.0182825	0	0.00393756	0.108138	0	0	0.00790377	0.0109765	0.00300676	0	0	0.0157988	0.00560774	0	0	0.0593967	0	0	0	0	0	0
Aqp3	0.0133564	0.0047309	0.0754692	0.00928319	0.0633076	0.0113437	0	0.066588	0.0259772	0.00339294	0.0125282	0.00450296	0.0396875	0.64026	0.0490924	0.0191019	0	0	0.114363	0	0	0	0.11112	0.0597104	0
Aqp5	3.01856	0.114382	2.21817	5.47591	0.0966385	3.75662	0.181017	0.153936	0.163567	3.01661	4.64505	4.8611	0.0730683	0.0684008	1.6941	1.70848	0.16381	0.0130959	2.2366	0.190873	0.29163	0.0921053	2.45273	0.215167	2.34064
Aqp9	0.0280183	0	0.000678575	0.0300585	0.0279068	0.0235607	0	0.016213	0	0.0793226	0.120231	0.0203636	0.0335121	0	0.00260113	0.00547725	0	0.383084	0.00494651	0	0	0.0668043	0	0	0
Aqr	0.239363	0.238699	0.255693	0.335026	0.341429	0.368897	0.16924	0.33896	0.206477	0.268847	0.357007	0.375874	0.215352	0.405425	0.14242	0.212885	0.147507	0.357942	0.128994	0.150862	0.2002	0	0.178095	0	0
Ar	0.107414	0.0189508	0.0959253	0.189402	0.396098	0.125818	1.54316	0.30798	0.0444364	0.120931	0.249955	0.0903627	0	0.528379	0.0877314	0.40343	0.0517938	0	0.11532	0.0279131	0	0	0.0898901	0	0.361069
Araf	0.686509	0.322434	0.76561	0.73449	0.400672	0.629877	0.472197	0.559586	0.75258	0.560891	0.853385	0.501341	0.316415	0.683356	0.554757	0.565507	0.297667	0.474936	0.642012	0.278398	0.0826698	0.362608	0.27007	0.196271	0.017655
Arap1	0.147953	0.328185	0.197167	0.0806265	0.0835865	0.106075	0.657392	0.126205	0.269777	0.0989487	0.311457	0.0918771	0.150857	0.161028	0.111059	0.147917	0.398031	0.725754	0	0.105227	0.0948452	0.0272593	0.0240315	0	0
Arap2	0.324972	0.0299052	0.481236	0.169768	0.824923	0.337743	0.0827217	1.17529	1.57552	0.241762	0.354835	0.0920275	0.107635	0.726364	0.141953	0.182878	0.0264318	0.108507	0.175243	0.240935	0.342931	0	0.187514	0.12285	0
Arap3	0.00433103	0.0649003	0	0.0155855	0.0789193	0	0	0.0327857	0.0485707	0	0	0	0.0413899	0	0	0	0.0989461	0	0	0.884989	0	0	0	0	0
Arc	0.127295	0.00821099	0.0816209	0.0773371	0.0314635	0.0783265	0.259151	0.0663893	0	0.0974227	0.129692	0.0556869	0.0357462	0.0418971	0.346796	1.17444	0	0	0	0	0.329755	0	0.0212255	0	0
Arcn1	1.07987	0.722667	1.00128	1.19638	0.721063	1.17434	1.44514	0.75483	0.885698	1.22208	1.23853	1.0278	0.718009	0.673442	0.991031	1.28372	0.536144	0.642952	1.03327	1.27201	0.659656	0.473422	1.7899	0.705529	0.519838
Areg	0.190972	0.215	6.21704	0.253569	0.287009	0.396807	0.0751753	0.122546	0.108733	0.228758	0.522512	0.309764	0.450269	5.46993	1.23919	0.114401	1.10817	3.55801	0.416119	0.00554004	0.49662	0	8.45102	0	0.0931515
Arel1	0.0834721	0.0690158	0.177331	0.0584186	0.0400907	0.106329	0.0803293	0.107632	0.0841529	0.134222	0.0351304	0.0438044	0.145975	0.128597	0.077778	0.0279418	0.0890876	0.34408	0.11818	0.0593743	0.201247	0	0.00705712	0	0
Arf1	3.30448	2.83116	3.58103	4.00965	2.40723	3.20546	2.1437	2.06284	2.05744	3.35182	2.92422	3.44593	2.63337	2.92091	3.44967	2.36137	2.20006	2.20861	3.2366	2.98632	1.85314	2.82782	3.88772	1.87333	1.74041
Arf2	0.349225	0.614158	0.198295	0.443174	0.0789527	0.279505	0.386257	0.20075	0.0812678	0.322118	0.246955	0.297905	0.924498	0.0597522	0.542911	0.480922	0.770413	0.887132	0.540047	1.12537	0.526213	0.321422	0.248777	0.384171	0.0923633
Arf3	0.390076	0.299011	0.530769	0.503443	0.266656	0.463296	0.320809	0.387717	0.077336	0.30142	0.354356	0.340298	0.361034	0.238205	0.533848	0.345697	0.46336	0.520857	0.61131	0.354516	0.355274	0.13029	0.152793	0	0
Arf4	3.87258	3.22038	3.62724	4.08724	4.06026	3.67765	5.75267	1.73429	1.75539	3.86531	3.12646	3.96908	3.20507	4.53449	4.62358	4.26278	2.39108	2.67563	2.28025	3.21334	6.0417	2.78311	3.31004	2.18214	2.43387
Arf5	2.13076	1.58506	2.80827	2.39781	2.29909	2.55097	2.49015	2.05971	1.5107	2.55862	1.97302	2.3769	2.58619	4.23651	2.30162	2.57812	2.24937	3.91626	1.89619	2.37903	3.22219	2.07761	3.26862	0.245985	0.766993
Arf6	1.31572	0.936146	0.760383	1.42135	1.68167	1.10691	0.714608	1.29153	2.0382	1.21646	1.02088	1.23462	1.29462	1.43303	2.51173	0.971647	1.26967	0.905827	1.295	0.474968	1.55557	1.43641	1.12537	1.15718	0.017655
Arfgap1	0.359004	0.206444	0.293909	0.433437	0.311837	0.342066	0.410354	0.233577	0.210657	0.383616	0.658382	0.216775	0.197141	0.0262513	0.217607	0.400164	0.255443	0.0851661	0.425472	0.2223	0.229089	0.352215	0.304621	0.331661	0.0271017
Arfgap2	0.310436	0.132793	0.315538	0.258271	0.250488	0.413373	0.163442	0.124097	0.411274	0.386283	0.397441	0.278921	0.091998	0.326943	0.418766	0.170901	0.263961	0.169087	0.202085	0.0457823	0.023568	0.166259	0.262237	0	0.0088275
Arfgap3	0.331959	0.190805	0.375819	0.511416	0.178828	0.533186	0.432042	0.0240612	0.0256345	0.433567	0.356836	0.277793	0.0688116	0.0338753	0.113893	0.454528	0.111794	0	0.215033	0.546346	0.481547	0.258098	0.347751	0.62234	0.509625
Arfgef1	0.280401	0.227127	0.299716	0.312112	0.381659	0.387115	0.346328	0.369064	0.608902	0.286117	0.515966	0.279588	0.312469	0.444799	0.376469	0.343205	0.212165	0.331838	0.17554	0.548538	0.367554	0.861482	0.229755	0.0217434	0.0088275
Arfgef2	0.091791	0.153483	0.143599	0.0969469	0.0855621	0.0991465	0.144073	0.152851	0.164625	0.112824	0.129158	0.133705	0.127243	0.0849985	0.0790546	0.0813634	0.213233	0.00908219	0.170735	0.0938063	0.0443823	0	0.227996	0.0715566	0
Arfgef3	0.227069	0.0332667	0.204243	0.696673	0.0737483	0.440205	0.00416408	0.0425999	0	0.305779	0.830327	0.517664	0.052672	0.0556567	0.167394	0.171068	0.0190947	0.0597229	0.168055	0	0.313873	0.0136296	0.224034	0	0.0536456
Arfip1	0.573278	0.169137	0.60837	0.489111	0.286482	0.573078	0.509321	0.209144	0.0703572	0.536534	0.418153	0.648571	0.345891	0.290582	0.426313	0.796234	0.152901	0.0851847	0.402853	0.353643	0	0.227097	0.648195	0.21269	0.363457
Arfip2	0.222889	0.0836528	0.337538	0.323406	0.134274	0.386505	0.193695	0.08146	0.0694473	0.246967	0.633803	0.367486	0.0694968	0.0863231	0.240369	0.311251	0.0856213	0.0862664	0.100602	0.177437	0	0	0.353179	0.133644	0.546995
Arfrp1	0.509199	0.267357	0.392975	0.509592	0.589731	0.560246	0.263581	0.369363	0.550986	0.453297	0.439014	0.450314	0.31148	0.482052	0.615743	0.27014	0.248716	0.29967	0.0700023	0.45224	1.55684	0	0.210353	0.0911369	0.132664
Arg1	0.971056	1.62843	2.73932	3.12938	0.0886035	0.914868	0.0764343	0.161906	0.106157	0.802708	0.593127	1.49139	0.709009	0.3019	2.21889	0.2493	6.63112	1.32278	1.12346	0.0211419	0.150864	0.445006	1.87128	0.0217434	2.51054
Arg2	0.141457	0.138287	1.93338	0.29926	0.0205817	0.190635	0.00926896	0.0133459	0	0.345678	0.11888	0.133758	0.277575	0	0.319354	0.027484	0.119999	0.21188	0.138209	0.0992205	0	3.35444	1.57678	0	0.233427
Arglu1	1.48719	1.15735	1.95113	1.64513	1.61655	1.71915	1.5417	2.70512	3.19795	1.42147	1.99328	1.81502	1.44693	1.26675	1.93806	2.51013	0.840052	1.60744	1.34584	3.23804	2.45292	1.09415	1.14425	0.929961	0.0296692
Arhgap1	0.21599	0.108832	0.551797	0.22731	0.217844	0.159885	0.443536	0.195292	0.201475	0.222723	0.239971	0.188512	0.141459	0.261451	0.143396	0.269989	0.315662	0.326374	0.381658	0.17887	0.11744	0.258098	0.352672	0	0.0151489
Arhgap10	0.190686	0.215532	0.222594	0.079826	0.371895	0.188693	0.776628	0.217226	0.024153	0.168263	0.293852	0.41789	0.137289	0.370638	0.202659	0.410537	0.56061	0.660421	0.204922	0.178879	0	0	0.237084	0.0414637	0
Arhgap11a	0.0251377	0.179514	0.0543609	0.0900331	0.174327	0.0915124	0.0553038	0.0916281	0.0502692	0.0585705	0.138843	0.702396	0.0869962	0.152201	0.0803325	0.00754595	0.24169	0.126124	0.0848146	0.217865	0.112918	0.234296	0.910857	0.0643604	0
Arhgap12	0.318221	0.214713	0.238747	0.308465	0.0870692	0.26857	0.164044	0.301695	0.3039	0.275268	0.289994	0.258679	0.0284039	0.2651	0.275457	0.17717	0.170824	0.243046	0.398543	0.173008	0.166275	0.429656	0.159115	0.0954927	0.017655
Arhgap15	0.0139178	0.672072	0.00318039	0.0227463	0.9647	0.0147171	0.106612	1.63759	1.26246	0.0659885	0.0093992	0.0525687	0.663766	0.930718	0	0.0986844	0.501169	0.693856	0.229275	0.0430052	0	0	0	0.318753	0
Arhgap17	0.507923	2.07252	0.452685	0.333357	1.02432	0.455006	0.58652	0.625955	2.09573	0.258657	0.763132	0.522482	1.58544	0.859318	0.499214	0.447864	2.18217	1.82973	0.970389	1.4004	1.02956	0.232288	0.284521	0.219939	0.198545
Arhgap18	0.190742	0.607886	0.250846	0.227204	0.533949	0.252761	0.192839	0.142401	0.0680819	0.13311	0.26269	0.326743	0.719592	0.355634	0.194808	0.14052	1.18937	1.07233	0.155379	1.11345	0.0474226	0	0.207551	0	0.0088275
Arhgap19	0.0118068	0.399435	0.0168521	0.000664542	0.0394614	0.0092623	0.0106935	0.0413699	0.00305451	0.0802403	0.00412324	0.201371	0.00916256	0.0279792	0	0.0213443	0.18669	0	0	0	0	0	0.0764018	0.0643604	0.0151489
Arhgap20	0.00664091	0.00592201	0	0.0255075	0.00958805	0.0142196	0.44592	0.0163011	0	0	0	0.00321686	0	0	0	0.0701534	0	0	0.202317	0.0404261	0	0	0	0	0.0088275
Arhgap21	0.637398	0.14128	0.286333	0.544146	0.19875	0.744902	0.751397	0.0618454	0.123345	0.642324	0.972956	0.485482	0.166431	0.169876	0.425924	0.41374	0.130347	0.30572	0.386348	0.558578	0.241058	0	0.604664	0	0.0473242
Arhgap22	0.00412648	0.577422	0.0101243	0.00333006	0	0.0498563	0.0487155	0	0	0.0286349	0.00944537	0.0233674	0.183068	0.0793886	0.0672775	0.107859	0.0436564	0	0.137147	0.00994016	1.31397	0	0	0.0217434	0
Arhgap23	0.057226	0.0244903	0.0865346	0.0630155	0	0.0378741	0.134271	0	0	0.0839066	0.0942543	0.0297858	0.0543896	0	0.199495	0.193338	0.0775767	0.0621452	0.0177127	0.679058	0	0	0.0208439	0.0916283	0
Arhgap24	0.0332901	0.286276	0.0424285	0.0304846	0.0148771	0.00622941	0.326457	0.000473502	0.199533	0.0331516	0.0188468	0.0181209	0.196088	0.0138758	0.102459	0.426384	0.0513428	0	0	0.00885324	0	0.279384	0.0344753	0	0.298596
Arhgap25	0.00391484	0.650278	0.00819496	0.00356671	0.588552	0.0419253	0.0346863	0.355051	0.567997	0.0251186	0.00341334	0.0433907	0.428709	0.536544	0	0.0721763	0.403729	0.147508	0.105407	0.303956	0.197006	0	0	0.294082	0
Arhgap26	0.0663506	0.0224797	0.0663485	0.0541927	0.223835	0.068085	0.0621227	0.157865	0.340331	0.0993058	0.0732193	0.0279087	0.417727	0.269291	0.0139002	0.146803	0.356947	0.659506	0.159085	0.325005	0	0	0.0722909	0	0.0088275
Arhgap27	0.129491	0.286809	0.139292	0.0840701	0.166864	0.0469323	0.0430771	0.0830096	0.208767	0.137266	0.0979334	0.10585	0.148746	0.0793036	0.101912	0.00287183	0.0275759	0.0227397	0.0929749	0.0657268	0	0	0.0617805	0	0
Arhgap27os1	0.0192951	0.0294775	0.0354411	0.0226377	0.0184529	0.019639	0	0.0082971	0	0.0095221	0.0199929	0.028383	0	0	0.0550912	0.0123835	0.0205787	0	0.00484149	0.0230776	0	0	0.0352741	0	0
Arhgap27os2	0.134915	0.0523157	0.0502238	0.120682	0.0363104	0.15958	0.02535	0.0891786	0.0534714	0.0308364	0.120044	0.0414256	0.142444	0.0554326	0.149841	0.0326	0.0291486	0	0.0486105	0.0895198	0.0744463	0	0.00590582	0	0
Arhgap27os3	0.00237469	0.0199513	0	0	0.0879481	0	0	0.241823	0.10126	0	0	0	0	0.150255	0	0	0	0	0.0402492	0	0	0	0	0	0
Arhgap28	0.202024	0.00329715	0.0761754	0.185559	0.0145012	0.180151	0.213689	0.000473502	0.00750301	0.140298	0.214065	0.206751	0.0117073	0	0.242501	0.0632314	0.0106949	0	0.294259	0.0278547	0.774679	0.0136296	0.0299491	0.0217434	0
Arhgap29	0.385305	0.0725053	0.0602419	0.262942	0.0178942	0.317044	0.839383	0.0542951	0.0239511	0.414668	0.325912	0.35205	0.0731386	0.00854558	0.300217	0.182457	0.0820075	0.0261791	0.341893	2.80286	0	0.125464	0.0395749	0	0.46737
Arhgap30	0.0426561	1.29724	0.0446084	0.0665861	1.48767	0.10219	0.0189042	1.53162	2.29829	0.0243317	0.0984417	0.126228	1.67215	1.50991	0.0710484	0.0146107	1.39607	0.770598	0.0740927	0.192008	2.69775	1.16495	0.137521	0.535597	0
Arhgap31	0.159432	0.0965107	0.015015	0.135457	0.038335	0.191545	0.182088	0.126546	0.0585374	0.0699264	0.307145	0.0691072	0.129608	0.140277	0.0449878	0.220211	0.274121	0.305874	0.219269	1.12414	1.18803	0.534897	0.00945761	0	0.0492645
Arhgap32	0.129455	0.00355321	0.108983	0.0649426	0	0.223791	0.223541	0.00543616	0.0440946	0.148088	0.272555	0.0414119	0.0482904	0	0.1111	0.0889367	0.112822	0	0.184946	0.130762	0.147852	0.0784757	0.027988	0	0
Arhgap33	0.0104625	0.00135443	0.0365035	0.0276032	0.00191916	0.0358589	0.00616726	0	0	0.00780959	0.0626284	0.0155423	0.019713	0	0	0.00499335	0	0	0	0	0	0	0.0954854	0	0
Arhgap35	0.216653	0.0294209	0.166463	0.193675	0.0363963	0.177574	0.277084	0.0369444	0.0292464	0.260894	0.364862	0.247777	0	0	0.116582	0.342473	0.0605583	0	0.131791	0.28591	0.316024	0	0.168601	0	0.0239764
Arhgap39	0.0654107	0.145969	0.0650786	0.0574363	0.121911	0.0589371	0.0463392	0.087896	0.100418	0.038022	0.0593374	0.0691229	0.0513241	0.0705537	0.0432901	0.0934778	0.083609	0.152362	0	0	0	0	0.0281947	0.0784037	0.0492645
Arhgap4	0.0556572	0.248896	0.0550636	0.0668176	0.432606	0.0629621	0.00107365	0.372259	0.497579	0.0509793	0.105157	0.0550145	0.247965	0.690547	0.00525387	0.0488129	0.338883	0.168389	0.0997129	0	0	0.327826	0.0366083	0	0
Arhgap40	0.00356808	0.00478351	0.6371	0.000669502	0	0.0193826	0.0114355	0	0	0.00497928	0.0613102	0	0.0084573	0	0.0318299	0.0300794	0	0.03849	0.00580365	0	0	0	0.332126	0	0
Arhgap42	0.314457	0.0252627	0.457673	0.298427	0.00976561	0.312092	0.480044	0.00889283	0.0224503	0.21867	0.296062	0.112864	0	0	0.273582	0.622501	0.0102653	0	0.297301	0.12563	0	0	0.23565	0	0
Arhgap44	0.053553	0.00180583	0.0182619	0.0789464	0.0145585	0.0341654	0.0257676	0	0	0.0925724	0.0640336	0.00700968	0	0.0552489	0.0377024	0.0718049	0	0	0.0355061	0.143619	0	0	0.00843372	0	0
Arhgap45	0.0313749	0.698048	0.0297347	0.0557823	2.14544	0.0183671	0.0319345	2.09192	1.98759	0.0501018	0.138401	0.0279308	1.24916	2.01556	0.0305773	0.0180291	0.805121	0.929603	0.305583	0	0.306697	0.791205	0	0.242237	0
Arhgap5	1.57013	0.527153	0.978261	1.2034	0.222957	1.32107	0.759259	0.341686	0.188639	1.3098	2.19888	1.26111	0.37088	0.657572	1.27444	1.95391	0.108984	0.265262	1.5453	0.969142	1.1332	0.882319	0.611439	0	0.892911
Arhgap6	0.275619	0.0875209	0.134424	0.102258	0.0370338	0.12413	0.47329	0.0189734	0.12957	0.185166	0.285524	0.174434	0.189939	0.0550473	0.154855	0.252347	0.214467	0.254786	0.0398393	0.202838	0.424619	0	0.13792	0.139479	0
Arhgap8	0.357517	0.00474434	0.126438	0.433521	0.0147273	0.338584	0.00203579	0.000473502	0	0.265839	0.175716	0.561272	0.0178685	0	0.168589	0.017353	0	0.0286041	0.321866	0.0183685	0.16013	0	0.217141	0	0.375452
Arhgap9	0.26491	0.652505	0.0462884	0.374622	1.6789	0.439854	0.0219362	1.17307	0.547935	0.217086	0.478529	0.238332	0.658118	1.28399	0.486374	0.131632	0.609846	0.768844	0.248205	0.0302247	0.317421	1.28531	0.0855921	0.316914	0.328838
Arhgdia	1.42996	3.16885	1.58703	1.19729	2.23449	1.78366	1.71401	1.83742	3.49883	1.63966	1.6253	2.2967	2.85269	1.96312	1.61596	1.87585	2.86163	3.23579	1.41787	2.68232	4.65188	2.7319	2.33023	1.57306	0.0264825
Arhgdib	0.0831839	4.05025	0.134943	0.0843108	9.10648	0.18809	0.611646	8.99928	9.63339	0.0993691	0.339939	0.536394	8.43147	9.98522	0.18094	1.01735	4.84108	7.21498	1.02589	1.37845	2.42008	8.45261	0.13346	1.7387	0.0747083
Arhgdig	0.0416576	0.0128896	0.0162757	0.113184	0.000927876	0.078993	0.0221655	0.0170282	0	0.0186992	0.128447	0.135575	0.0149775	0	0.0261868	0.0181348	0	0.0564946	0.107023	0	0	0	0	0	0
Arhgef1	0.447475	0.434672	0.43573	0.359245	1.37609	0.529505	0.305984	2.30035	2.40501	0.266059	0.89567	0.492464	0.551698	1.79358	0.320973	0.357509	0.402713	0.741223	0.311391	0.609719	1.07548	1.1831	0.17885	0.102781	0.0088275
Arhgef10	0.0340349	0.0181553	0.0392038	0.0757093	0.082725	0.0310971	0.126959	0.240168	0	0.0181323	0.0847832	0.0114119	0.0860657	0.124491	0.0176966	0.115369	0.274741	0.120372	0.0445126	0.150968	0	0	0.0567286	0	0.200586
Arhgef10l	0.102758	0.075114	0.17907	0.0806487	0	0.0753747	0.085226	0.0120944	0.0222758	0.0494545	0.103142	0.0572954	0.18077	0.0778962	0.0581273	0.155378	0.0650197	0.266248	0.0673327	0	0.370615	0	0.0919922	0	0.0182743
Arhgef11	0.0366312	0.0451789	0.0391072	0.00378978	0	0.0396564	0.0951058	0.0244849	0.0569627	0.0102661	0.0423211	0.073228	0.0123206	0	0.0701735	0	0.131352	0.013621	0.00580365	0.122231	0	0	0.0392102	0	0
Arhgef12	0.685972	0.243902	0.707133	0.567184	0.0723688	0.870951	0.742331	0.140468	0.139839	0.499517	1.08769	0.738129	0.0577853	0.117319	0.40031	0.853826	0.409146	0.252199	0.413055	1.48108	0.458863	0.407766	1.36242	0.0434868	0.0618269
Arhgef15	0.0011237	0	0	0	0	0	0	0	0	0.00135747	0.00596858	0	0.0284604	0	0	0	0.0135249	0	0	0.512158	0	0	0	0	0
Arhgef16	0.228918	0.0401267	0.45748	0.140034	0	0.171091	0.0060317	0.00363745	0	0.157535	0.202096	0.0890543	0.0330168	0	0.154046	0.0727429	0	0.0876578	0.256634	0.0332403	0	0	0.368833	0	0.0264825
Arhgef17	0.057627	0.00517832	0.124462	0.017996	0	0.0410967	0.0902193	0.03529	0	0.0925393	0.0919219	0.0557273	0	0.0737553	0.0873447	0.267083	0	0	0.0478883	0.0741251	0	0	0.0190585	0	0
Arhgef18	0.110083	0.0113271	0.113858	0.103314	0.120127	0.0477395	0.0933003	0.134289	0.378528	0.12958	0.118853	0.0723215	0.106874	0.0585675	0.0992103	0.143549	0.0626186	0.0857221	0.0106309	0.100273	0.131804	0	0.00778444	0	0.0475107
Arhgef19	0.161293	0	0.153284	0.162938	0	0.170883	0.0108677	0.00103031	0	0.0998162	0.169653	0.178103	0.0084573	0	0.115963	0.194225	0.016268	0	0.179224	0	0	0.0784757	0.0115953	0	0.340623
Arhgef2	0.481858	0.58957	0.83748	0.422587	0.294798	0.413429	0.511287	0.27872	0.355467	0.314653	0.691162	0.387198	0.583926	0.38786	0.359146	0.337857	0.785411	0.542266	0.237675	0.431801	0.667068	0	0.413698	0.240041	0.0151489
Arhgef25	0.161805	0.0126492	0.144258	0.11289	0.0430413	0.117066	0.493538	0.0172323	0.0131074	0.0755927	0.178558	0.057711	0.0310297	0	0.173919	0.250446	0	0	0.0961269	0	0	0	0.0299491	0.0217434	0.0492645
Arhgef26	0.298924	0.025876	0.245333	0.201979	0.0104027	0.209736	0.0151883	0.0153934	0.0671754	0.244372	0.262795	0.209143	0	0.0328605	0.134833	0.173391	0.107578	0	0.229882	0.0214809	0	0	0.228488	0	0
Arhgef28	0.729554	0.0268275	0.133829	0.849149	0.0250394	0.740469	0.141373	0.00286327	0.0267865	0.688341	0.675991	0.928822	0.050867	0.113215	0.558582	0.285191	0.0201264	0	0.451589	0.783031	0	0	0.0731051	0	0.384835
Arhgef3	0.17123	0.298106	0.120049	0.171089	0.341421	0.180327	0.0641631	0.367134	0.224617	0.0962459	0.256755	0.123846	0.214814	0.428216	0.140135	0.276782	0.373207	0.121889	0.143551	0.0867882	0.512825	0.115978	0.201124	0	0.0151489
Arhgef33	0.00256244	0.0136606	0.00442442	0.00253052	0.0170323	0.0152047	0.00851035	0.033147	0	0	0.017968	0.00181196	0	0	0	0.00648627	0	0	0	0	0	0	0	0.0414637	0
Arhgef37	0.0170331	0	0.0117501	0.0166799	0	0	0	0	0	0.00629355	0.0258648	0.0288963	0	0	0.0250803	0	0	0	0.00242074	0	0	0	0	0	0.0088275
Arhgef38	0.165767	0.00644308	0.0996224	0.112252	0.0109046	0.179266	0.0152432	0.00101835	0.0211264	0.153246	0.492062	0.104652	0	0	0.250062	0.0124228	0	0.121312	0.121169	0	0	0.26656	0	0	0
Arhgef39	0.0348943	0.0477628	0.0302172	0.0521988	0.0387588	0.0295745	0.0102953	0.000413283	0	0.039199	0.0976995	0.119924	0.0408789	0.0104816	0.101474	0.000775752	0.0300657	0.0149062	0	0.0341006	0	0	0.439493	0	0
Arhgef4	0.0097656	0.0114499	0.00773729	0.0662894	0.078341	0.0468494	0.0160846	0.0112127	0	0.0154751	0.0385874	0.00573618	0	0.0919769	0.0351728	0.0959637	0	0	0.0357885	0	0	0	0.0125219	0	0
Arhgef40	0.117513	0.121223	0.051199	0.100335	0.0132989	0.213014	0.572085	0.00892679	0.0531179	0.133284	0.183574	0.253633	0.0897155	0	0.136374	0.577179	0.0274382	0	0.0208923	0.176932	0.369879	0	0.0148416	0	0
Arhgef5	0.560962	0.0429299	0.558198	0.303774	0.087464	0.533129	0.0300914	0.022274	0	0.553013	0.632592	0.359449	0.055466	0.075059	0.622724	0.263916	0.0338635	0.098756	0.682018	0.319141	0	0	0.170753	0	0.0302978
Arhgef6	0.856348	0.3678	0.136248	0.654093	0.455104	0.866319	0.0991288	0.230661	0.504106	1.40789	0.806034	0.49671	0.710221	0.380291	0.244489	0.526329	0.454593	1.18735	0.569135	0.176373	0.667512	0.248766	0.103753	0.269224	0.14559
Arhgef7	0.257459	0.240918	0.289686	0.213954	0.246597	0.274649	0.586966	0.192628	0.158758	0.199788	0.257003	0.328297	0.119357	0.26362	0.157823	0.521376	0.0703543	0.0623255	0.39052	1.4027	0.0373923	0.448654	0.225383	0.253871	0.0088275
Arhgef9	0.0162378	0	0.019017	0.00398887	0.00274102	0.0117122	0.0715894	0.0206144	0	0.0201387	0.00417058	0	0	0	0.0169653	0.119195	0	0	0	0.131631	0	0	0.0477427	0	0
Arid1a	0.418853	0.457161	0.457571	0.371894	0.516677	0.378483	0.553074	0.500005	0.702849	0.265443	0.695464	0.50425	0.264102	0.445641	0.421207	0.369103	0.726979	0.845603	0.424391	0.530014	0.0474226	0.13029	0.313359	0.0783361	0.0302978
Arid1b	0.227898	0.232304	0.287235	0.272378	0.111135	0.280268	0.324512	0.289254	0.440966	0.18828	0.47978	0.31423	0.23983	0.321093	0.103167	0.232111	0.2927	0.487832	0.308375	0.28584	1.09129	0.316789	0.109867	0.0627119	0.0151489
Arid2	0.499458	0.229513	0.549318	0.387031	0.411298	0.598313	0.542258	0.380469	0.547079	0.392959	0.698768	0.468875	0.321163	0.413385	0.6511	0.393794	0.477734	0.237604	0.52608	0.835637	0.238438	1.65171	0.437451	0.0217434	0.0151489
Arid3a	0.0854996	0.192347	0.0109241	0.0625066	0.199987	0.0623487	0.103981	0.107554	0.173968	0.0596655	0.107349	0.0259245	0.255136	0.358275	0.181612	0.0149926	0.42948	0.0468952	0.0255	0.080195	0.421282	0.0742473	0.0112846	0.502871	0
Arid3b	0.0291865	0.1217	0.0239692	0.0391063	0.164112	0.0269882	0.022694	0.233406	0.530549	0.0160517	0.0588184	0.0143333	0.137512	0.10402	0.064967	0	0.0740001	0	0.0513474	0.0932205	0.104889	0.145962	0.0774968	0.0604047	0
Arid4a	1.28878	1.69938	1.23029	1.24935	1.80302	1.34664	1.04741	3.48015	2.41434	1.12228	1.98209	1.33657	2.48742	2.09073	0.767322	1.07218	1.29417	1.95691	1.08147	1.75043	2.07828	1.20047	0.81749	1.02207	0.155929
Arid4b	2.16854	1.28015	2.07146	1.90265	2.6247	2.39405	1.66858	2.57856	4.08596	1.67963	3.74445	1.98316	1.50727	2.12656	1.9517	2.00775	1.12429	1.00819	2.13131	1.86575	1.13203	1.46157	1.81613	0.586234	0.792637
Arid5a	1.20463	1.02335	1.24441	1.38906	2.19699	0.911032	0.603562	2.73862	1.59756	1.29367	1.12718	0.995276	1.44353	2.17932	1.11064	1.08214	1.11651	0.848025	0.835235	1.28494	0.246496	1.13395	0.882417	0.373133	0.845308
Arid5b	1.86749	0.767682	2.62621	1.25511	0.846335	1.72427	2.01774	0.532922	0.871888	1.52041	1.61194	0.860761	0.669211	1.04435	1.70973	1.68206	0.923544	0.397287	1.11086	2.4369	0.023568	1.59925	2.70254	0.270881	0.017655
Arih1	0.476894	0.444525	0.49324	0.437914	0.480626	0.448646	0.518301	0.546064	0.562262	0.321383	0.418759	0.557024	0.50457	0.544619	0.557558	0.533886	1.19012	1.04725	0.735288	0.440331	0.162935	0.290832	0.906475	0.0217434	0.40264
Arih2	0.334169	0.673278	0.30309	0.314097	0.544826	0.356972	0.261627	0.559241	0.782262	0.278783	0.502132	0.20349	1.07019	0.45839	0.353356	0.418803	0.780459	0.305964	0.523961	0.385856	1.70596	1.2427	0.378766	0.20111	0
Arl1	0.930151	0.538973	0.677181	1.14753	0.521082	1.16255	1.44054	0.515542	0.601666	1.11875	0.965914	0.948362	0.483748	0.457356	1.26616	1.7162	0.453497	0.39282	0.784371	0.961103	0.618161	0.324542	1.07512	0.290673	0.320785
Arl10	0.0722367	0.0537693	0.0670768	0.0201158	0.0269403	0.0113183	0.0658173	0.0210277	0.0508976	0.0858612	0.049554	0.0626544	0.180335	0	0.0198364	0.0531926	0.02376	0.287326	0	0	0.0477281	0	0.0393902	0	0
Arl11	0	0.454433	0.00794158	0	0.0233798	0	0	0	0	0	0	0.00175896	0.118165	0.0759201	0	0	0.388386	0.299335	0	0	0.107198	0.158481	0	0	0
Arl13b	1.71515	0.620058	0.595223	1.16275	0.340061	1.20721	0.879822	0.422415	0.477165	1.27257	1.40249	1.10334	0.467719	0.611388	1.51503	0.900367	0.591598	0.858211	1.49711	0.989289	0.237661	0.433804	0.281956	0.321062	0.41845
Arl14ep	0.128926	0.115019	0.187754	0.182398	0.193982	0.276918	0.145157	0.146256	0.110049	0.238687	0.148615	0.16748	0.0550688	0.311411	0.15741	0.314385	0.0662502	0.140069	0.161986	0.20317	0.169279	0	0.160685	0.193424	0
Arl15	0.0754587	0.0315191	0.0718397	0.0714551	0.0359302	0.0240724	0.0955524	0.0259512	0	0.100077	0.0710109	0.0488055	0.0498418	0	0.0518015	0.113712	0.010848	0.159706	0.0698781	0.316054	0	0.150002	0.0190313	0	0
Arl16	0.401631	0.191062	0.298723	0.455292	0.248071	0.607923	0.248554	0.135159	0.18117	0.345327	0.499201	0.400391	0.0858438	0.0847452	0.197869	0.456046	0.100853	0.078765	0.295869	0.244685	0.198486	0.113978	0.141446	0	0
Arl2	0.344691	0.205828	0.527312	0.426034	0.205478	0.443773	0.218201	0.126369	0.104712	0.246338	0.324392	0.542603	0.207732	0.0544396	0.206576	0.702406	0.254219	0.266384	0.204785	0.2163	0.0679503	0	0.318669	0.229632	1.15277
Arl2bp	0.479771	0.189697	0.691268	0.528176	0.878579	0.49172	0.304961	1.10224	0.712972	0.485678	0.376292	0.93494	0.167595	1.1222	0.52314	0.626024	0.116911	0.498136	0.400189	0.799079	0.494514	0.187572	0.633432	0.0632071	0
Arl3	0.54882	0.28322	0.477101	0.619195	0.272259	0.784122	0.935908	0.229835	0.191863	0.618468	0.685369	0.647386	0.429168	0.201019	0.561104	0.946146	0.211645	0.501247	0.446104	0.862185	0.122513	0.939953	0.142845	0.336932	0.049128
Arl4a	1.18218	0.282075	0.396318	1.26402	0.980109	1.17965	1.04366	0.872271	0.440087	1.03395	1.19523	0.962109	0.6778	0.912351	1.16696	0.972462	0.473805	0.0458017	1.2281	3.34138	0.133165	0.664512	0.220212	0.153121	0.693926
Arl4c	0.406557	3.00217	0.937866	0.395831	2.12201	0.526431	0.397087	3.08909	0.251368	0.179153	0.401715	0.547067	4.13575	2.00395	0.889301	0.860211	3.36913	2.76983	0.871175	0.366848	6.77997	0.969248	0.683871	0.451217	0.0151489
Arl4d	0.239863	0.0824627	0.114556	0.184844	0.208924	0.096095	0.194939	0.0981222	0	0.464346	0.142281	0.0637391	0.0565421	0.0193248	0.281102	0.383626	0.176806	0	0.168081	0.123085	0	0	0.118544	0.100675	0
Arl5a	0.159402	0.231996	0.173818	0.209563	0.16894	0.337445	0.262604	0.134348	0.0815817	0.247266	0.285746	0.280147	0.187251	0.361557	0.670846	0.0656613	0.188711	0.278065	0.282668	0.147454	0.970736	0.113075	0.119358	0.153993	0
Arl5b	0.574295	0.324077	0.223891	0.533725	0.459078	0.426658	0.669959	0.256184	0.51878	0.344044	0.811054	0.33281	0.314399	0.690569	0.563041	0.422416	0.653159	0.427857	0.339431	0.332722	0.203632	0.768856	0.0648599	0.0217434	0
Arl5c	0.0204017	2.34533	0.0082809	0.0279321	0.308515	0.0339193	0.0418352	0.9964	1.32762	0.0139555	0.0650616	0.00567585	1.31385	2.23264	0.0526464	0.0455759	0.712394	0.760967	0.138096	0.0498033	6.78602	0.204273	0.00945761	0.612701	0
Arl6	0.110651	0.0316206	0.308145	0.122602	0.0204729	0.0741823	0.184443	0.00740593	0	0.102699	0.0592671	0.0706423	0.103861	0.0381847	0.104219	0.256994	0.0156205	0.0372867	0.231273	0.284624	0.023568	0	0.253397	0.0217434	0.0618269
Arl6ip1	2.66589	5.2123	3.83084	2.91544	6.71603	2.6203	1.97137	3.54414	3.86529	2.65433	3.35066	5.8594	4.18812	6.00086	2.1501	2.49095	4.44665	3.90996	2.2288	4.18064	3.21774	3.71849	12.5759	0.820557	0.207099
Arl6ip4	0.975408	0.683957	1.15553	1.09405	0.876278	1.12057	0.627303	0.521445	0.394227	1.01387	1.43843	1.58473	0.70476	0.867156	1.10446	0.898934	0.707421	1.01232	1.04705	0.94163	0.0773216	0.0628777	1.20696	0.245063	0.776158
Arl6ip5	0.492125	0.478741	0.595848	0.380746	0.907176	0.370495	0.716311	1.28244	0.66176	0.37236	0.452547	0.213546	0.438232	0.7773	0.343795	0.313439	0.455268	0.490384	0.400351	0.616084	0.102611	0.700867	0.360311	0.0843313	0.0088275
Arl6ip6	0.225713	0.220851	0.246809	0.120047	0.168329	0.291974	0.1827	0.290228	0.329802	0.226816	0.193201	0.304155	0.184709	0.144245	0.199001	0.25201	0.139137	0.241394	0.0658967	0.360364	0.160041	0.609031	0.64124	0	0.0747083
Arl8a	0.322017	0.510048	0.374694	0.204037	0.142861	0.244217	0.40123	0.196264	0.367102	0.211546	0.119086	0.149226	0.25088	0.129881	0.28934	0.393006	0.783904	0.479536	0.262916	0.404357	0.144676	0.238419	0.376631	0	0.0403005
Arl8b	0.558719	0.665401	0.502432	0.689756	0.308581	0.449715	0.68915	0.266528	0.31758	0.653205	0.77157	0.709179	0.71861	0.186812	0.458142	0.622249	0.691265	0.618657	0.693321	0.349289	0.0679503	0.385314	0.600712	0.163346	0.379697
Armc1	0.431102	0.319131	0.401955	0.597472	0.382594	0.609661	0.366368	0.25743	0.201179	0.432255	0.346349	0.774161	0.300865	0.147261	0.309303	1.08661	0.154736	0.3652	0.486387	0.668941	0	0	0.338895	0.0845273	0.0088275
Armc10	0.347808	0.125715	0.33061	0.371515	0.266943	0.430112	0.146297	0.343031	0.189631	0.280252	0.422674	0.325078	0.241205	0.288307	0.346819	0.0953513	0.0614404	0.17164	0.419915	0.162508	0.553455	0.0136296	0.189419	0.0217434	0
Armc2	0.00595399	0.00161901	0.00697171	0	0	0	0	0	0	0.00136687	0	0	0	0	0.0105789	0	0	0	0	0	0	0	0.0401274	0	0.174429
Armc3	0.016384	0.00296626	0.050518	0.0200513	0.145859	0.0051431	0	0.0835995	0.16033	0.0515315	0.00267987	0.0732035	0.0227973	0.0296855	0	0.00776418	0.0438683	0	0	0	0	0	0	0	0
Armc5	0.0677633	0.106322	0.121512	0.131532	0.115092	0.0822991	0.0864216	0.11397	0.178344	0.072102	0.117328	0.0604473	0.0319009	0.159628	0.0310394	0.053025	0.292778	0.0503883	0.217464	0.0910045	0	0	0.105775	0.0434868	0
Armc6	0.0361212	0.029466	0.0996258	0.0669449	0.0270241	0.0893541	0.0797375	0.0575278	0.0557297	0.0590239	0.086902	0.134657	0.00559233	0.0613128	0.0765249	0.0606866	0.0734591	0.0471769	0.00753926	0.240579	0	0	0.112457	0	0
Armc7	0.0408268	0.13022	0.0514877	0.0282147	0.5153	0.078218	0.0369702	0.344159	0.0504471	0.0536183	0.0775731	0.0250892	0.14702	0.0728789	0.0267588	0.0447489	0.169783	0	0	0.0856876	0.152947	0.503291	0	0	0.0182743
Armc8	0.242156	0.192174	0.313357	0.193832	0.213324	0.281498	0.195955	0.236707	0.194198	0.135107	0.292139	0.346965	0.183503	0.0912877	0.332589	0.245652	0.38892	0.326017	0.445257	0.391809	0.456119	0.0640957	0.447052	0.22741	0.102099
Armc9	0.0702745	0.165195	0.0962062	0.0699186	0.0236472	0.0846541	0.0934488	0.0381494	0.109322	0.043512	0.0316613	0.0255791	0.0499077	0	0.0327462	0.109119	0.0507714	0	0.159461	0	0.128156	0	0.0420783	0	0.0151489
Armcx1	0.1513	0.0205721	0.0989492	0.120914	0.0246436	0.211431	0.24906	0.0305882	0	0.168774	0.199571	0.134021	0	0	0.0379552	0.0824936	0	0.0393825	0.0678278	0.605696	0	0	0.0448442	0	0
Armcx2	0.145052	0.0207563	0.135396	0.0884448	0.0525437	0.115438	0.334952	0.0826865	0.0165993	0.101289	0.160332	0.0397951	0.0284001	0.0926383	0.158375	0.141874	0	0	0.0123761	0.279347	0.174031	0	0.0524819	0.0506598	0
Armcx3	0.147622	0.0406853	0.0950929	0.174816	0.00563668	0.174568	0.198412	0.00795078	0.0662083	0.132286	0.113263	0.0607717	0.070875	0	0.0919934	0.180167	0.200988	0.0306358	0.118623	0.174945	0	0	0.0650766	0.0414637	0.0088275
Armcx4	0.0237352	0	0.00594432	0.0133246	0.0468275	0.0109446	0.0824446	0	0	0.0693378	0.0209486	0.0176094	0	0.0985165	0.0279135	0.0338842	0	0	0	0.0977028	0	0	0	0	0
Armcx5	0.159474	0.0723433	0.0912575	0.110569	0.257977	0.136906	0.124538	0.264737	0.292095	0.166052	0.0472865	0.11647	0.0385835	0.420335	0.0951422	0.271383	0.0716495	0	0.276661	0.0430052	0	0	0.116799	0.0803084	0.0296692
Armcx6	0.106995	0.00998232	0.0115701	0.0771962	0	0.0797803	0.0877426	0.0351488	0.0344446	0.0403124	0.0744169	0.0448578	0	0.0418971	0.102844	0.0967343	0.0168802	0	0	0.20375	0.244469	0	0	0	0
Armt1	0.0894721	0.0923087	0.130292	0.125731	0.11742	0.105485	0.189965	0.0838878	0.212482	0.0733509	0.186359	0.23916	0.0951758	0.0959227	0.0889652	0.150445	0.137354	0.0858743	0.00753926	0.019532	0.250465	0.165582	0.202967	0	0
Arnt	0.120064	0.139042	0.0580149	0.0834404	0.0696492	0.101315	0.221555	0.0983305	0.205487	0.121738	0.342438	0.0974021	0.16802	0.172673	0.216821	0.0577878	0.259845	0.246656	0.143617	0.145232	0.0463252	0.269208	0.0497429	0	0
Arnt2	0.0146826	0.00305303	0.000552726	0.0131544	0.0527928	0.00598808	0	0.0125236	0.0391005	0.00511517	0.00640272	0.0140403	0	0.168824	0.0239202	0.00761154	0	0	0	0	0	0	0	0	0
Arntl	0.103866	0.0860068	0.0740709	0.0657507	0.0696572	0.160971	0.36197	0.0813288	0.0698062	0.0881351	0.159079	0.115724	0.0131937	0.277175	0.0523112	0.120132	0.135465	0.0595267	0.0430578	0.247835	0	0	0.0124887	0	0.0088275
Arntl2	0.160769	0.0125214	0.207208	0.0879075	0.014514	0.0841299	0.0259882	0.00089874	0	0.0866811	0.0945042	0.119209	0	0	0.0701522	0.0241314	0	0.0396699	0.186366	0.00988929	0	0.109422	0.103412	0	0
Arpc1a	1.51317	0.923215	1.87355	2.08523	0.728722	1.91792	1.17355	0.861	0.540948	1.55478	1.81326	1.91073	0.835555	0.742396	1.55384	1.33041	0.849706	0.830635	1.50359	0.925421	1.24854	0.799813	1.68339	1.01207	1.28082
Arpc1b	4.1174	9.3343	5.29726	5.7907	6.3102	5.25677	5.68279	6.6081	8.77342	4.48879	4.67908	5.23013	13.1051	5.87679	6.416	5.03009	9.66695	12.6768	6.72745	5.87566	7.9011	6.04229	4.38638	0.891208	0.89335
Arpc2	5.90506	19.1452	8.64835	5.72683	18.6128	7.40571	7.1468	12.1512	12.5101	5.1314	4.97264	6.808	24.351	18.1195	8.5642	8.86414	15.4986	18.4446	7.81204	10.0736	15.8356	13.0202	9.4118	2.94428	2.19372
Arpc3	0.914651	2.32849	1.14567	1.29868	2.00491	1.04014	1.1477	3.09567	4.13932	0.931211	0.8754	1.00386	3.54915	3.48507	1.16	1.33895	2.80214	2.40531	2.13699	2.36646	3.70496	4.26544	1.31105	0.316252	0.105603
Arpc4	0.94286	2.30896	0.95604	0.960445	1.2895	0.922549	0.933988	1.49818	1.83855	0.882942	1.13758	1.07156	2.90142	1.85423	1.21034	1.28973	1.51015	2.81542	1.16195	1.30367	1.47631	1.64127	1.04287	0.188124	0.352272
Arpc5	3.13201	6.17988	3.30944	3.37275	5.88854	3.95031	2.37911	3.94958	5.82758	2.75405	3.19612	3.1714	7.50244	6.47153	4.39317	3.47768	6.09512	9.8197	3.99393	4.96755	7.29924	7.11818	2.92741	0.398995	0.584668
Arpc5l	0.843031	0.63135	1.73911	0.836206	1.03188	0.812386	0.539594	0.688258	1.39727	0.802497	0.598626	1.31246	0.766306	1.06454	0.685632	0.990909	0.514982	0.707681	0.829815	1.26148	1.24979	0.689409	1.62092	0.379459	0.832932
Arpin	0.188983	0.0341293	0.30928	0.115661	0.0235123	0.230297	0.309906	0.0230723	0.043193	0.132866	0.0745862	0.18731	0.0102015	0	0.104385	0.28215	0	0	0.123098	0.192599	0.666555	0	0.210083	0	0.017655
Arpp19	2.71024	2.93885	3.59367	3.2715	3.64669	3.62021	1.70691	2.99254	3.19795	2.92821	2.68504	4.17503	2.9673	4.17737	2.99591	3.22082	1.58572	3.12616	2.5695	2.72527	6.831	2.29005	4.93793	0.536396	0.549108
Arpp21	0	0.00338401	0.0154135	0	0.0074624	0	0	0	0	0.0104292	0	0	0	0	0	0	0	0	0	0	0	0	0	0	0
Arrb1	0.153767	0.111446	0.0566524	0.120294	0.0378646	0.206334	0.0905761	0.0973539	0.0701324	0.119229	0.166345	0.0922755	0.0937009	0.146031	0.19485	0.328016	0.0922101	0.13132	0	0.477758	0	0	0.0112846	0	0
Arrb2	0.0837217	3.03705	0.13185	0.0794492	1.63096	0.106506	0.150434	1.01327	0.32529	0.0942572	0.0842026	0.162964	1.48722	1.0452	0.0940649	0.0887858	1.91685	0.651813	0.484472	0.164571	1.53919	1.39084	0.04921	0.213749	0
Arrdc1	1.54718	0.689914	1.44293	0.774177	0.883914	0.891003	0.213023	0.461068	0.525438	1.17317	0.892397	0.725603	0.7736	0.765018	0.927771	0.19196	0.733363	0.692055	0.870797	0.268902	0.830438	0.115157	1.18853	0.599744	0.017655
Arrdc2	0.0726816	0.13016	0.0600878	0.053756	0.0640237	0.0906834	0.07622	0.125631	0.103277	0.0861991	0.0664653	0.0529943	0.0747852	0.0912402	0.0281717	0.0689241	0.0598856	0	0.0714398	0.0149951	0	0.108836	0.0209556	0	0
Arrdc3	0.583991	0.225634	0.0820779	0.756629	0.114483	0.622278	0.239048	0.0896177	0.185067	0.758689	0.644075	0.192383	0.0987474	0.101253	0.354727	0.214728	0.144163	0.154921	0.365512	1.13038	0.090005	0.200413	0.279495	0	0.444635
Arrdc4	1.13037	0.303396	0.368569	0.538487	0.223825	0.759773	0.26401	0.0310181	0.0673973	0.948677	0.441659	0.425462	0.453594	0.0167217	0.321676	0.13821	0.630002	0.23931	0.528715	0.194218	0.0793934	1.36451	0.270692	0.0217434	0.287154
Arsa	0.0866684	0.157968	0.0915559	0.026493	0.0448866	0.0514543	0.446571	0.0724971	0.019279	0.0829512	0.0427054	0.0271974	0.0701282	0.0962482	0.0287465	0.148652	0.280252	0.147499	0.135496	0.366098	0.0959509	0	0.0195543	0	0
Arsb	0.0853042	0.0848656	0.0419936	0.178053	0.41814	0.0998662	0.426266	0.0543992	0.0484311	0.0376079	0.201729	0.130619	0.320583	0	0.0865628	0.220604	0.0771017	0.182928	0.060989	0.089669	0	0.0591279	0.0983961	0	0.0386832
Arsg	0.0369274	0.024224	0.0497457	0.0561993	0	0.0518327	0.0497732	0	0	0.0669614	0.00938074	0.0224814	0.0436639	0.0217962	0.0337677	0.0736132	0.0459791	0	0.00242074	0.0333876	0.0959509	0	0.0115953	0	0
Arsi	0.000559042	0.0207618	0	0.00261529	0	0	0.349078	0	0	0	0	0.040481	0	0	0	0.0280959	0	0.0614794	0	0	0	0	0	0	0
Arsj	0.00115296	0	0.00120699	0	0.00426423	0	0.00220374	0	0	0.00989519	0	0.00115882	0	0	0	0.0555751	0	0	0	0.0862664	0	0	0	0	0
Arsk	0.156951	0.212743	0.10425	0.0938197	0.0529927	0.173633	0.307946	0.0234166	0	0.147376	0.118589	0.0784817	0.198585	0	0.0976115	0.168565	0.278437	0.16061	0.0784197	0.0615404	0	0.203252	0.0806332	0.0845273	0.0492645
Art2b	0.000762149	0	0	0.00187621	0.0435285	0	0	0.276666	0	0	0	0	0	0.0132423	0	0	0	0	0	0	0	0	0	0	0
Art3	0.0105106	0.00609491	0	0.000828099	0	0	0.13559	0	0	0.00643103	0.00436666	0.0007717	0.0145389	0	0	0.455801	0	0	0	0.121316	0	0	0	0	0
Art4	0.00097687	0.00845573	0.000328703	0.00285743	0.0035498	0	0	0.0562986	0	0.00934137	0	0	0	0	0	0	0	0	0	0	0	0	0	0	0
Arv1	0.0731261	0.0247078	0.0679841	0.0586716	0.0194973	0.0813146	0.00442096	0.00734247	0.0627041	0.018111	0	0.0346022	0.00611255	0.190389	0.0299065	0.000775752	0	0	0.0576381	0.0461553	0	0	0.222842	0	0
Arvcf	0.140415	0.0234744	0.117519	0.0998731	0.0259183	0.1663	0.0477032	0.00316755	0.0271362	0.0827679	0.130105	0.116016	0	0.00860408	0.116446	0.164368	0.0729556	0.0400795	0.158165	0.0670961	0	0	0.011413	0	0.0538321
Arxes1	0.0172662	0.00267201	0.0229896	0.0564549	0	0.0324293	0	0	0	0.0169994	0.00565561	0.10168	0	0	0.0688008	0.0097172	0	0	0	0	0	0	0.0170689	0	0
Arxes2	0.0345217	0	0.0639911	0.0514528	0	0.0491327	0.0315894	0.019915	0	0.0446777	0.0703974	0.0652911	0	0.0323669	0.0282468	0.0593081	0	0	0.00691239	0.00554004	0	0	0.0233533	0	0
As3mt	0.174549	0.369252	0.284727	0.126198	0.0513494	0.113959	0.184266	0.0841699	0.181338	0.144775	0.139448	0.164823	0.31694	0.0981889	0.177954	0.228314	0.0489488	0.212173	0.154957	0.280108	0.202312	0.247115	0.0463743	0.0784037	0
Asah1	0.349717	1.91804	0.633433	0.238864	0.120395	0.452514	0.795413	0.0714124	0.147002	0.437084	0.364472	0.20961	1.36616	0.225269	0.281443	0.428904	2.12858	1.05887	0.364065	0.725774	0.700243	0.687612	0.529954	0	0.110274
Asah2	0.0515137	0.0250818	0.112891	0.0556407	0.0068093	0.0591927	0.167492	0.00539946	0	0.0630899	0.0686319	0.0261636	0.0420214	0	0.0647501	0.0660653	0.140718	0	0.0712188	0.121483	0	0	0.0592312	0	0.0151489
Asap1	0.240456	0.484768	0.138009	0.185834	0.481897	0.297607	0.743737	0.840808	0.701691	0.320677	0.632532	0.268185	1.39317	0.297292	0.318524	0.533561	1.09279	1.492	0.164903	1.51455	0.783577	0.258098	0.237434	0	0
Asap2	0.0981991	0.0307192	0.336218	0.0935413	0.190921	0.156258	0.1827	0.0427719	0	0.0913231	0.170448	0.142978	0.0125749	0.059853	0.14683	0.391876	0	0.0436176	0.116024	1.09276	0.147519	0	0.303283	0.112931	0
Asap3	0.0457753	0.0158013	0.118381	0.0422308	0	0.0290103	0.151614	0.0176197	0.011052	0.0812451	0.131146	0.0137712	0	0	0.0206278	0.00735613	0	0.0859934	0.0159673	0.166008	0	0	0.701082	0	0
[truncated: 19,914 more rows]
