# Supplementary material for: A non-catalytic scaffolding activity of hexokinase 2 contributes to EMT and metastasis
Source: Nat Commun. 2022 Feb 16;13:899. doi: 10.1038/s41467-022-28440-3 (PMC8850586; doi:10.1038/s41467-022-28440-3)
Supplement: Supplementary file 4 — Supplementary Data 2 [file 41467_2022_28440_MOESM4_ESM.xlsx]

## Sheet: ClusterBiormarkers
gene	p_val	avg_log2FC	pct.1	pct.2	p_val_adj	cluster	gene
Ltf	0	2.86992	0.454	0.086	0	0	Ltf
Cp	0	2.29481	0.805	0.236	0	0	Cp
Igfbp5	0	1.86023	0.852	0.318	0	0	Igfbp5
Wfdc18	0	1.84772	0.947	0.456	0	0	Wfdc18
Bglap3	0	1.79569	0.26	0.058	0	0	Bglap3
Fxyd3	0	1.70042	0.733	0.272	0	0	Fxyd3
Mfge8	0	1.67869	0.456	0.148	0	0	Mfge8
Lcn2	0	1.65239	0.962	0.441	0	0	Lcn2
Plet1	0	1.63068	0.695	0.248	0	0	Plet1
Spp1	0	1.62539	0.414	0.148	0	0	Spp1
Csn3	0	1.52178	0.96	0.515	0	0	Csn3
Tm4sf1	0	1.50499	0.572	0.23	0	0	Tm4sf1
C530043A13Rik	0	1.49133	0.147	0.02	0	0	C530043A13Rik
Hbegf	0	1.48707	0.408	0.152	0	0	Hbegf
Cyr61	0	1.48126	0.47	0.197	0	0	Cyr61
Muc15	0	1.47259	0.266	0.063	0	0	Muc15
Fos	0	1.46712	0.812	0.55	0	0	Fos
Ier3	0	1.45478	0.618	0.307	0	0	Ier3
Fosb	0	1.45069	0.689	0.34	0	0	Fosb
Lrg1	0	1.43248	0.411	0.128	0	0	Lrg1
Cebpd	0	1.40734	0.423	0.166	0	0	Cebpd
Mgst1	0	1.39947	0.665	0.266	0	0	Mgst1
Egr1	0	1.39278	0.69	0.334	0	0	Egr1
Epcam	0	1.37853	0.829	0.365	0	0	Epcam
Hspb1	0	1.37208	0.446	0.179	0	0	Hspb1
Atp6v1b1	0	1.35037	0.244	0.057	0	0	Atp6v1b1
PYMT	0	1.33958	0.665	0.256	0	0	PYMT
Ehf	0	1.33285	0.516	0.188	0	0	Ehf
Cldn3	0	1.29273	0.593	0.242	0	0	Cldn3
Cdc42ep3	0	1.2877	0.388	0.134	0	0	Cdc42ep3
Atf3	0	1.20534	0.689	0.35	0	0	Atf3
Clu	0	1.19302	0.526	0.193	0	0	Clu
Pik3r1	0	1.18601	0.427	0.172	0	0	Pik3r1
Jun	0	1.16911	0.796	0.521	0	0	Jun
Trf	0	1.14512	0.697	0.288	0	0	Trf
Ly6e	0	1.06843	0.889	0.598	0	0	Ly6e
Sdc4	0	1.06044	0.628	0.322	0	0	Sdc4
Itm2b	0	1.0277	0.87	0.595	0	0	Itm2b
Krt8	0	0.976737	0.618	0.286	0	0	Krt8
Krt18	0	0.965893	0.743	0.334	0	0	Krt18
Cd81	0	0.963825	0.635	0.336	0	0	Cd81
Dbi	0	0.940413	0.737	0.404	0	0	Dbi
Slpi	2.10442e-291	1.44686	0.238	0.065	4.61142e-287	0	Slpi
Trib1	5.44959e-288	1.17481	0.43	0.187	1.19417e-283	0	Trib1
Kcne3	4.33089e-286	1.30564	0.144	0.024	9.49029e-282	0	Kcne3
Muc1	2.00959e-281	1.16078	0.207	0.052	4.40361e-277	0	Muc1
Phlda1	5.73989e-276	0.882865	0.612	0.321	1.25778e-271	0	Phlda1
Spint2	8.76083e-262	0.926155	0.475	0.223	1.91976e-257	0	Spint2
Kit	1.44309e-251	1.10837	0.172	0.04	3.16225e-247	0	Kit
Scd1	1.64641e-239	1.16534	0.292	0.107	3.60778e-235	0	Scd1
Dusp6	6.79075e-235	1.1826	0.324	0.13	1.48806e-230	0	Dusp6
Clca3a2	2.04215e-231	0.979618	0.355	0.147	4.47497e-227	0	Clca3a2
Sox9	1.69125e-225	1.0496	0.335	0.138	3.70604e-221	0	Sox9
Jund	8.41222e-221	0.815031	0.722	0.486	1.84337e-216	0	Jund
Tacstd2	1.20428e-220	1.1927	0.239	0.08	2.63893e-216	0	Tacstd2
Npy	2.89771e-219	1.8514	0.111	0.018	6.34975e-215	0	Npy
Trps1	2.14975e-218	0.963648	0.354	0.154	4.71074e-214	0	Trps1
Lmna	2.53447e-215	1.08664	0.487	0.265	5.55378e-211	0	Lmna
Sox4	9.98421e-209	0.972158	0.453	0.23	2.18784e-204	0	Sox4
Klf6	1.31551e-208	0.881626	0.685	0.466	2.88268e-204	0	Klf6
Palmd	3.54431e-207	1.03424	0.212	0.068	7.76665e-203	0	Palmd
Chil1	5.53769e-207	0.912129	0.283	0.107	1.21347e-202	0	Chil1
Gas6	9.29806e-205	0.938082	0.23	0.078	2.03748e-200	0	Gas6
Aldoc	2.58862e-204	0.746587	0.373	0.166	5.67245e-200	0	Aldoc
Echdc2	1.70539e-200	1.05543	0.243	0.088	3.73703e-196	0	Echdc2
Actn4	7.90887e-199	0.771077	0.54	0.306	1.73307e-194	0	Actn4
Nfib	1.80893e-198	0.945925	0.38	0.179	3.96391e-194	0	Nfib
App	3.53471e-195	0.791171	0.515	0.288	7.74562e-191	0	App
Tnfrsf12a	1.18145e-192	0.920617	0.418	0.213	2.5889e-188	0	Tnfrsf12a
Clic6	5.44964e-189	0.940988	0.162	0.045	1.19418e-184	0	Clic6
Tgfb3	4.27503e-182	1.00196	0.201	0.068	9.36787e-178	0	Tgfb3
Ogfrl1	2.38848e-181	0.920707	0.252	0.098	5.23387e-177	0	Ogfrl1
Cited4	8.94287e-181	0.917624	0.227	0.082	1.95965e-176	0	Cited4
Cldn7	2.36002e-180	0.926766	0.291	0.124	5.17151e-176	0	Cldn7
Lalba	4.27393e-177	1.07273	0.262	0.104	9.36545e-173	0	Lalba
Errfi1	1.22655e-176	0.956391	0.398	0.203	2.68774e-172	0	Errfi1
Sfn	1.91266e-173	0.976933	0.3	0.131	4.19122e-169	0	Sfn
Tob1	5.83246e-173	0.93445	0.295	0.13	1.27807e-168	0	Tob1
Irx2	4.43274e-169	0.941497	0.24	0.095	9.71346e-165	0	Irx2
Nupr1	1.13624e-166	0.431001	0.45	0.236	2.48985e-162	0	Nupr1
Cbr2	1.53545e-165	0.98186	0.148	0.042	3.36463e-161	0	Cbr2
Irf7	3.40303e-163	0.854069	0.202	0.072	7.45706e-159	0	Irf7
Elf5	1.47144e-161	0.869841	0.207	0.076	3.22436e-157	0	Elf5
Lgals7	4.56581e-155	0.848954	0.231	0.091	1.0005e-150	0	Lgals7
BC006965	2.07521e-154	0.877667	0.184	0.064	4.54741e-150	0	BC006965
1810011O10Rik	9.96527e-154	0.953595	0.182	0.064	2.18369e-149	0	1810011O10Rik
Cldn4	1.33343e-152	0.905891	0.322	0.154	2.92194e-148	0	Cldn4
Ier2	1.48505e-151	0.819315	0.55	0.352	3.2542e-147	0	Ier2
Irx1	1.53143e-151	0.900166	0.198	0.074	3.35583e-147	0	Irx1
Cd24a	1.67258e-151	0.650405	0.426	0.229	3.66513e-147	0	Cd24a
Zfp36	9.93348e-151	0.855517	0.565	0.376	2.17672e-146	0	Zfp36
Crabp2	3.51965e-150	0.839209	0.188	0.068	7.71261e-146	0	Crabp2
Hey1	4.86997e-150	0.836254	0.166	0.055	1.06716e-145	0	Hey1
Tceal9	1.01349e-149	0.640536	0.505	0.297	2.22085e-145	0	Tceal9
S100a1	2.98369e-148	0.797674	0.31	0.15	6.53815e-144	0	S100a1
Cd14	3.70876e-145	0.41184	0.402	0.205	8.12701e-141	0	Cd14
1700025G04Rik	3.11631e-142	0.831253	0.226	0.093	6.82878e-138	0	1700025G04Rik
Deptor	8.5095e-142	0.844828	0.2	0.077	1.86469e-137	0	Deptor
Slc5a8	4.93723e-141	0.789875	0.1	0.024	1.0819e-136	0	Slc5a8
Apobec3	6.2846e-141	0.763824	0.254	0.112	1.37714e-136	0	Apobec3
Asrgl1	3.03268e-137	0.822768	0.16	0.055	6.6455e-133	0	Asrgl1
Sorbs2	5.85276e-137	0.863398	0.188	0.072	1.28252e-132	0	Sorbs2
Hes1	2.12282e-136	0.874824	0.359	0.191	4.65173e-132	0	Hes1
Lif	2.28353e-135	1.0404	0.108	0.028	5.0039e-131	0	Lif
Tpm1	5.40767e-134	0.643854	0.403	0.223	1.18498e-129	0	Tpm1
Cryab	4.7665e-132	0.708522	0.149	0.049	1.04448e-127	0	Cryab
Tspan8	2.96538e-130	0.738159	0.146	0.048	6.49803e-126	0	Tspan8
Pigr	1.64676e-128	0.799221	0.158	0.056	3.60854e-124	0	Pigr
Ier5	8.39252e-128	0.74255	0.422	0.247	1.83905e-123	0	Ier5
Sox10	7.6319e-126	0.736916	0.165	0.06	1.67238e-121	0	Sox10
Plekhb1	4.4716e-125	0.688159	0.113	0.032	9.79861e-121	0	Plekhb1
Ceacam1	1.1564e-124	0.81589	0.197	0.081	2.53402e-120	0	Ceacam1
Cgnl1	4.95332e-124	0.851132	0.197	0.081	1.08542e-119	0	Cgnl1
Irx3	2.16704e-122	0.805183	0.207	0.088	4.74863e-118	0	Irx3
St14	6.66759e-122	0.846801	0.173	0.067	1.46107e-117	0	St14
Lipa	2.9791e-121	0.769754	0.244	0.112	6.52809e-117	0	Lipa
S100a11	6.12934e-120	0.487589	0.61	0.398	1.34312e-115	0	S100a11
H3f3b	1.33695e-119	0.552254	0.763	0.604	2.92966e-115	0	H3f3b
Crip2	1.61147e-119	0.636731	0.363	0.201	3.53122e-115	0	Crip2
Phf11d	2.28494e-118	0.813859	0.134	0.045	5.00699e-114	0	Phf11d
Ifrd1	2.42637e-116	0.800483	0.448	0.282	5.3169e-112	0	Ifrd1
Serpinb5	1.46274e-114	0.745481	0.156	0.059	3.2053e-110	0	Serpinb5
Rtp4	2.34033e-114	0.74602	0.184	0.076	5.12836e-110	0	Rtp4
Ifitm3	8.90885e-114	0.52112	0.546	0.356	1.9522e-109	0	Ifitm3
1110008P14Rik	1.94698e-113	0.6215	0.299	0.155	4.26642e-109	0	1110008P14Rik
Tmbim6	2.32601e-113	0.536952	0.504	0.321	5.09698e-109	0	Tmbim6
Ifit1	2.79395e-113	0.86561	0.109	0.032	6.12237e-109	0	Ifit1
Ctsl	1.67928e-112	0.461407	0.441	0.263	3.6798e-108	0	Ctsl
Anxa2	4.41305e-112	0.528309	0.496	0.309	9.67032e-108	0	Anxa2
Cd9	7.72664e-112	0.493739	0.496	0.307	1.69314e-107	0	Cd9
Ddah2	3.62208e-110	0.813952	0.195	0.085	7.93707e-106	0	Ddah2
Rhoj	9.87609e-108	0.606616	0.2	0.088	2.16415e-103	0	Rhoj
Lurap1l	1.94204e-104	0.632514	0.106	0.033	4.25559e-100	0	Lurap1l
Xbp1	4.62002e-103	0.582415	0.38	0.223	1.01238e-98	0	Xbp1
Chka	8.04953e-102	0.808119	0.245	0.123	1.76389e-97	0	Chka
Bzw2	1.34609e-101	0.617872	0.31	0.17	2.9497e-97	0	Bzw2
Plb1	1.12277e-100	0.699207	0.104	0.032	2.46032e-96	0	Plb1
Trp53bp2	1.86118e-100	0.749792	0.155	0.062	4.0784e-96	0	Trp53bp2
Tmc4	4.62948e-100	0.696511	0.176	0.076	1.01446e-95	0	Tmc4
Stk39	5.15677e-100	0.651465	0.185	0.081	1.13e-95	0	Stk39
Lmo4	5.20331e-100	0.501866	0.36	0.205	1.1402e-95	0	Lmo4
Ramp1	4.36868e-98	0.62898	0.161	0.065	9.57309e-94	0	Ramp1
Rhoc	1.91875e-97	0.651158	0.273	0.146	4.20456e-93	0	Rhoc
Slc15a2	7.75227e-96	0.671575	0.114	0.039	1.69876e-91	0	Slc15a2
2200002D01Rik	5.96206e-95	0.709005	0.167	0.072	1.30647e-90	0	2200002D01Rik
Ifi27	1.25413e-92	0.524213	0.346	0.203	2.74818e-88	0	Ifi27
Oasl2	2.71131e-91	0.659415	0.118	0.042	5.9413e-87	0	Oasl2
Mpzl1	7.03104e-90	0.68249	0.168	0.074	1.54071e-85	0	Mpzl1
Ndrg1	3.6871e-88	0.569539	0.179	0.081	8.07955e-84	0	Ndrg1
Cd59a	2.18335e-87	0.767428	0.123	0.047	4.78438e-83	0	Cd59a
Clmn	3.33304e-86	0.601163	0.1	0.034	7.30369e-82	0	Clmn
Anxa1	3.4962e-86	0.44644	0.365	0.217	7.66122e-82	0	Anxa1
Il17re	2.37308e-83	0.617531	0.127	0.051	5.20014e-79	0	Il17re
Celsr2	3.81119e-82	0.586346	0.116	0.044	8.35146e-78	0	Celsr2
Homer2	3.60343e-80	0.641447	0.123	0.049	7.8962e-76	0	Homer2
Nectin4	2.09723e-79	0.730168	0.138	0.059	4.59566e-75	0	Nectin4
Aqp5	1.31273e-78	0.534001	0.235	0.125	2.87658e-74	0	Aqp5
Isoc1	1.36942e-78	0.663691	0.182	0.089	3.00081e-74	0	Isoc1
Nedd9	2.58297e-78	0.63558	0.109	0.041	5.66005e-74	0	Nedd9
Folr1	4.46823e-78	0.623436	0.179	0.086	9.79123e-74	0	Folr1
Bhlhe40	5.06937e-77	0.574619	0.268	0.152	1.11085e-72	0	Bhlhe40
Atpif1	1.8825e-76	0.386163	0.5	0.337	4.12512e-72	0	Atpif1
Eps8l2	2.24031e-76	0.671517	0.129	0.054	4.90918e-72	0	Eps8l2
Btg2	4.2365e-75	0.554646	0.488	0.342	9.28344e-71	0	Btg2
Ephx1	7.2262e-75	0.654217	0.131	0.056	1.58348e-70	0	Ephx1
Ano1	3.02148e-74	0.596511	0.196	0.1	6.62097e-70	0	Ano1
Kctd1	9.42851e-74	0.620916	0.115	0.046	2.06607e-69	0	Kctd1
Cracr2b	1.32814e-73	0.621744	0.132	0.057	2.91034e-69	0	Cracr2b
Ociad2	1.33177e-72	0.680414	0.116	0.047	2.9183e-68	0	Ociad2
Ets2	1.33968e-72	0.622776	0.194	0.1	2.93563e-68	0	Ets2
Emp2	1.37213e-72	0.582419	0.169	0.083	3.00675e-68	0	Emp2
Myo6	1.25695e-71	0.638266	0.114	0.046	2.75436e-67	0	Myo6
Smim22	5.48164e-71	0.617513	0.175	0.087	1.20119e-66	0	Smim22
Rab25	1.14534e-70	0.603066	0.178	0.09	2.50977e-66	0	Rab25
Srebf1	4.60936e-70	0.607479	0.17	0.084	1.01005e-65	0	Srebf1
Ltbp3	6.00546e-70	0.610732	0.134	0.06	1.31598e-65	0	Ltbp3
Atp6v1e1	7.89673e-70	0.50088	0.326	0.204	1.73041e-65	0	Atp6v1e1
Cited2	1.60211e-69	0.595059	0.229	0.126	3.51071e-65	0	Cited2
Arl13b	1.12611e-68	0.581959	0.148	0.069	2.46765e-64	0	Arl13b
Serinc3	1.89012e-67	0.55394	0.241	0.137	4.14182e-63	0	Serinc3
Dcxr	2.75485e-67	0.543124	0.114	0.048	6.0367e-63	0	Dcxr
Plpp2	4.13499e-67	0.568639	0.162	0.08	9.061e-63	0	Plpp2
Sulf2	8.39955e-67	0.531647	0.119	0.05	1.84059e-62	0	Sulf2
Dennd2d	9.44633e-67	0.537306	0.165	0.081	2.06997e-62	0	Dennd2d
Klf5	5.43662e-66	0.636543	0.142	0.067	1.19133e-61	0	Klf5
Aplp2	1.90713e-65	0.51431	0.267	0.16	4.17909e-61	0	Aplp2
Map1lc3a	1.46275e-64	0.537379	0.235	0.135	3.20531e-60	0	Map1lc3a
Cdh1	3.41688e-64	0.533874	0.178	0.093	7.4874e-60	0	Cdh1
Elf3	4.413e-64	0.635159	0.123	0.054	9.67022e-60	0	Elf3
Fbxo32	5.61269e-64	0.476049	0.113	0.048	1.22991e-59	0	Fbxo32
Bsg	1.81473e-63	0.474361	0.359	0.237	3.97662e-59	0	Bsg
H2-T23	4.77492e-63	0.451375	0.308	0.193	1.04633e-58	0	H2-T23
2010111I01Rik	3.77813e-62	0.563886	0.2	0.11	8.27901e-58	0	2010111I01Rik
Etv1	7.84146e-62	0.548523	0.131	0.061	1.7183e-57	0	Etv1
Tcn2	1.81501e-61	0.552759	0.2	0.11	3.97722e-57	0	Tcn2
Lima1	1.58607e-60	0.58942	0.17	0.089	3.47556e-56	0	Lima1
Cxadr	3.79892e-60	0.615148	0.129	0.061	8.32457e-56	0	Cxadr
Csnk1a1	6.68262e-60	0.384343	0.423	0.292	1.46436e-55	0	Csnk1a1
Gas5	1.57397e-59	0.316569	0.593	0.446	3.44905e-55	0	Gas5
Tgif1	1.86799e-59	0.478779	0.235	0.138	4.09333e-55	0	Tgif1
Col11a1	2.10824e-59	0.470144	0.116	0.051	4.61978e-55	0	Col11a1
Irx5	4.67788e-59	0.612051	0.146	0.072	1.02506e-54	0	Irx5
Pgp	8.44041e-59	0.422436	0.221	0.126	1.84955e-54	0	Pgp
Papss1	4.82632e-57	0.559679	0.166	0.088	1.05759e-52	0	Papss1
Inhbb	4.86445e-57	0.553914	0.101	0.043	1.06595e-52	0	Inhbb
Klc3	1.18901e-56	0.512152	0.11	0.049	2.60549e-52	0	Klc3
Gm26532	1.48553e-56	0.601709	0.115	0.052	3.25525e-52	0	Gm26532
Prdx1	8.27716e-56	0.315269	0.557	0.414	1.81377e-51	0	Prdx1
Rp9	8.53743e-56	0.45335	0.244	0.147	1.87081e-51	0	Rp9
Tfap2c	1.60441e-55	0.563759	0.105	0.046	3.51574e-51	0	Tfap2c
Capns1	1.68657e-55	0.396236	0.387	0.266	3.69579e-51	0	Capns1
Gata3	2.91012e-55	0.551768	0.174	0.095	6.37694e-51	0	Gata3
Tmem59	4.00341e-55	0.400376	0.316	0.207	8.77267e-51	0	Tmem59
Pam	6.10813e-55	0.556405	0.142	0.071	1.33848e-50	0	Pam
Ppp1cb	9.88711e-55	0.493403	0.227	0.136	2.16656e-50	0	Ppp1cb
Nedd4	1.71088e-54	0.447467	0.271	0.17	3.74904e-50	0	Nedd4
Acadl	2.20532e-54	0.483358	0.24	0.146	4.83252e-50	0	Acadl
Xaf1	4.15638e-54	0.49255	0.133	0.065	9.10787e-50	0	Xaf1
Cd2ap	8.20219e-54	0.416999	0.202	0.116	1.79735e-49	0	Cd2ap
Chmp2b	1.01987e-53	0.474319	0.191	0.108	2.23484e-49	0	Chmp2b
Ift43	2.6267e-53	0.541594	0.128	0.062	5.75589e-49	0	Ift43
Dstn	3.05976e-53	0.333278	0.312	0.202	6.70486e-49	0	Dstn
Ldha	3.99175e-53	0.301575	0.497	0.357	8.74712e-49	0	Ldha
Xist	2.00414e-52	0.391914	0.443	0.317	4.39166e-48	0	Xist
Basp1	7.93771e-52	0.450819	0.246	0.151	1.73939e-47	0	Basp1
S100a16	2.79057e-51	0.482836	0.195	0.113	6.11498e-47	0	S100a16
Isg15	3.64503e-51	0.523111	0.119	0.057	7.98736e-47	0	Isg15
Slc3a2	4.75681e-51	0.344217	0.32	0.211	1.04236e-46	0	Slc3a2
Smagp	6.41604e-51	0.516561	0.133	0.068	1.40595e-46	0	Smagp
Nucb2	6.69312e-51	0.507311	0.227	0.139	1.46666e-46	0	Nucb2
Krtcap3	7.39546e-51	0.527628	0.114	0.055	1.62057e-46	0	Krtcap3
Far1	8.1221e-51	0.528021	0.137	0.071	1.7798e-46	0	Far1
Sertad1	1.15561e-50	0.45247	0.199	0.116	2.5323e-46	0	Sertad1
Arrdc1	1.4187e-50	0.520673	0.139	0.072	3.10879e-46	0	Arrdc1
Dusp1	2.6038e-50	0.376074	0.376	0.26	5.7057e-46	0	Dusp1
Cystm1	7.55886e-50	0.435744	0.225	0.136	1.65637e-45	0	Cystm1
Hmgn1	1.29726e-49	0.354553	0.354	0.24	2.84268e-45	0	Hmgn1
Sik1	1.1695e-48	0.514283	0.135	0.069	2.56272e-44	0	Sik1
Nfe2l1	1.80984e-48	0.411064	0.201	0.119	3.96591e-44	0	Nfe2l1
Pcf11	2.66845e-48	0.386523	0.207	0.124	5.84738e-44	0	Pcf11
Secisbp2l	3.69875e-48	0.401192	0.237	0.146	8.10508e-44	0	Secisbp2l
Litaf	1.46813e-47	0.283904	0.382	0.265	3.21711e-43	0	Litaf
Nfix	1.53474e-47	0.475136	0.185	0.108	3.36308e-43	0	Nfix
Pdrg1	2.75607e-47	0.484592	0.157	0.087	6.03937e-43	0	Pdrg1
Atp6v1a	5.05691e-47	0.395047	0.252	0.161	1.10812e-42	0	Atp6v1a
Ralgds	1.56705e-46	0.57589	0.114	0.057	3.43389e-42	0	Ralgds
Sparcl1	2.27098e-46	0.27993	0.191	0.111	4.97639e-42	0	Sparcl1
Vamp8	2.5734e-46	0.370474	0.328	0.225	5.63908e-42	0	Vamp8
Ssr2	2.7709e-46	0.405524	0.283	0.187	6.07187e-42	0	Ssr2
Ndufa4	3.38156e-46	0.266367	0.454	0.327	7.41001e-42	0	Ndufa4
Nfkbia	6.29395e-46	0.405232	0.565	0.446	1.37919e-41	0	Nfkbia
Rnd3	1.13828e-45	0.530722	0.108	0.052	2.49431e-41	0	Rnd3
Ifih1	1.49597e-45	0.416377	0.12	0.06	3.27812e-41	0	Ifih1
Cnpy2	1.66147e-45	0.441895	0.226	0.142	3.64079e-41	0	Cnpy2
Ptpn2	2.06111e-45	0.428043	0.156	0.087	4.51652e-41	0	Ptpn2
Ndufc2	2.31329e-45	0.341079	0.355	0.248	5.0691e-41	0	Ndufc2
1110038B12Rik	5.19243e-45	0.420053	0.178	0.104	1.13782e-40	0	1110038B12Rik
Mrps6	1.31507e-44	0.423107	0.159	0.09	2.88171e-40	0	Mrps6
Taf1d	2.68033e-44	0.284324	0.387	0.272	5.87341e-40	0	Taf1d
Gpx4	3.30021e-44	0.422032	0.171	0.099	7.23174e-40	0	Gpx4
Arhgap5	2.70895e-43	0.461805	0.139	0.076	5.93613e-39	0	Arhgap5
Ldhb	5.75992e-43	0.46565	0.117	0.059	1.26217e-38	0	Ldhb
Pmepa1	6.73754e-43	0.444857	0.188	0.112	1.4764e-38	0	Pmepa1
Fermt2	1.18771e-42	0.412379	0.22	0.139	2.60263e-38	0	Fermt2
Rhou	3.23647e-42	0.514287	0.113	0.058	7.09208e-38	0	Rhou
Lsr	3.48618e-42	0.485091	0.155	0.089	7.63926e-38	0	Lsr
Rhoq	1.56137e-41	0.423077	0.116	0.06	3.42143e-37	0	Rhoq
Cstb	1.76861e-41	0.256812	0.421	0.306	3.87555e-37	0	Cstb
Kcnk1	2.5622e-41	0.487944	0.126	0.067	5.61456e-37	0	Kcnk1
Sqstm1	4.44663e-41	0.375091	0.334	0.235	9.74391e-37	0	Sqstm1
Pde4b	3.24193e-40	0.296818	0.196	0.119	7.10404e-36	0	Pde4b
Ptprf	5.43893e-40	0.573293	0.137	0.077	1.19183e-35	0	Ptprf
Brd2	6.13736e-40	0.369688	0.267	0.178	1.34488e-35	0	Brd2
Pmm1	1.073e-39	0.40814	0.101	0.05	2.35126e-35	0	Pmm1
Marcksl1	1.2856e-39	0.283471	0.236	0.152	2.81714e-35	0	Marcksl1
Tbca	2.63578e-39	0.295168	0.313	0.217	5.77578e-35	0	Tbca
Maff	3.53781e-39	0.416063	0.196	0.122	7.7524e-35	0	Maff
Cyb5a	7.79212e-39	0.376344	0.222	0.143	1.70749e-34	0	Cyb5a
Gm13493	8.0061e-39	0.33574	0.216	0.137	1.75438e-34	0	Gm13493
Tceal8	8.19154e-39	0.421809	0.14	0.079	1.79501e-34	0	Tceal8
Lgals9	1.72476e-38	0.381333	0.209	0.133	3.77947e-34	0	Lgals9
Rtn3	2.75662e-38	0.44676	0.227	0.15	6.04058e-34	0	Rtn3
Skp1a	2.89342e-38	0.294326	0.282	0.193	6.34034e-34	0	Skp1a
Atp2b1	3.07728e-38	0.289264	0.331	0.232	6.74324e-34	0	Atp2b1
Tubb2a	3.95487e-38	0.425292	0.163	0.097	8.6663e-34	0	Tubb2a
Tuba4a	7.07235e-38	0.301627	0.226	0.146	1.54976e-33	0	Tuba4a
Dynll2	7.50305e-38	0.338823	0.23	0.151	1.64414e-33	0	Dynll2
Epb41l4aos	8.81661e-38	0.385337	0.115	0.061	1.93198e-33	0	Epb41l4aos
Rnf11	1.9986e-37	0.416774	0.17	0.104	4.37954e-33	0	Rnf11
Klf4	2.77696e-37	0.280113	0.32	0.223	6.08515e-33	0	Klf4
Ndel1	3.45331e-37	0.415454	0.188	0.117	7.56724e-33	0	Ndel1
Csrnp1	7.35752e-37	0.311222	0.206	0.131	1.61225e-32	0	Csrnp1
Aldh2	8.22166e-37	0.406141	0.169	0.103	1.80161e-32	0	Aldh2
Laptm4a	1.20336e-36	0.292311	0.335	0.238	2.63693e-32	0	Laptm4a
Zfas1	2.17094e-36	0.259584	0.307	0.214	4.75718e-32	0	Zfas1
Fgfr1	2.73781e-36	0.484725	0.144	0.084	5.99937e-32	0	Fgfr1
Cttn	3.26949e-36	0.387976	0.137	0.079	7.16443e-32	0	Cttn
Ccnl2	1.7783e-35	0.358134	0.2	0.128	3.89678e-31	0	Ccnl2
Cmas	2.46083e-35	0.367197	0.131	0.075	5.39242e-31	0	Cmas
Ralbp1	2.56354e-35	0.306774	0.342	0.249	5.61748e-31	0	Ralbp1
Galnt3	5.45218e-35	0.404862	0.117	0.064	1.19474e-30	0	Galnt3
Mettl26	7.01037e-35	0.341121	0.141	0.082	1.53618e-30	0	Mettl26
Dusp5	1.10522e-34	0.291187	0.238	0.157	2.42186e-30	0	Dusp5
Dsg2	1.91599e-34	0.413413	0.106	0.057	4.1985e-30	0	Dsg2
Pnpla8	2.65509e-34	0.403446	0.131	0.076	5.81809e-30	0	Pnpla8
Os9	4.22143e-34	0.32864	0.231	0.155	9.25043e-30	0	Os9
Acadm	5.91842e-34	0.417719	0.136	0.08	1.2969e-29	0	Acadm
Car12	8.59599e-34	0.411143	0.102	0.054	1.88364e-29	0	Car12
Aldh7a1	9.38599e-34	0.394036	0.108	0.059	2.05675e-29	0	Aldh7a1
Spcs1	1.34133e-33	0.274713	0.297	0.211	2.93925e-29	0	Spcs1
Reep5	1.94302e-33	0.301968	0.225	0.15	4.25774e-29	0	Reep5
Abhd11	2.93447e-33	0.391093	0.115	0.064	6.43031e-29	0	Abhd11
Zfand5	7.90266e-33	0.268397	0.31	0.222	1.73171e-28	0	Zfand5
Trafd1	8.38994e-33	0.342523	0.122	0.069	1.83849e-28	0	Trafd1
Stap2	9.91489e-33	0.409619	0.101	0.054	2.17265e-28	0	Stap2
Rnf167	1.04479e-32	0.286218	0.113	0.062	2.28944e-28	0	Rnf167
Fam3c	1.24365e-32	0.341279	0.196	0.128	2.72521e-28	0	Fam3c
Irf9	1.51156e-32	0.327279	0.113	0.063	3.31229e-28	0	Irf9
Ubc	2.64018e-32	0.300211	0.474	0.37	5.78544e-28	0	Ubc
Erbin	3.67892e-32	0.406914	0.146	0.089	8.06162e-28	0	Erbin
Rab1a	4.23088e-32	0.303765	0.26	0.181	9.27113e-28	0	Rab1a
Afdn	7.15543e-32	0.38785	0.144	0.087	1.56797e-27	0	Afdn
Fam110a	7.4365e-32	0.388335	0.119	0.068	1.62956e-27	0	Fam110a
Eci2	8.519e-32	0.371114	0.142	0.086	1.86677e-27	0	Eci2
Cdc42se1	1.42275e-31	0.280543	0.197	0.129	3.11768e-27	0	Cdc42se1
Slc9a3r1	2.57818e-31	0.335134	0.162	0.101	5.64956e-27	0	Slc9a3r1
Rbpms	3.32746e-31	0.328927	0.101	0.055	7.29147e-27	0	Rbpms
Npdc1	3.507e-31	0.452342	0.137	0.083	7.6849e-27	0	Npdc1
Ctnna1	3.85006e-31	0.320198	0.214	0.145	8.43663e-27	0	Ctnna1
Rabac1	5.02035e-31	0.255698	0.274	0.193	1.10011e-26	0	Rabac1
Ube2r2	5.65835e-31	0.319835	0.237	0.164	1.23992e-26	0	Ube2r2
Tuba1c	6.57288e-31	0.288637	0.238	0.164	1.44031e-26	0	Tuba1c
Efna1	9.55211e-30	0.447828	0.107	0.061	2.09315e-25	0	Efna1
Baiap2	1.91195e-29	0.378731	0.102	0.057	4.18965e-25	0	Baiap2
Txndc17	2.93994e-29	0.250571	0.258	0.184	6.44228e-25	0	Txndc17
Ube2f	3.58397e-29	0.337176	0.118	0.069	7.85356e-25	0	Ube2f
Nudt4	4.48075e-29	0.374697	0.181	0.119	9.81866e-25	0	Nudt4
Rhob	5.94886e-29	0.322002	0.195	0.131	1.30357e-24	0	Rhob
Pigp	7.62549e-29	0.377415	0.108	0.062	1.67097e-24	0	Pigp
Cebpb	9.45069e-29	0.381838	0.218	0.149	2.07093e-24	0	Cebpb
Kcnn4	1.03843e-28	0.295913	0.187	0.123	2.27552e-24	0	Kcnn4
2310033P09Rik	1.30946e-28	0.340899	0.127	0.076	2.86942e-24	0	2310033P09Rik
Sertad2	1.37263e-28	0.306787	0.106	0.06	3.00784e-24	0	Sertad2
Tpd52l1	2.33296e-28	0.317567	0.112	0.065	5.11221e-24	0	Tpd52l1
Dcaf8	3.27387e-28	0.314485	0.145	0.091	7.17404e-24	0	Dcaf8
Sppl2a	3.72116e-28	0.305152	0.169	0.109	8.15417e-24	0	Sppl2a
Mxd4	4.1936e-28	0.259791	0.198	0.133	9.18943e-24	0	Mxd4
Eif2ak2	4.50891e-28	0.352455	0.106	0.061	9.88037e-24	0	Eif2ak2
Rin2	1.6072e-27	0.340744	0.124	0.075	3.52186e-23	0	Rin2
Npepps	1.75174e-27	0.340351	0.131	0.08	3.83858e-23	0	Npepps
Serinc2	1.85829e-27	0.366016	0.107	0.062	4.07207e-23	0	Serinc2
Hddc2	1.99241e-27	0.321026	0.109	0.063	4.36596e-23	0	Hddc2
Klf10	3.22921e-27	0.359005	0.118	0.07	7.07616e-23	0	Klf10
2610507B11Rik	3.30964e-27	0.383998	0.124	0.076	7.25242e-23	0	2610507B11Rik
Mpc2	3.7137e-27	0.274373	0.254	0.182	8.13784e-23	0	Mpc2
Klf9	1.11224e-26	0.327903	0.155	0.099	2.43726e-22	0	Klf9
Kdm5b	1.33611e-26	0.343706	0.108	0.064	2.92781e-22	0	Kdm5b
Surf4	1.97088e-26	0.313058	0.21	0.146	4.31879e-22	0	Surf4
2810474O19Rik	3.11437e-26	0.255393	0.178	0.118	6.82452e-22	0	2810474O19Rik
Baz2b	4.25962e-26	0.303974	0.188	0.127	9.3341e-22	0	Baz2b
Gsto1	4.40132e-26	0.286647	0.185	0.125	9.64462e-22	0	Gsto1
Ergic3	6.65455e-26	0.290204	0.167	0.111	1.45821e-21	0	Ergic3
Urah	7.86681e-26	0.332763	0.164	0.108	1.72385e-21	0	Urah
Midn	8.62344e-26	0.398062	0.118	0.072	1.88965e-21	0	Midn
Abcd3	1.79553e-25	0.318139	0.122	0.075	3.93454e-21	0	Abcd3
Rab18	3.03287e-25	0.267271	0.162	0.107	6.64593e-21	0	Rab18
Aftph	3.92776e-25	0.329692	0.107	0.063	8.6069e-21	0	Aftph
Cd55	4.53697e-25	0.258397	0.104	0.061	9.94185e-21	0	Cd55
Man2a1	5.49184e-25	0.372555	0.1	0.058	1.20343e-20	0	Man2a1
Cul1	1.19457e-24	0.272056	0.167	0.112	2.61767e-20	0	Cul1
Hint2	1.23548e-24	0.272733	0.14	0.09	2.7073e-20	0	Hint2
Csrp1	2.3042e-24	0.331095	0.103	0.061	5.04918e-20	0	Csrp1
Atp1b1	2.49099e-24	0.277678	0.142	0.091	5.45851e-20	0	Atp1b1
Add3	3.04906e-24	0.307115	0.125	0.078	6.68142e-20	0	Add3
Mien1	4.62571e-24	0.273249	0.218	0.155	1.01363e-19	0	Mien1
Golgb1	5.63739e-24	0.286318	0.199	0.139	1.23532e-19	0	Golgb1
F11r	8.18071e-24	0.355318	0.106	0.064	1.79264e-19	0	F11r
Susd6	1.29174e-23	0.311468	0.12	0.074	2.83059e-19	0	Susd6
Smim7	1.29975e-23	0.318546	0.138	0.09	2.84814e-19	0	Smim7
Ccdc107	1.46745e-23	0.325059	0.1	0.059	3.21563e-19	0	Ccdc107
Mrpl14	3.72791e-23	0.312383	0.149	0.099	8.16898e-19	0	Mrpl14
Neat1	5.02484e-23	0.319692	0.155	0.103	1.10109e-18	0	Neat1
Pigyl	6.26132e-23	0.284327	0.101	0.06	1.37204e-18	0	Pigyl
Ppp1r2	1.23346e-22	0.339222	0.119	0.075	2.70289e-18	0	Ppp1r2
Crispld2	1.41958e-22	0.439914	0.105	0.064	3.11073e-18	0	Crispld2
Fnbp1l	1.53136e-22	0.334049	0.118	0.074	3.35566e-18	0	Fnbp1l
Anxa3	1.7321e-22	0.261442	0.164	0.111	3.79554e-18	0	Anxa3
Tmbim4	2.44837e-22	0.261772	0.18	0.125	5.36511e-18	0	Tmbim4
Atraid	5.6169e-22	0.312927	0.134	0.088	1.23083e-17	0	Atraid
Cfap20	5.86641e-22	0.319737	0.121	0.077	1.28551e-17	0	Cfap20
Arid5b	7.45723e-22	0.297807	0.149	0.1	1.6341e-17	0	Arid5b
Pak1	7.60136e-22	0.304794	0.113	0.071	1.66569e-17	0	Pak1
9530068E07Rik	7.61918e-22	0.301431	0.169	0.117	1.66959e-17	0	9530068E07Rik
Eny2	1.0243e-21	0.284822	0.186	0.131	2.24454e-17	0	Eny2
Gadd45a	1.18121e-21	0.305112	0.108	0.067	2.58839e-17	0	Gadd45a
Map2k3	1.49141e-21	0.305267	0.173	0.121	3.26813e-17	0	Map2k3
Krcc1	1.94796e-21	0.258167	0.171	0.118	4.26857e-17	0	Krcc1
Srek1	2.147e-21	0.336269	0.158	0.108	4.70472e-17	0	Srek1
Abhd5	2.2823e-21	0.323949	0.116	0.074	5.00121e-17	0	Abhd5
Tmbim1	2.9637e-21	0.297653	0.105	0.065	6.49436e-17	0	Tmbim1
Zmym5	4.02919e-21	0.252573	0.121	0.077	8.82917e-17	0	Zmym5
Irf2bpl	5.77014e-21	0.254931	0.113	0.071	1.26441e-16	0	Irf2bpl
Sgk1	6.93623e-21	0.309538	0.237	0.175	1.51994e-16	0	Sgk1
Tjp2	1.093e-20	0.376303	0.101	0.063	2.39509e-16	0	Tjp2
Morf4l2	1.11075e-20	0.288867	0.181	0.128	2.434e-16	0	Morf4l2
Socs2	2.47794e-20	0.299459	0.11	0.07	5.4299e-16	0	Socs2
Actn1	2.82741e-20	0.281712	0.169	0.118	6.19571e-16	0	Actn1
Dynlt3	3.90069e-20	0.276716	0.158	0.109	8.54759e-16	0	Dynlt3
Txndc9	5.41171e-20	0.279752	0.14	0.094	1.18587e-15	0	Txndc9
Uqcc3	1.87954e-19	0.253987	0.123	0.08	4.11864e-15	0	Uqcc3
Ccdc47	4.42145e-19	0.385954	0.133	0.091	9.68872e-15	0	Ccdc47
Prdx4	9.39696e-19	0.272298	0.134	0.091	2.05915e-14	0	Prdx4
Acaa1a	1.59767e-18	0.251187	0.126	0.084	3.50097e-14	0	Acaa1a
Naxe	3.10566e-18	0.295044	0.126	0.085	6.80544e-14	0	Naxe
Mrps12	3.26854e-18	0.271082	0.131	0.089	7.16235e-14	0	Mrps12
Echs1	3.61973e-18	0.285628	0.125	0.084	7.93192e-14	0	Echs1
Dctn2	4.02312e-17	0.259032	0.157	0.112	8.81586e-13	0	Dctn2
Tpd52l2	1.57352e-16	0.269372	0.139	0.098	3.44804e-12	0	Tpd52l2
Emc4	3.85342e-16	0.268532	0.134	0.094	8.44401e-12	0	Emc4
Cd151	6.41106e-16	0.259132	0.117	0.08	1.40486e-11	0	Cd151
Hadh	1.00289e-15	0.258042	0.1	0.066	2.19764e-11	0	Hadh
Las1l	2.23572e-15	0.255593	0.125	0.087	4.89913e-11	0	Las1l
Naxd	7.79402e-15	0.280955	0.162	0.12	1.7079e-10	0	Naxd
H1f0	2.81377e-13	0.253078	0.129	0.094	6.16581e-09	0	H1f0
Cltb	1.09762e-12	0.257022	0.132	0.097	2.40522e-08	0	Cltb
Emp1	3.15202e-12	0.254398	0.16	0.121	6.90702e-08	0	Emp1
Fam213a	6.7021e-11	0.255329	0.109	0.079	1.46863e-06	0	Fam213a
Apoe	0	5.02323	0.97	0.161	0	1	Apoe
C1qb	0	4.48006	0.875	0.043	0	1	C1qb
Ctss	0	4.37098	0.932	0.097	0	1	Ctss
C1qa	0	4.33896	0.834	0.037	0	1	C1qa
C1qc	0	4.30794	0.806	0.032	0	1	C1qc
Ms4a7	0	3.85116	0.573	0.014	0	1	Ms4a7
Il1b	0	3.79497	0.616	0.041	0	1	Il1b
H2-Ab1	0	3.65431	0.873	0.144	0	1	H2-Ab1
H2-Eb1	0	3.64282	0.835	0.124	0	1	H2-Eb1
H2-Aa	0	3.54716	0.864	0.137	0	1	H2-Aa
Hexb	0	3.53192	0.606	0.055	0	1	Hexb
Lgmn	0	3.41744	0.676	0.068	0	1	Lgmn
Ccl4	0	3.4014	0.386	0.032	0	1	Ccl4
Aif1	0	3.35988	0.547	0.027	0	1	Aif1
Tyrobp	0	3.15847	0.783	0.085	0	1	Tyrobp
Lyz2	0	3.12098	0.778	0.084	0	1	Lyz2
Cd74	0	3.11759	0.876	0.151	0	1	Cd74
Ccl3	0	3.07538	0.311	0.016	0	1	Ccl3
Fcer1g	0	3.00439	0.775	0.093	0	1	Fcer1g
Cxcl16	0	2.99811	0.495	0.048	0	1	Cxcl16
Mpeg1	0	2.98897	0.425	0.017	0	1	Mpeg1
Clec7a	0	2.86558	0.398	0.02	0	1	Clec7a
Cd68	0	2.84535	0.407	0.024	0	1	Cd68
Tgfbi	0	2.82838	0.412	0.025	0	1	Tgfbi
Rgs1	0	2.76916	0.679	0.104	0	1	Rgs1
Cybb	0	2.76572	0.444	0.027	0	1	Cybb
Ctsc	0	2.70604	0.515	0.079	0	1	Ctsc
Cd300c2	0	2.66485	0.346	0.011	0	1	Cd300c2
Ctsz	0	2.66125	0.565	0.127	0	1	Ctsz
H2-M2	0	2.61581	0.171	0.004	0	1	H2-M2
Ctsb	0	2.60737	0.784	0.358	0	1	Ctsb
Ly86	0	2.57546	0.421	0.032	0	1	Ly86
Mmp12	0	2.56799	0.164	0.004	0	1	Mmp12
Cd83	0	2.52217	0.381	0.036	0	1	Cd83
Cd14	0	2.45173	0.63	0.188	0	1	Cd14
Fcgr3	0	2.42729	0.337	0.02	0	1	Fcgr3
Ms4a6c	0	2.41936	0.383	0.028	0	1	Ms4a6c
Cxcl2	0	2.39376	0.466	0.094	0	1	Cxcl2
Psap	0	2.38945	0.706	0.26	0	1	Psap
Cx3cr1	0	2.38346	0.254	0.006	0	1	Cx3cr1
Zmynd15	0	2.34228	0.215	0.006	0	1	Zmynd15
Fcgr2b	0	2.32972	0.342	0.029	0	1	Fcgr2b
Wfdc17	0	2.30985	0.459	0.068	0	1	Wfdc17
Trem2	0	2.29303	0.223	0.007	0	1	Trem2
Csf1r	0	2.27315	0.284	0.014	0	1	Csf1r
Vcam1	0	2.26627	0.234	0.017	0	1	Vcam1
Cd72	0	2.24725	0.258	0.015	0	1	Cd72
H2-DMa	0	2.23654	0.369	0.045	0	1	H2-DMa
Acp5	0	2.22568	0.301	0.04	0	1	Acp5
Unc93b1	0	2.20133	0.368	0.064	0	1	Unc93b1
Fth1	0	2.17726	0.985	0.757	0	1	Fth1
Ctsa	0	2.16932	0.412	0.097	0	1	Ctsa
Slamf9	0	2.15671	0.221	0.008	0	1	Slamf9
Lair1	0	2.13181	0.218	0.005	0	1	Lair1
Plek	0	2.11163	0.379	0.048	0	1	Plek
Fyb	0	2.10731	0.433	0.064	0	1	Fyb
Lilrb4a	0	2.10714	0.286	0.024	0	1	Lilrb4a
Ccrl2	0	2.10543	0.275	0.034	0	1	Ccrl2
Hpgds	0	2.09502	0.208	0.006	0	1	Hpgds
Pla2g7	0	2.08978	0.257	0.022	0	1	Pla2g7
H2-DMb1	0	2.05242	0.29	0.04	0	1	H2-DMb1
Selenop	0	2.05129	0.45	0.13	0	1	Selenop
Ftl1	0	2.03449	0.69	0.314	0	1	Ftl1
Csf2ra	0	2.01687	0.252	0.034	0	1	Csf2ra
Pld4	0	2.01332	0.251	0.018	0	1	Pld4
Fcrls	0	1.97463	0.174	0.013	0	1	Fcrls
Lilr4b	0	1.97128	0.24	0.021	0	1	Lilr4b
Cd63	0	1.9697	0.686	0.337	0	1	Cd63
Cyba	0	1.96159	0.508	0.13	0	1	Cyba
Npc2	0	1.95304	0.643	0.265	0	1	Npc2
Tlr2	0	1.9472	0.215	0.02	0	1	Tlr2
Slc15a3	0	1.94628	0.21	0.012	0	1	Slc15a3
Cst3	0	1.94442	0.877	0.331	0	1	Cst3
Mafb	0	1.94372	0.368	0.106	0	1	Mafb
Laptm5	0	1.93821	0.593	0.122	0	1	Laptm5
Hexa	0	1.92059	0.283	0.043	0	1	Hexa
Ms4a6d	0	1.91252	0.221	0.012	0	1	Ms4a6d
Rgs10	0	1.91154	0.307	0.039	0	1	Rgs10
Gpr65	0	1.90513	0.226	0.018	0	1	Gpr65
Apobec1	0	1.89832	0.199	0.012	0	1	Apobec1
Grn	0	1.89645	0.388	0.135	0	1	Grn
Slc11a1	0	1.89259	0.192	0.009	0	1	Slc11a1
Plbd1	0	1.88728	0.23	0.02	0	1	Plbd1
Lgals3	0	1.8644	0.592	0.255	0	1	Lgals3
AA467197	0	1.84574	0.147	0.013	0	1	AA467197
Spi1	0	1.84346	0.223	0.018	0	1	Spi1
Cd86	0	1.83372	0.195	0.013	0	1	Cd86
Bcl2a1b	0	1.83365	0.235	0.023	0	1	Bcl2a1b
Plau	0	1.82637	0.163	0.019	0	1	Plau
Gatm	0	1.82377	0.175	0.009	0	1	Gatm
Srgn	0	1.75781	0.721	0.221	0	1	Srgn
Cyp4f18	0	1.75318	0.173	0.008	0	1	Cyp4f18
Fam46c	0	1.7444	0.169	0.016	0	1	Fam46c
Hck	0	1.73095	0.171	0.007	0	1	Hck
Gngt2	0	1.7161	0.233	0.025	0	1	Gngt2
Lpcat2	0	1.6938	0.178	0.016	0	1	Lpcat2
Dab2	0	1.69373	0.227	0.038	0	1	Dab2
Ccl12	0	1.69347	0.115	0.01	0	1	Ccl12
Lst1	0	1.68616	0.181	0.015	0	1	Lst1
Clec4a2	0	1.68449	0.175	0.015	0	1	Clec4a2
Nlrp3	0	1.67873	0.152	0.008	0	1	Nlrp3
Ifi30	0	1.67759	0.349	0.1	0	1	Ifi30
Ctsh	0	1.65985	0.493	0.218	0	1	Ctsh
Fcgr4	0	1.65619	0.139	0.004	0	1	Fcgr4
C3ar1	0	1.64757	0.151	0.007	0	1	C3ar1
Ntpcr	0	1.63803	0.179	0.024	0	1	Ntpcr
Fam105a	0	1.61832	0.173	0.013	0	1	Fam105a
Gm2a	0	1.60124	0.297	0.069	0	1	Gm2a
Man2b1	0	1.60008	0.204	0.038	0	1	Man2b1
Ccr1	0	1.57066	0.149	0.011	0	1	Ccr1
Fcgr1	0	1.56031	0.134	0.006	0	1	Fcgr1
Itgax	0	1.54967	0.15	0.006	0	1	Itgax
Gdf3	0	1.54676	0.112	0.002	0	1	Gdf3
Arrb2	0	1.50095	0.193	0.026	0	1	Arrb2
Bcl2a1a	0	1.48908	0.132	0.008	0	1	Bcl2a1a
Ccr5	0	1.48669	0.147	0.016	0	1	Ccr5
Slamf7	0	1.48076	0.152	0.016	0	1	Slamf7
Havcr2	0	1.46901	0.133	0.004	0	1	Havcr2
Rgs2	0	1.46761	0.447	0.149	0	1	Rgs2
Clec4n	0	1.4545	0.135	0.007	0	1	Clec4n
Fxyd5	0	1.4331	0.437	0.126	0	1	Fxyd5
Adgre1	0	1.41111	0.131	0.006	0	1	Adgre1
Scimp	0	1.36672	0.112	0.003	0	1	Scimp
Evi2a	0	1.36132	0.152	0.017	0	1	Evi2a
Ncf2	0	1.34829	0.145	0.015	0	1	Ncf2
Cyth4	0	1.34534	0.156	0.02	0	1	Cyth4
Lacc1	0	1.34252	0.105	0.007	0	1	Lacc1
Irf8	0	1.31606	0.179	0.027	0	1	Irf8
Lat2	0	1.31246	0.144	0.016	0	1	Lat2
Tmem86a	0	1.30205	0.125	0.012	0	1	Tmem86a
Osm	0	1.2818	0.123	0.012	0	1	Osm
Igsf6	0	1.26314	0.115	0.006	0	1	Igsf6
Ppfia4	0	1.25347	0.101	0.004	0	1	Ppfia4
Cd52	0	1.23918	0.67	0.209	0	1	Cd52
C5ar1	0	1.20892	0.106	0.008	0	1	C5ar1
Cd84	0	1.20084	0.137	0.015	0	1	Cd84
Tmsb4x	0	1.11684	0.973	0.786	0	1	Tmsb4x
Calm1	0	1.08033	0.818	0.604	0	1	Calm1
B2m	0	0.957759	0.957	0.794	0	1	B2m
Actb	0	0.812063	0.957	0.861	0	1	Actb
Alox5ap	6.44669e-307	1.23515	0.205	0.037	1.41266e-302	1	Alox5ap
Gusb	6.12517e-305	1.57356	0.201	0.039	1.34221e-300	1	Gusb
Glipr1	9.17941e-304	1.55504	0.171	0.027	2.01148e-299	1	Glipr1
Ifi207	2.41793e-299	1.4345	0.161	0.024	5.29842e-295	1	Ifi207
Lyn	2.79129e-299	1.46	0.193	0.035	6.11655e-295	1	Lyn
Nfe2l2	8.63317e-299	1.71787	0.319	0.098	1.89179e-294	1	Nfe2l2
Hcls1	7.00719e-292	1.28072	0.167	0.026	1.53549e-287	1	Hcls1
Ncf1	2.49499e-287	1.19683	0.122	0.013	5.46726e-283	1	Ncf1
Cadm1	1.416e-286	1.57833	0.183	0.034	3.10287e-282	1	Cadm1
Fermt3	5.31003e-267	1.23177	0.155	0.025	1.16359e-262	1	Fermt3
Creg1	3.34144e-263	1.63318	0.287	0.088	7.32209e-259	1	Creg1
Bcl2a1d	4.33736e-259	1.29085	0.137	0.02	9.50446e-255	1	Bcl2a1d
Il1rn	3.58719e-257	1.37527	0.113	0.013	7.86062e-253	1	Il1rn
Gm6377	3.71502e-257	1.12032	0.101	0.01	8.14072e-253	1	Gm6377
Nceh1	6.25211e-257	1.33666	0.138	0.021	1.37003e-252	1	Nceh1
Gpr137b-ps	2.69903e-254	1.17788	0.107	0.011	5.91438e-250	1	Gpr137b-ps
Irf5	9.56111e-249	1.14549	0.102	0.011	2.09513e-244	1	Irf5
Lpl	1.88579e-245	1.25005	0.187	0.039	4.13233e-241	1	Lpl
Sh3bgrl3	4.52518e-243	1.1383	0.539	0.27	9.91602e-239	1	Sh3bgrl3
Lhfpl2	1.36359e-241	1.36095	0.122	0.017	2.98804e-237	1	Lhfpl2
Rab7b	4.00968e-239	1.54489	0.177	0.038	8.78642e-235	1	Rab7b
Sirpa	2.81878e-235	1.20282	0.128	0.019	6.1768e-231	1	Sirpa
Tnfaip2	4.49871e-235	1.33819	0.161	0.031	9.85802e-231	1	Tnfaip2
Cotl1	7.81645e-233	1.2724	0.424	0.183	1.71282e-228	1	Cotl1
Arl5c	9.70653e-231	1.32911	0.12	0.017	2.12699e-226	1	Arl5c
Tep1	7.2016e-227	1.29218	0.128	0.02	1.57809e-222	1	Tep1
Ncf4	7.52328e-225	1.07443	0.117	0.016	1.64858e-220	1	Ncf4
Tgfbr1	2.6602e-221	1.38021	0.136	0.024	5.8293e-217	1	Tgfbr1
Neurl3	1.45747e-218	1.16234	0.191	0.044	3.19375e-214	1	Neurl3
Tm6sf1	1.11862e-210	1.08498	0.102	0.013	2.45123e-206	1	Tm6sf1
Snx20	3.09292e-210	1.04875	0.107	0.015	6.77751e-206	1	Snx20
Runx3	1.24406e-206	1.07888	0.14	0.026	2.72611e-202	1	Runx3
Il1r2	6.50398e-206	1.27959	0.108	0.015	1.42522e-201	1	Il1r2
Axl	1.08806e-203	1.10482	0.113	0.017	2.38428e-199	1	Axl
Sat1	5.17531e-203	1.21171	0.533	0.306	1.13407e-198	1	Sat1
Gm6977	7.32715e-200	1.45441	0.259	0.087	1.6056e-195	1	Gm6977
Cd53	6.611e-197	0.968872	0.211	0.057	1.44867e-192	1	Cd53
Efhd2	3.95257e-194	1.29009	0.332	0.135	8.66127e-190	1	Efhd2
Cd48	9.74138e-193	0.969171	0.135	0.026	2.13463e-188	1	Cd48
Apbb1ip	7.08559e-188	1.07768	0.173	0.042	1.55267e-183	1	Apbb1ip
Ptprc	1.05699e-186	0.770209	0.31	0.109	2.31619e-182	1	Ptprc
Zeb2	2.92977e-184	1.15988	0.14	0.029	6.42001e-180	1	Zeb2
Pf4	2.55285e-180	0.845123	0.108	0.018	5.59406e-176	1	Pf4
Rab20	2.28233e-177	1.43814	0.186	0.053	5.00126e-173	1	Rab20
Vsir	8.2767e-177	1.02945	0.121	0.023	1.81367e-172	1	Vsir
Itgb2	9.01333e-172	0.945934	0.124	0.024	1.97509e-167	1	Itgb2
Ccl9	6.22486e-171	1.03734	0.143	0.032	1.36405e-166	1	Ccl9
Ptpn6	1.95196e-167	1.07977	0.16	0.041	4.27732e-163	1	Ptpn6
Ccl6	6.18207e-161	0.629499	0.162	0.041	1.35468e-156	1	Ccl6
Rel	3.35974e-160	1.05863	0.194	0.058	7.3622e-156	1	Rel
Arpc2	1.71342e-159	0.925233	0.623	0.441	3.75461e-155	1	Arpc2
Lcp1	1.13723e-157	1.02606	0.309	0.129	2.49202e-153	1	Lcp1
Lamp1	3.06345e-156	1.23719	0.446	0.261	6.71295e-152	1	Lamp1
Rap2a	3.99443e-156	1.07693	0.112	0.022	8.75298e-152	1	Rap2a
Rilpl2	8.1895e-156	1.24973	0.187	0.058	1.79456e-151	1	Rilpl2
AU020206	1.24333e-151	1.13741	0.188	0.058	2.72451e-147	1	AU020206
Tnfaip8	8.42181e-150	1.13104	0.179	0.054	1.84547e-145	1	Tnfaip8
Il10rb	4.42443e-147	1.09829	0.13	0.031	9.69526e-143	1	Il10rb
Gna13	2.67554e-146	1.14213	0.256	0.101	5.86291e-142	1	Gna13
Ptpre	3.04098e-146	1.05649	0.13	0.031	6.66369e-142	1	Ptpre
Snx5	7.27509e-143	1.19579	0.242	0.095	1.59419e-138	1	Snx5
Rnf149	1.96134e-140	1.28929	0.202	0.071	4.29788e-136	1	Rnf149
Pim1	6.55973e-140	1.04934	0.274	0.113	1.43743e-135	1	Pim1
Epb41l2	2.95711e-133	1.04973	0.132	0.035	6.47992e-129	1	Epb41l2
Fam49b	2.79295e-132	1.09504	0.207	0.075	6.12019e-128	1	Fam49b
Gng2	3.79811e-132	0.854298	0.115	0.026	8.3228e-128	1	Gng2
Abhd12	4.5452e-128	1.09745	0.139	0.039	9.95989e-124	1	Abhd12
Itgb5	1.8975e-127	1.06055	0.116	0.028	4.15799e-123	1	Itgb5
Ms4a6b	6.18141e-125	0.756371	0.15	0.043	1.35453e-120	1	Ms4a6b
Plaur	1.17412e-124	0.972807	0.107	0.025	2.57286e-120	1	Plaur
Soat1	1.07518e-123	0.885278	0.104	0.024	2.35604e-119	1	Soat1
Actr3	1.25248e-118	1.06591	0.298	0.144	2.74456e-114	1	Actr3
Ppt1	6.58397e-118	1.19262	0.185	0.068	1.44275e-113	1	Ppt1
Entpd1	1.35717e-117	0.988614	0.108	0.027	2.97397e-113	1	Entpd1
Emp3	2.698e-116	0.898552	0.204	0.076	5.91212e-112	1	Emp3
Abcg1	8.99997e-116	0.967095	0.112	0.028	1.97216e-111	1	Abcg1
Bst2	1.99944e-115	1.22093	0.284	0.138	4.38136e-111	1	Bst2
Cxcl10	5.21358e-114	1.30111	0.104	0.025	1.14245e-109	1	Cxcl10
Was	1.45687e-113	0.783219	0.103	0.025	3.19244e-109	1	Was
Sdcbp	2.86958e-108	1.05071	0.379	0.224	6.2881e-104	1	Sdcbp
Asah1	2.98908e-108	1.02127	0.138	0.044	6.54997e-104	1	Asah1
Anxa5	3.71058e-108	1.02496	0.396	0.24	8.131e-104	1	Anxa5
Cdkn1a	6.53474e-108	0.900886	0.441	0.266	1.43196e-103	1	Cdkn1a
Capza2	4.51741e-105	1.09647	0.303	0.159	9.899e-101	1	Capza2
Slfn2	1.88195e-103	1.02802	0.24	0.108	4.12393e-99	1	Slfn2
Arl4c	2.81578e-102	0.94682	0.182	0.07	6.17021e-98	1	Arl4c
Ifi204	5.19404e-102	1.00427	0.117	0.034	1.13817e-97	1	Ifi204
Got1	1.56325e-101	1.05112	0.137	0.045	3.42556e-97	1	Got1
Camk1	1.92118e-98	1.12731	0.164	0.063	4.20987e-94	1	Camk1
Atp2b1	9.39365e-94	0.916853	0.383	0.23	2.05843e-89	1	Atp2b1
Tmem189	7.1419e-92	0.945668	0.114	0.035	1.565e-87	1	Tmem189
Tmem176a	2.708e-88	1.08937	0.266	0.14	5.93403e-84	1	Tmem176a
Ninj1	2.38322e-87	1.08171	0.166	0.067	5.22235e-83	1	Ninj1
Rhog	2.46289e-87	0.850755	0.156	0.06	5.39692e-83	1	Rhog
Nrp1	2.72637e-87	0.758527	0.1	0.029	5.97429e-83	1	Nrp1
Ctsd	5.33453e-87	1.92357	0.405	0.292	1.16896e-82	1	Ctsd
Taok3	6.78248e-86	0.960223	0.138	0.05	1.48625e-81	1	Taok3
Tnf	1.68563e-85	1.2159	0.115	0.038	3.69372e-81	1	Tnf
Gltp	2.84314e-83	0.711014	0.102	0.031	6.23017e-79	1	Gltp
Cndp2	3.32471e-83	0.837663	0.109	0.035	7.28544e-79	1	Cndp2
Mef2c	3.43595e-82	0.643017	0.122	0.041	7.5292e-78	1	Mef2c
Slc29a3	3.54557e-82	1.0123	0.105	0.033	7.7694e-78	1	Slc29a3
Dusp1	4.90368e-82	0.973192	0.404	0.263	1.07454e-77	1	Dusp1
Tpd52	3.99765e-80	1.04903	0.271	0.149	8.76006e-76	1	Tpd52
Picalm	1.19769e-79	0.985773	0.165	0.069	2.62449e-75	1	Picalm
Lgals3bp	6.38172e-79	1.03564	0.217	0.107	1.39843e-74	1	Lgals3bp
Grb2	1.02285e-77	0.90602	0.254	0.134	2.24137e-73	1	Grb2
Arhgdib	1.15234e-77	0.436012	0.238	0.111	2.52511e-73	1	Arhgdib
Gpx1	1.1585e-76	0.608638	0.578	0.453	2.53863e-72	1	Gpx1
Ckb	1.73354e-76	0.813091	0.11	0.037	3.7987e-72	1	Ckb
Tpp1	2.16485e-76	0.924825	0.146	0.059	4.74384e-72	1	Tpp1
Pfn1	3.00866e-76	0.509601	0.687	0.586	6.59288e-72	1	Pfn1
Cyth1	3.34212e-75	0.802839	0.11	0.037	7.3236e-71	1	Cyth1
Mmp14	4.49666e-75	0.780784	0.245	0.127	9.85353e-71	1	Mmp14
Mef2a	4.13402e-74	0.935416	0.169	0.074	9.05887e-70	1	Mef2a
Marcks	5.61649e-72	0.823198	0.268	0.148	1.23074e-67	1	Marcks
Rnase4	1.11046e-71	0.519389	0.164	0.068	2.43334e-67	1	Rnase4
Rab8b	3.79625e-71	0.700594	0.107	0.036	8.31873e-67	1	Rab8b
Dnmt3a	1.02447e-70	0.915308	0.119	0.044	2.24493e-66	1	Dnmt3a
Cd63-ps	1.05015e-68	0.887894	0.109	0.039	2.30119e-64	1	Cd63-ps
Ubl3	1.38409e-67	0.85451	0.166	0.075	3.03296e-63	1	Ubl3
Gns	5.43881e-67	0.955074	0.139	0.058	1.19181e-62	1	Gns
Cdc42	9.51944e-63	0.685262	0.43	0.309	2.08599e-58	1	Cdc42
Filip1l	1.06889e-62	0.785625	0.1	0.035	2.34226e-58	1	Filip1l
Coro1b	1.29704e-62	0.897589	0.236	0.133	2.84221e-58	1	Coro1b
Tmem176b	1.6547e-62	0.881097	0.36	0.247	3.62594e-58	1	Tmem176b
Prkcd	2.26494e-61	0.896539	0.122	0.05	4.96316e-57	1	Prkcd
Il6ra	2.57525e-61	0.722083	0.102	0.037	5.64315e-57	1	Il6ra
H2-D1	1.41925e-60	0.37399	0.766	0.664	3.10999e-56	1	H2-D1
Slc6a6	1.78885e-60	0.818969	0.126	0.052	3.91991e-56	1	Slc6a6
Sh3glb1	1.37201e-58	0.828648	0.312	0.202	3.00649e-54	1	Sh3glb1
Arhgap17	2.27288e-58	0.838866	0.131	0.057	4.98057e-54	1	Arhgap17
Gdi2	5.51554e-58	0.849481	0.289	0.182	1.20862e-53	1	Gdi2
Skap2	6.03602e-58	0.87379	0.132	0.058	1.32267e-53	1	Skap2
Tcirg1	8.52275e-58	0.809512	0.102	0.038	1.86759e-53	1	Tcirg1
Plin2	4.47259e-57	0.989205	0.18	0.093	9.80079e-53	1	Plin2
Ucp2	1.5328e-56	0.837664	0.158	0.076	3.35883e-52	1	Ucp2
Cd302	2.05326e-56	0.638585	0.126	0.053	4.49931e-52	1	Cd302
Lipa	4.8457e-55	0.79586	0.219	0.122	1.06184e-50	1	Lipa
Nfkbiz	6.33306e-55	1.00222	0.278	0.176	1.38776e-50	1	Nfkbiz
Vim	1.09886e-53	0.432499	0.333	0.203	2.40794e-49	1	Vim
Stx7	1.40442e-53	0.809777	0.124	0.054	3.0775e-49	1	Stx7
Itm2b	2.42596e-52	0.340862	0.739	0.624	5.31601e-48	1	Itm2b
Erp29	9.73571e-49	0.881562	0.231	0.14	2.13339e-44	1	Erp29
Atp6v0b	1.15252e-48	0.888886	0.224	0.135	2.52552e-44	1	Atp6v0b
Coro1a	2.73372e-48	0.411285	0.123	0.054	5.99041e-44	1	Coro1a
Selplg	7.57351e-47	0.333264	0.124	0.054	1.65958e-42	1	Selplg
Clta	2.0389e-45	0.70511	0.364	0.265	4.46785e-41	1	Clta
Rrbp1	2.76719e-45	0.606449	0.432	0.331	6.06375e-41	1	Rrbp1
Ppp1r18	6.04657e-44	0.567406	0.105	0.046	1.32499e-39	1	Ppp1r18
Ptpn1	1.10437e-43	0.709283	0.231	0.142	2.42001e-39	1	Ptpn1
Socs3	1.68938e-43	0.760877	0.226	0.138	3.70195e-39	1	Socs3
Ifi27l2a	2.08277e-43	0.548645	0.239	0.143	4.56398e-39	1	Ifi27l2a
Lrrfip1	3.15349e-43	0.791994	0.186	0.106	6.91024e-39	1	Lrrfip1
Capzb	1.0888e-42	0.626806	0.357	0.259	2.3859e-38	1	Capzb
Cyfip1	1.15875e-41	0.831186	0.134	0.068	2.53916e-37	1	Cyfip1
Blvrb	3.01735e-41	0.770961	0.123	0.06	6.61192e-37	1	Blvrb
Pld3	6.38528e-41	0.790787	0.158	0.087	1.39921e-36	1	Pld3
Rap1b	3.3372e-40	0.711617	0.266	0.176	7.31281e-36	1	Rap1b
Arpc1b	4.50386e-40	0.579797	0.43	0.337	9.86931e-36	1	Arpc1b
Smim3	3.09955e-38	0.794412	0.114	0.056	6.79204e-34	1	Smim3
Metrnl	6.14546e-37	0.628333	0.107	0.051	1.34666e-32	1	Metrnl
Tnfaip3	6.63513e-37	0.515917	0.117	0.057	1.45396e-32	1	Tnfaip3
Ifnar2	1.35632e-36	0.823872	0.141	0.077	2.97211e-32	1	Ifnar2
M6pr	2.20132e-36	0.703574	0.206	0.13	4.82374e-32	1	M6pr
Itm2c	3.72692e-35	0.684171	0.263	0.181	8.1668e-31	1	Itm2c
Lgals9	1.01476e-34	0.709047	0.212	0.136	2.22365e-30	1	Lgals9
Tmem50a	1.85136e-34	0.557048	0.338	0.249	4.05689e-30	1	Tmem50a
Atp6ap2	1.93252e-33	0.741925	0.166	0.099	4.23473e-29	1	Atp6ap2
Bnip2	3.78734e-32	0.650065	0.131	0.072	8.29919e-28	1	Bnip2
Msn	1.22881e-30	0.534453	0.198	0.125	2.69269e-26	1	Msn
Slc3a2	4.19659e-30	0.590842	0.298	0.219	9.19598e-26	1	Slc3a2
Sqstm1	8.58646e-30	0.694812	0.316	0.242	1.88155e-25	1	Sqstm1
Timp2	1.00551e-29	0.622456	0.239	0.166	2.20338e-25	1	Timp2
Msrb1	1.02809e-29	0.718051	0.218	0.149	2.25285e-25	1	Msrb1
Arpc5	4.62909e-28	0.50849	0.341	0.264	1.01437e-23	1	Arpc5
Gnai2	6.85334e-27	0.496951	0.38	0.304	1.50177e-22	1	Gnai2
Ifngr1	1.81915e-26	0.333016	0.171	0.105	3.9863e-22	1	Ifngr1
Scarb2	1.92027e-26	0.684671	0.123	0.071	4.2079e-22	1	Scarb2
Lamp2	8.2431e-26	0.650951	0.255	0.189	1.80631e-21	1	Lamp2
Ybx1	7.2623e-25	0.38959	0.521	0.457	1.59139e-20	1	Ybx1
Id2	8.76123e-25	0.59499	0.287	0.216	1.91985e-20	1	Id2
Ywhah	1.2665e-24	0.686893	0.149	0.094	2.77528e-20	1	Ywhah
Sgk1	5.96228e-24	0.643768	0.241	0.177	1.30651e-19	1	Sgk1
Akr1a1	1.69679e-23	0.577241	0.361	0.302	3.71817e-19	1	Akr1a1
Mcl1	2.0175e-23	0.576619	0.251	0.185	4.42095e-19	1	Mcl1
Herpud1	3.45563e-23	0.796651	0.143	0.092	7.57233e-19	1	Herpud1
Arhgdia	4.5098e-23	0.539051	0.215	0.153	9.88233e-19	1	Arhgdia
Pea15a	1.73233e-22	0.667148	0.112	0.066	3.79606e-18	1	Pea15a
Gmfg	2.74339e-22	0.347254	0.108	0.061	6.0116e-18	1	Gmfg
Vasp	4.61411e-22	0.558861	0.156	0.101	1.01109e-17	1	Vasp
Atox1	5.35906e-22	0.485457	0.37	0.305	1.17433e-17	1	Atox1
Tpm3	1.1144e-21	0.382382	0.412	0.344	2.44199e-17	1	Tpm3
Iqgap1	2.97875e-21	0.558535	0.259	0.196	6.52734e-17	1	Iqgap1
Mndal	3.10797e-21	0.319007	0.135	0.082	6.81049e-17	1	Mndal
Arpc4	3.8046e-21	0.585898	0.16	0.106	8.33701e-17	1	Arpc4
Skil	2.06454e-20	0.620363	0.242	0.184	4.52403e-16	1	Skil
Nfkbia	6.25345e-20	0.291823	0.523	0.457	1.37032e-15	1	Nfkbia
Card19	2.32324e-19	0.641215	0.119	0.075	5.09092e-15	1	Card19
Cd47	2.62091e-19	0.41817	0.206	0.146	5.7432e-15	1	Cd47
Atp6v0d1	4.12994e-19	0.621695	0.147	0.099	9.04994e-15	1	Atp6v0d1
Ostf1	1.42626e-18	0.418805	0.169	0.116	3.12537e-14	1	Ostf1
Rtcb	3.19197e-18	0.645138	0.129	0.085	6.99456e-14	1	Rtcb
Zfp36	3.74816e-18	0.317103	0.47	0.396	8.21334e-14	1	Zfp36
Tln1	1.01524e-17	0.526543	0.162	0.112	2.2247e-13	1	Tln1
Tubb6	1.02086e-17	0.612404	0.125	0.081	2.23701e-13	1	Tubb6
Hspa5	2.73957e-17	0.353714	0.544	0.492	6.00323e-13	1	Hspa5
P2rx4	3.86401e-17	0.56118	0.1	0.062	8.46721e-13	1	P2rx4
Cd81	4.00942e-17	0.342212	0.435	0.375	8.78585e-13	1	Cd81
Cd44	1.4541e-16	0.486798	0.152	0.105	3.18636e-12	1	Cd44
Ivns1abp	2.01516e-16	0.5319	0.123	0.081	4.41582e-12	1	Ivns1abp
Dnase2a	2.54056e-16	0.543915	0.112	0.072	5.56712e-12	1	Dnase2a
Ehd4	4.02301e-16	0.593709	0.18	0.133	8.81561e-12	1	Ehd4
Cap1	7.14387e-16	0.510267	0.145	0.1	1.56544e-11	1	Cap1
Tsc22d3	1.92657e-15	0.50872	0.123	0.082	4.2217e-11	1	Tsc22d3
Dot1l	3.73274e-15	0.588182	0.108	0.07	8.17955e-11	1	Dot1l
Ik	4.39045e-15	0.548744	0.224	0.176	9.62079e-11	1	Ik
Pitpna	6.66709e-15	0.533503	0.158	0.114	1.46096e-10	1	Pitpna
Arl6ip1	9.67646e-15	0.449264	0.28	0.23	2.1204e-10	1	Arl6ip1
Atp6ap1	1.07403e-13	0.503996	0.112	0.075	2.35352e-09	1	Atp6ap1
Prdx5	1.20656e-13	0.540447	0.254	0.208	2.64393e-09	1	Prdx5
Cib1	1.6256e-13	0.538848	0.136	0.097	3.56218e-09	1	Cib1
Rap1a	1.6899e-13	0.527287	0.146	0.106	3.70307e-09	1	Rap1a
Actr2	3.43047e-13	0.452219	0.162	0.12	7.51719e-09	1	Actr2
Clic4	5.55019e-13	0.518573	0.141	0.102	1.21621e-08	1	Clic4
Taf6l	5.96872e-13	0.493633	0.115	0.079	1.30792e-08	1	Taf6l
Cytip	1.04308e-12	0.447959	0.123	0.085	2.28571e-08	1	Cytip
Leprot	2.28609e-12	0.604633	0.153	0.115	5.00951e-08	1	Leprot
Abi1	2.94839e-12	0.48598	0.127	0.09	6.46082e-08	1	Abi1
Cstb	3.07177e-12	0.485495	0.353	0.32	6.73117e-08	1	Cstb
Scamp2	5.32047e-12	0.514532	0.172	0.132	1.16587e-07	1	Scamp2
Celf2	1.10403e-11	0.302755	0.128	0.09	2.41926e-07	1	Celf2
Rnf130	2.4768e-11	0.510563	0.116	0.083	5.42741e-07	1	Rnf130
Aprt	3.04516e-11	0.497452	0.163	0.126	6.67286e-07	1	Aprt
Hilpda	4.9453e-11	0.498824	0.105	0.073	1.08366e-06	1	Hilpda
Cfl1	1.2289e-10	0.377756	0.274	0.233	2.69288e-06	1	Cfl1
Fuca1	4.8953e-10	0.463435	0.124	0.091	1.07271e-05	1	Fuca1
Snx3	4.90171e-10	0.426093	0.21	0.172	1.07411e-05	1	Snx3
Ifrd1	1.13194e-09	0.349479	0.343	0.302	2.48043e-05	1	Ifrd1
Syngr2	4.04039e-09	0.473464	0.171	0.138	8.85371e-05	1	Syngr2
Brk1	6.94889e-09	0.422655	0.226	0.192	0.000152271	1	Brk1
Atp1b3	7.47378e-09	0.261118	0.134	0.101	0.000163773	1	Atp1b3
Spag9	7.69381e-09	0.474838	0.118	0.088	0.000168594	1	Spag9
Tmed5	9.32277e-09	0.419707	0.175	0.141	0.00020429	1	Tmed5
Tiparp	1.08504e-08	0.423205	0.142	0.11	0.000237764	1	Tiparp
Tmem14c	7.17327e-08	0.434058	0.169	0.139	0.00157188	1	Tmem14c
Tor1aip1	9.65534e-08	0.385384	0.13	0.101	0.00211577	1	Tor1aip1
Atp6v0e	1.20632e-07	0.326547	0.283	0.251	0.0026434	1	Atp6v0e
Gadd45b	3.13478e-07	0.285209	0.208	0.176	0.00686924	1	Gadd45b
Tmem160	5.03643e-07	0.352688	0.102	0.077	0.0110363	1	Tmem160
Fam96a	1.33207e-06	0.358308	0.115	0.09	0.0291896	1	Fam96a
Hspa1a	2.6734e-06	0.821935	0.14	0.117	0.0585822	1	Hspa1a
Dazap2	4.32377e-06	0.302907	0.218	0.19	0.0947467	1	Dazap2
Rac1	9.31522e-06	0.332989	0.224	0.198	0.204124	1	Rac1
Arpc3	1.01416e-05	0.320645	0.148	0.123	0.222232	1	Arpc3
Atp6v1f	1.1057e-05	0.363547	0.256	0.233	0.242292	1	Atp6v1f
Svbp	1.30141e-05	0.436237	0.101	0.08	0.285177	1	Svbp
Psmb10	1.3485e-05	0.333712	0.119	0.096	0.295497	1	Psmb10
Mtpn	1.39895e-05	0.350795	0.123	0.101	0.306553	1	Mtpn
Rab14	1.88236e-05	0.413134	0.203	0.181	0.412482	1	Rab14
Sptssa	2.76595e-05	0.310122	0.113	0.091	0.606103	1	Sptssa
Pgd	4.64756e-05	0.466016	0.1	0.081	1	1	Pgd
Pde4b	5.45395e-05	0.32118	0.151	0.128	1	1	Pde4b
H2afz	6.12826e-05	0.318317	0.124	0.103	1	1	H2afz
Litaf	7.2596e-05	0.294458	0.299	0.28	1	1	Litaf
Ptms	8.83331e-05	0.39949	0.184	0.163	1	1	Ptms
Gng5	0.000113155	0.254421	0.263	0.242	1	1	Gng5
Sh3bgrl	0.000227638	0.334934	0.128	0.109	1	1	Sh3bgrl
Ypel3	0.000248101	0.281866	0.117	0.098	1	1	Ypel3
Ralb	0.000296027	0.404087	0.1	0.083	1	1	Ralb
Pycard	0.000437933	0.265584	0.13	0.11	1	1	Pycard
Gsto1	0.000443895	0.371645	0.15	0.132	1	1	Gsto1
Rhoa	0.000466904	0.302385	0.192	0.174	1	1	Rhoa
Wnk1	0.000584243	0.28984	0.102	0.085	1	1	Wnk1
Cox5a	0.000696076	0.291252	0.257	0.241	1	1	Cox5a
Kras	0.0010802	0.282754	0.112	0.096	1	1	Kras
Taldo1	0.00121822	0.250511	0.259	0.244	1	1	Taldo1
Tspo	0.00226596	0.272413	0.245	0.231	1	1	Tspo
Eid1	0.0027579	0.384249	0.132	0.118	1	1	Eid1
BC005537	0.00358518	0.267882	0.117	0.103	1	1	BC005537
Atp6v1d	0.00461565	0.328839	0.159	0.145	1	1	Atp6v1d
Atp6v1a	0.00469447	0.311968	0.186	0.173	1	1	Atp6v1a
Ccdc12	0.0062172	0.286262	0.119	0.106	1	1	Ccdc12
Tspan13	0.0089012	0.255155	0.125	0.111	1	1	Tspan13
Stx4a	0.00898132	0.314569	0.106	0.094	1	1	Stx4a
Fgb	0	4.331	0.396	0.009	0	2	Fgb
Krt19	0	4.22098	0.935	0.141	0	2	Krt19
Wfdc2	0	3.99867	0.768	0.06	0	2	Wfdc2
Fam25c	0	3.96684	0.664	0.014	0	2	Fam25c
Prlr	0	3.83175	0.761	0.068	0	2	Prlr
Ly6d	0	3.69231	0.695	0.057	0	2	Ly6d
Slc12a2	0	3.61372	0.688	0.061	0	2	Slc12a2
Fgg	0	3.57137	0.383	0.011	0	2	Fgg
Pcp4	0	3.54002	0.326	0.009	0	2	Pcp4
Cited1	0	3.51364	0.464	0.01	0	2	Cited1
Sprr1a	0	3.50557	0.225	0.014	0	2	Sprr1a
Ptn	0	3.50374	0.361	0.028	0	2	Ptn
Ly6a	0	3.15972	0.792	0.123	0	2	Ly6a
Nupr1	0	2.91949	0.717	0.225	0	2	Nupr1
Fxyd2	0	2.89458	0.28	0.012	0	2	Fxyd2
Ido1	0	2.86061	0.269	0.003	0	2	Ido1
S100a6	0	2.79179	0.945	0.391	0	2	S100a6
Upk3a	0	2.7895	0.193	0.005	0	2	Upk3a
Krt7	0	2.75742	0.638	0.069	0	2	Krt7
AW112010	0	2.61993	0.697	0.131	0	2	AW112010
Stc2	0	2.58962	0.405	0.012	0	2	Stc2
Tmem56	0	2.54074	0.403	0.011	0	2	Tmem56
Gipc2	0	2.47717	0.414	0.009	0	2	Gipc2
Cd164	0	2.47557	0.636	0.12	0	2	Cd164
Glul	0	2.33719	0.389	0.045	0	2	Glul
Areg	0	2.2757	0.228	0.024	0	2	Areg
Anxa1	0	2.25424	0.686	0.196	0	2	Anxa1
Cdo1	0	2.23569	0.303	0.007	0	2	Cdo1
Ktn1	0	2.13483	0.58	0.129	0	2	Ktn1
Krt18	0	2.13242	0.908	0.346	0	2	Krt18
Tspan1	0	2.11465	0.328	0.014	0	2	Tspan1
Clu	0	2.07468	0.609	0.208	0	2	Clu
Mum1l1	0	2.04171	0.191	0.005	0	2	Mum1l1
Krt8	0	2.03209	0.825	0.288	0	2	Krt8
Nek7	0	1.96669	0.444	0.065	0	2	Nek7
Cldn4	0	1.95853	0.569	0.142	0	2	Cldn4
Tmprss2	0	1.94383	0.28	0.014	0	2	Tmprss2
Gsta4	0	1.9259	0.22	0.01	0	2	Gsta4
Cd200	0	1.91753	0.365	0.034	0	2	Cd200
R3hdml	0	1.86119	0.216	0.004	0	2	R3hdml
Ctr9	0	1.77008	0.342	0.062	0	2	Ctr9
Alcam	0	1.75214	0.327	0.03	0	2	Alcam
Tsc22d1	0	1.71706	0.413	0.098	0	2	Tsc22d1
1810010D01Rik	0	1.67324	0.155	0.002	0	2	1810010D01Rik
S100a14	0	1.66702	0.23	0.017	0	2	S100a14
Atf3	0	1.63412	0.741	0.368	0	2	Atf3
Id3	0	1.62194	0.373	0.067	0	2	Id3
Cd9	0	1.61871	0.723	0.298	0	2	Cd9
Plk2	0	1.61567	0.355	0.066	0	2	Plk2
Krt6a	0	1.59217	0.181	0.003	0	2	Krt6a
Ffar4	0	1.5408	0.204	0.003	0	2	Ffar4
Mboat1	0	1.53853	0.26	0.018	0	2	Mboat1
Enho	0	1.53753	0.236	0.012	0	2	Enho
Gsr	0	1.52806	0.276	0.034	0	2	Gsr
Sfn	0	1.52093	0.458	0.127	0	2	Sfn
Cxcl17	0	1.5187	0.196	0.01	0	2	Cxcl17
Agps	0	1.51728	0.214	0.029	0	2	Agps
F3	0	1.4708	0.297	0.067	0	2	F3
Zfp664	0	1.46936	0.304	0.053	0	2	Zfp664
Tm4sf1	0	1.46581	0.623	0.248	0	2	Tm4sf1
Tacstd2	0	1.45994	0.381	0.078	0	2	Tacstd2
Cystm1	0	1.45923	0.448	0.121	0	2	Cystm1
Cd24a	0	1.43817	0.592	0.226	0	2	Cd24a
Lgals3	0	1.4366	0.718	0.249	0	2	Lgals3
Ccnd1	0	1.43318	0.425	0.124	0	2	Ccnd1
Cdk19	0	1.41452	0.251	0.027	0	2	Cdk19
Adam10	0	1.40693	0.375	0.084	0	2	Adam10
Ezr	0	1.40465	0.592	0.235	0	2	Ezr
Elf3	0	1.39007	0.275	0.044	0	2	Elf3
Slco2a1	0	1.38069	0.253	0.04	0	2	Slco2a1
Atp1b1	0	1.34606	0.321	0.077	0	2	Atp1b1
Basp1	0	1.34479	0.443	0.139	0	2	Basp1
Arg2	0	1.3446	0.212	0.015	0	2	Arg2
Mgst3	0	1.33202	0.304	0.063	0	2	Mgst3
Wnt4	0	1.32764	0.168	0.003	0	2	Wnt4
Tspan13	0	1.31596	0.373	0.088	0	2	Tspan13
Tgm2	0	1.31137	0.225	0.04	0	2	Tgm2
S100a11	0	1.30472	0.758	0.398	0	2	S100a11
Tfap2b	0	1.30271	0.232	0.039	0	2	Tfap2b
Sdc1	0	1.30158	0.257	0.041	0	2	Sdc1
Mlph	0	1.27763	0.249	0.042	0	2	Mlph
Cnn3	0	1.26201	0.363	0.096	0	2	Cnn3
Gm12873	0	1.24744	0.105	0.002	0	2	Gm12873
Capsl	0	1.23508	0.177	0.012	0	2	Capsl
Fam210b	0	1.23228	0.237	0.034	0	2	Fam210b
Svil	0	1.22673	0.229	0.041	0	2	Svil
Fam69a	0	1.22597	0.205	0.016	0	2	Fam69a
Fgfr2	0	1.21409	0.162	0.003	0	2	Fgfr2
Slc7a2	0	1.19791	0.161	0.007	0	2	Slc7a2
Vill	0	1.19747	0.261	0.039	0	2	Vill
Avpi1	0	1.17979	0.246	0.041	0	2	Avpi1
Coro2a	0	1.138	0.199	0.024	0	2	Coro2a
Mtmr7	0	1.13279	0.147	0.006	0	2	Mtmr7
Cldn10	0	1.12867	0.148	0.008	0	2	Cldn10
Tmem2	0	1.10422	0.213	0.029	0	2	Tmem2
Ttc6	0	1.06757	0.128	0.002	0	2	Ttc6
Bhlhe41	0	1.06751	0.216	0.036	0	2	Bhlhe41
Tcea3	0	1.03682	0.164	0.011	0	2	Tcea3
Prom2	0	1.02864	0.127	0.011	0	2	Prom2
Dnajc12	0	1.00684	0.149	0.011	0	2	Dnajc12
Piezo2	0	0.978632	0.116	0.008	0	2	Piezo2
Slc5a5	0	0.973226	0.105	0.002	0	2	Slc5a5
Pgr	0	0.958996	0.118	0.002	0	2	Pgr
Foxa1	0	0.936428	0.112	0.003	0	2	Foxa1
AC118222.2	0	0.922401	0.104	0.001	0	2	AC118222.2
Il18r1	0	0.914661	0.14	0.013	0	2	Il18r1
Clip4	0	0.885473	0.127	0.006	0	2	Clip4
Agtr1a	0	0.884588	0.108	0.004	0	2	Agtr1a
Tmem158	0	0.863734	0.126	0.009	0	2	Tmem158
Rasgrf1	0	0.827326	0.102	0.002	0	2	Rasgrf1
Tuba8	0	0.826297	0.106	0.004	0	2	Tuba8
Cav2	0	0.820153	0.132	0.011	0	2	Cav2
Tbx3	0	0.81518	0.118	0.005	0	2	Tbx3
Dhcr24	2.42116e-305	0.926641	0.153	0.018	5.3055e-301	2	Dhcr24
Rab27b	9.34157e-295	0.92385	0.163	0.022	2.04702e-290	2	Rab27b
Fbxo6	1.07882e-293	0.973467	0.2	0.034	2.36401e-289	2	Fbxo6
Elovl7	1.82025e-292	0.961683	0.152	0.019	3.98871e-288	2	Elovl7
Tapt1	3.76857e-286	0.839275	0.123	0.012	8.25808e-282	2	Tapt1
Phyh	7.22039e-286	1.07994	0.215	0.041	1.5822e-281	2	Phyh
Rnh1	4.34268e-277	1.11262	0.463	0.167	9.51611e-273	2	Rnh1
Epcam	2.70008e-276	0.806527	0.801	0.399	5.91668e-272	2	Epcam
Cav1	1.8782e-274	0.85266	0.132	0.015	4.11569e-270	2	Cav1
Sdc4	1.26166e-273	1.08191	0.686	0.337	2.76468e-269	2	Sdc4
Cmtm8	3.31597e-271	1.03887	0.238	0.051	7.26629e-267	2	Cmtm8
Ly6c1	8.62486e-269	0.923967	0.228	0.046	1.88997e-264	2	Ly6c1
Lasp1	3.44712e-266	0.886714	0.234	0.05	7.55368e-262	2	Lasp1
Dkkl1	1.34815e-264	1.10135	0.232	0.05	2.9542e-260	2	Dkkl1
Urah	7.75202e-263	1.14528	0.33	0.096	1.6987e-258	2	Urah
Sox9	4.38588e-262	1.20911	0.415	0.144	9.61077e-258	2	Sox9
Cab39l	4.11684e-259	0.973909	0.193	0.036	9.02124e-255	2	Cab39l
Ly6e	2.09039e-253	0.79751	0.874	0.62	4.58066e-249	2	Ly6e
G3bp2	2.47409e-253	1.04061	0.471	0.18	5.42148e-249	2	G3bp2
Snhg11	2.36205e-250	0.965097	0.156	0.024	5.17595e-246	2	Snhg11
Vmp1	2.9106e-250	1.11039	0.32	0.094	6.378e-246	2	Vmp1
Akr1b8	2.68799e-249	0.836239	0.138	0.019	5.89019e-245	2	Akr1b8
Lmo7	1.71477e-248	0.702118	0.109	0.011	3.75758e-244	2	Lmo7
Amd1	1.05229e-247	1.01864	0.255	0.063	2.30588e-243	2	Amd1
Gcnt2	2.55764e-244	0.703757	0.112	0.012	5.60455e-240	2	Gcnt2
Prr15l	1.31199e-241	0.776984	0.157	0.025	2.87496e-237	2	Prr15l
Tagln2	2.7202e-240	0.96885	0.578	0.261	5.96077e-236	2	Tagln2
Gata3	2.15129e-235	1.09333	0.302	0.088	4.71412e-231	2	Gata3
Prss22	5.33132e-233	0.798424	0.118	0.015	1.16825e-228	2	Prss22
Cep290	3.56594e-232	0.879171	0.144	0.022	7.81403e-228	2	Cep290
Naxd	2.00884e-227	0.997498	0.333	0.106	4.40197e-223	2	Naxd
Tmsb4x	7.95302e-225	0.81936	0.937	0.793	1.74275e-220	2	Tmsb4x
Acadl	1.17029e-224	1.03106	0.386	0.138	2.56446e-220	2	Acadl
Dnpep	1.07268e-223	0.889579	0.199	0.043	2.35056e-219	2	Dnpep
Phkb	8.55875e-222	0.80145	0.133	0.02	1.87548e-217	2	Phkb
Lama5	1.38248e-221	0.822804	0.142	0.023	3.02943e-217	2	Lama5
Qsox1	2.42184e-221	0.953321	0.226	0.055	5.30698e-217	2	Qsox1
Hist1h2bc	9.96924e-221	0.983002	0.398	0.145	2.18456e-216	2	Hist1h2bc
Fam84a	3.648e-220	0.75422	0.104	0.011	7.99386e-216	2	Fam84a
Prdx6	9.87229e-220	0.916674	0.494	0.207	2.16331e-215	2	Prdx6
Vtcn1	2.10611e-219	0.705991	0.116	0.015	4.61511e-215	2	Vtcn1
Plrg1	6.22924e-218	0.768554	0.148	0.025	1.36501e-213	2	Plrg1
Cdh1	3.94761e-217	0.973723	0.293	0.088	8.6504e-213	2	Cdh1
Jun	1.31048e-216	0.872361	0.819	0.538	2.87165e-212	2	Jun
Rac1	5.76432e-216	0.966867	0.444	0.177	1.26314e-211	2	Rac1
Cd164l2	1.0651e-210	0.707479	0.121	0.017	2.33396e-206	2	Cd164l2
Fdft1	6.41194e-210	0.823165	0.128	0.019	1.40505e-205	2	Fdft1
Lpin2	1.17632e-209	0.780174	0.158	0.029	2.57766e-205	2	Lpin2
Itfg1	2.0467e-209	0.827475	0.182	0.038	4.48494e-205	2	Itfg1
Usp3	4.3095e-209	0.818176	0.205	0.048	9.44342e-205	2	Usp3
Myof	2.44846e-208	0.864347	0.2	0.046	5.36531e-204	2	Myof
Grb14	1.09305e-206	0.7871	0.114	0.015	2.39521e-202	2	Grb14
G6pdx	1.3027e-203	0.7455	0.159	0.03	2.8546e-199	2	G6pdx
Adss	2.16353e-203	0.819844	0.242	0.065	4.74095e-199	2	Adss
Afdn	8.60057e-201	0.983207	0.267	0.079	1.88464e-196	2	Afdn
Anxa2	7.36062e-199	0.875378	0.612	0.31	1.61293e-194	2	Anxa2
Spint2	1.77945e-198	0.880676	0.524	0.235	3.89932e-194	2	Spint2
Dstn	5.6581e-198	0.918697	0.46	0.196	1.23986e-193	2	Dstn
Atpif1	3.89753e-197	0.923207	0.633	0.336	8.54067e-193	2	Atpif1
Dcn	4.37749e-197	0.73729	0.306	0.096	9.5924e-193	2	Dcn
Guk1	2.07112e-195	0.901662	0.23	0.062	4.53845e-191	2	Guk1
Mapre2	3.00176e-195	0.908515	0.171	0.036	6.57776e-191	2	Mapre2
Tmem30b	2.62822e-194	0.713179	0.128	0.021	5.75922e-190	2	Tmem30b
Hp	4.01814e-194	1.16138	0.166	0.034	8.80494e-190	2	Hp
Psme2	9.77181e-194	0.858021	0.49	0.216	2.1413e-189	2	Psme2
Ift43	1.99316e-193	0.862769	0.22	0.058	4.36761e-189	2	Ift43
Vdac1	5.94637e-193	0.906644	0.328	0.114	1.30303e-188	2	Vdac1
Tmed3	8.4765e-193	1.11433	0.373	0.144	1.85745e-188	2	Tmed3
Gadd45g	2.24228e-192	1.05019	0.379	0.145	4.9135e-188	2	Gadd45g
Smim22	2.38125e-192	0.905482	0.273	0.084	5.21804e-188	2	Smim22
Prdx2	4.47194e-192	0.926661	0.466	0.202	9.79937e-188	2	Prdx2
Slc25a39	4.64018e-192	0.883886	0.299	0.098	1.0168e-187	2	Slc25a39
Runx1	1.16501e-191	0.847537	0.259	0.076	2.55289e-187	2	Runx1
Mtss1	3.95097e-191	0.902799	0.218	0.057	8.65776e-187	2	Mtss1
Tspan3	5.89326e-191	0.854606	0.326	0.113	1.29139e-186	2	Tspan3
Hagh	2.80357e-189	0.76833	0.187	0.044	6.14345e-185	2	Hagh
Rhoc	1.1342e-182	0.893221	0.375	0.145	2.48537e-178	2	Rhoc
Rab25	1.19198e-182	0.918863	0.272	0.087	2.61199e-178	2	Rab25
Psmb8	4.17437e-182	0.781317	0.499	0.223	9.1473e-178	2	Psmb8
Tnfrsf12a	8.546e-180	0.814535	0.492	0.22	1.87269e-175	2	Tnfrsf12a
2200002D01Rik	1.83295e-179	0.858015	0.241	0.071	4.01654e-175	2	2200002D01Rik
Cldn3	3.86165e-178	0.686982	0.573	0.267	8.46203e-174	2	Cldn3
Aldh3a2	7.04023e-178	0.696726	0.126	0.022	1.54273e-173	2	Aldh3a2
Abhd11os	4.54999e-177	0.794391	0.136	0.026	9.97039e-173	2	Abhd11os
Serinc2	7.01529e-177	0.791876	0.207	0.055	1.53726e-172	2	Serinc2
Chmp3	2.33049e-175	0.910721	0.331	0.123	5.1068e-171	2	Chmp3
Casz1	5.60284e-175	0.684249	0.105	0.016	1.22775e-170	2	Casz1
Ube2q2	2.19907e-172	0.672381	0.139	0.027	4.81883e-168	2	Ube2q2
Polr2l	2.22945e-171	0.812162	0.213	0.059	4.8854e-167	2	Polr2l
Fos	2.54338e-171	0.738843	0.82	0.567	5.5733e-167	2	Fos
Alg14	9.48088e-170	0.787026	0.153	0.034	2.07755e-165	2	Alg14
Lrrc26	3.08523e-167	0.59474	0.1	0.015	6.76067e-163	2	Lrrc26
Insig2	1.03209e-166	0.826459	0.197	0.053	2.26162e-162	2	Insig2
Atox1	1.32468e-163	0.762586	0.559	0.288	2.90277e-159	2	Atox1
Pkm	1.72851e-162	0.813794	0.569	0.296	3.78769e-158	2	Pkm
Pdlim2	2.01698e-161	0.602015	0.118	0.021	4.41982e-157	2	Pdlim2
Cd151	4.43414e-160	0.769345	0.232	0.072	9.71652e-156	2	Cd151
Lmna	3.23651e-159	0.781259	0.544	0.274	7.09216e-155	2	Lmna
Acot13	3.51874e-158	0.77461	0.219	0.065	7.71061e-154	2	Acot13
Cib1	4.63467e-157	0.670081	0.259	0.086	1.0156e-152	2	Cib1
Anxa4	7.25413e-157	0.806319	0.267	0.091	1.5896e-152	2	Anxa4
Ndufa7	9.44793e-155	0.738046	0.476	0.226	2.07033e-150	2	Ndufa7
Gm7665	5.03058e-154	0.71285	0.155	0.037	1.10235e-149	2	Gm7665
Akr1b3	5.72613e-153	0.54781	0.115	0.021	1.25477e-148	2	Akr1b3
Acot1	4.37939e-152	0.77269	0.159	0.039	9.59656e-148	2	Acot1
Tmem176a	8.69031e-152	0.675416	0.344	0.135	1.90431e-147	2	Tmem176a
Emp2	1.1372e-150	0.83379	0.245	0.081	2.49194e-146	2	Emp2
Itpkc	1.92347e-149	0.918394	0.152	0.037	4.21489e-145	2	Itpkc
Tmc4	4.45839e-149	0.805533	0.236	0.077	9.76966e-145	2	Tmc4
Akap9	5.83961e-149	0.736399	0.31	0.118	1.27963e-144	2	Akap9
Efna1	1.41439e-148	0.811225	0.193	0.056	3.09934e-144	2	Efna1
Marcks	7.45324e-147	0.645958	0.353	0.142	1.63323e-142	2	Marcks
Plac8	1.01049e-146	0.311008	0.228	0.069	2.2143e-142	2	Plac8
Rab3ip	1.11803e-146	0.581296	0.136	0.03	2.44994e-142	2	Rab3ip
Serpinb5	1.55693e-144	0.706563	0.203	0.061	3.41169e-140	2	Serpinb5
Plec	1.60938e-144	0.720326	0.151	0.036	3.52663e-140	2	Plec
Crip2	2.0509e-144	0.748363	0.44	0.204	4.49413e-140	2	Crip2
Sorl1	2.5996e-144	0.579522	0.16	0.04	5.69649e-140	2	Sorl1
Socs3	6.78174e-144	0.662166	0.33	0.129	1.48608e-139	2	Socs3
Lsr	1.88864e-143	0.732718	0.247	0.085	4.13857e-139	2	Lsr
Ctnna1	2.34676e-143	0.724833	0.337	0.138	5.14247e-139	2	Ctnna1
Tead2	4.58479e-143	0.725698	0.15	0.037	1.00466e-138	2	Tead2
S100a1	5.27364e-143	0.800409	0.364	0.155	1.15561e-138	2	S100a1
Tpi1	4.04432e-142	0.767111	0.366	0.156	8.86231e-138	2	Tpi1
Cox4i1	5.82168e-142	0.710045	0.729	0.494	1.27571e-137	2	Cox4i1
Nectin4	4.05481e-139	0.680611	0.196	0.059	8.8853e-135	2	Nectin4
Rcan1	7.07281e-139	0.7838	0.149	0.037	1.54986e-134	2	Rcan1
Smim3	2.77423e-138	0.69529	0.18	0.051	6.07917e-134	2	Smim3
Tuba4a	3.26784e-138	0.735414	0.339	0.14	7.16082e-134	2	Tuba4a
4930523C07Rik	1.46189e-137	0.604078	0.191	0.056	3.20343e-133	2	4930523C07Rik
Actn1	1.58836e-137	0.653479	0.29	0.11	3.48057e-133	2	Actn1
Rdh10	1.87356e-137	0.889899	0.137	0.032	4.10553e-133	2	Rdh10
1110004E09Rik	3.53048e-137	0.630407	0.139	0.033	7.73635e-133	2	1110004E09Rik
Gtf2h5	4.76737e-136	0.721436	0.339	0.143	1.04467e-131	2	Gtf2h5
Gclc	5.34938e-136	0.581008	0.107	0.021	1.17221e-131	2	Gclc
Atp6v1d	1.16333e-135	0.716595	0.32	0.13	2.54921e-131	2	Atp6v1d
Hmgn1	1.78181e-135	0.6673	0.479	0.236	3.90449e-131	2	Hmgn1
Ptpn1	7.27231e-135	0.508457	0.332	0.134	1.59358e-130	2	Ptpn1
Uqcr11	1.36611e-134	0.711389	0.455	0.221	2.99356e-130	2	Uqcr11
Gclm	6.8983e-134	0.845957	0.21	0.069	1.51162e-129	2	Gclm
Ano6	7.3813e-134	0.695628	0.217	0.071	1.61746e-129	2	Ano6
Tap2	7.69153e-134	0.653087	0.152	0.039	1.68544e-129	2	Tap2
Hdac1	1.43285e-133	0.634022	0.24	0.084	3.1398e-129	2	Hdac1
Nrip1	3.832e-133	0.757901	0.217	0.072	8.39705e-129	2	Nrip1
Fosb	4.65342e-133	0.677144	0.629	0.369	1.0197e-128	2	Fosb
Tmem205	7.1694e-132	0.625331	0.178	0.052	1.57103e-127	2	Tmem205
Lad1	9.50156e-132	0.616304	0.155	0.041	2.08208e-127	2	Lad1
Tmem176b	2.53125e-131	0.665208	0.475	0.238	5.54673e-127	2	Tmem176b
Sbno2	7.90989e-131	0.711199	0.212	0.069	1.73329e-126	2	Sbno2
Cttn	1.01412e-130	0.661822	0.221	0.075	2.22223e-126	2	Cttn
Fam174b	1.75078e-130	0.626221	0.12	0.027	3.83649e-126	2	Fam174b
Gng12	2.65098e-130	0.9611	0.261	0.099	5.8091e-126	2	Gng12
Epn2	3.80877e-130	0.543805	0.121	0.027	8.34616e-126	2	Epn2
Cltb	7.99661e-130	0.687012	0.246	0.088	1.7523e-125	2	Cltb
Arpc5l	3.93641e-129	0.580154	0.215	0.071	8.62586e-125	2	Arpc5l
Ripk4	3.53291e-128	0.574898	0.118	0.026	7.74166e-124	2	Ripk4
Ebpl	5.26085e-128	0.573537	0.143	0.037	1.15281e-123	2	Ebpl
Sgk1	4.12987e-127	0.899375	0.363	0.167	9.04978e-123	2	Sgk1
Rhod	9.70829e-127	0.542508	0.105	0.021	2.12738e-122	2	Rhod
Pck2	2.14415e-126	0.589677	0.132	0.032	4.69847e-122	2	Pck2
Ubxn1	6.96083e-126	0.631206	0.356	0.157	1.52533e-121	2	Ubxn1
Cyb561	2.33181e-125	0.693311	0.153	0.042	5.1097e-121	2	Cyb561
Hprt	3.72006e-125	0.537124	0.204	0.066	8.15177e-121	2	Hprt
Dhrs3	6.49634e-125	0.507638	0.105	0.021	1.42354e-120	2	Dhrs3
Slc9a3r2	1.36508e-124	0.647506	0.162	0.046	2.9913e-120	2	Slc9a3r2
Myl12b	1.75763e-123	0.604156	0.462	0.231	3.8515e-119	2	Myl12b
Uqcc2	1.91132e-122	0.649059	0.289	0.116	4.18828e-118	2	Uqcc2
Pacsin2	2.04514e-122	0.570826	0.142	0.037	4.48151e-118	2	Pacsin2
Ndufc1	6.62431e-122	0.632914	0.418	0.2	1.45158e-117	2	Ndufc1
Pa2g4	4.35437e-121	0.66813	0.373	0.171	9.54172e-117	2	Pa2g4
1810037I17Rik	1.14982e-120	0.628399	0.346	0.153	2.5196e-116	2	1810037I17Rik
Psmb9	1.71222e-120	0.490018	0.21	0.07	3.75198e-116	2	Psmb9
Cox5a	7.873e-120	0.616704	0.447	0.223	1.72521e-115	2	Cox5a
Arg1	1.29122e-119	0.839229	0.173	0.053	2.82946e-115	2	Arg1
Rarg	5.25389e-118	0.540147	0.124	0.03	1.15128e-113	2	Rarg
Anxa3	9.22184e-118	0.755076	0.265	0.105	2.02078e-113	2	Anxa3
Arid5b	1.38062e-117	0.659178	0.247	0.094	3.02535e-113	2	Arid5b
Lpcat3	2.02135e-117	0.569213	0.125	0.031	4.42939e-113	2	Lpcat3
Ecm1	2.58844e-117	0.38208	0.172	0.052	5.67205e-113	2	Ecm1
Card19	3.41614e-117	0.505499	0.202	0.068	7.48579e-113	2	Card19
Col8a1	8.64391e-117	0.446472	0.121	0.029	1.89414e-112	2	Col8a1
Bcl3	1.12078e-116	0.686091	0.178	0.056	2.45598e-112	2	Bcl3
Ptgr1	2.4464e-116	0.534969	0.106	0.023	5.36079e-112	2	Ptgr1
Iigp1	5.33032e-116	0.777464	0.172	0.053	1.16803e-111	2	Iigp1
Fdx1	7.41654e-116	0.678058	0.191	0.064	1.62519e-111	2	Fdx1
Ssu72	1.15737e-115	0.635853	0.248	0.095	2.53614e-111	2	Ssu72
Dsp	5.10227e-115	0.607806	0.13	0.034	1.11806e-110	2	Dsp
Gpx3	7.10406e-115	1.37745	0.154	0.045	1.55671e-110	2	Gpx3
Psmd3	8.4472e-115	0.693144	0.204	0.071	1.85103e-110	2	Psmd3
Mettl26	1.74103e-114	0.603225	0.219	0.079	3.81511e-110	2	Mettl26
Hsp90ab1	1.80799e-114	0.409773	0.916	0.782	3.96184e-110	2	Hsp90ab1
Spint1	2.27137e-114	0.643819	0.138	0.037	4.97726e-110	2	Spint1
Tpm1	3.53975e-114	0.555279	0.453	0.231	7.75666e-110	2	Tpm1
Fbxw11	5.98505e-114	0.550746	0.111	0.026	1.3115e-109	2	Fbxw11
Pomp	9.63308e-114	0.601424	0.425	0.211	2.1109e-109	2	Pomp
Ppfibp2	2.92508e-113	0.649235	0.153	0.045	6.40972e-109	2	Ppfibp2
Jup	2.24284e-112	0.628484	0.171	0.054	4.91473e-108	2	Jup
Polb	6.57817e-112	0.546824	0.187	0.062	1.44147e-107	2	Polb
Klf5	1.17791e-111	0.675198	0.195	0.067	2.58116e-107	2	Klf5
Fuca1	1.262e-111	0.584039	0.224	0.082	2.76543e-107	2	Fuca1
Sh3glb2	3.19679e-111	0.509155	0.112	0.026	7.00513e-107	2	Sh3glb2
Pak1ip1	3.9996e-111	0.647339	0.238	0.091	8.76432e-107	2	Pak1ip1
Dynlt3	5.56459e-111	0.534401	0.259	0.103	1.21937e-106	2	Dynlt3
Parp3	2.7453e-109	0.440957	0.112	0.026	6.01577e-105	2	Parp3
Ptprf	5.57619e-109	0.625522	0.207	0.074	1.22191e-104	2	Ptprf
Atp5b	4.73392e-108	0.603309	0.596	0.354	1.03734e-103	2	Atp5b
Hpcal1	1.0762e-107	0.450865	0.144	0.041	2.35827e-103	2	Hpcal1
Pgap2	1.38477e-107	0.612414	0.194	0.068	3.03445e-103	2	Pgap2
Bphl	3.85534e-107	0.584268	0.138	0.039	8.4482e-103	2	Bphl
Krtcap3	3.95062e-107	0.608488	0.167	0.054	8.65699e-103	2	Krtcap3
Cox7a2	1.11899e-106	0.606958	0.557	0.321	2.45204e-102	2	Cox7a2
Sqle	2.96791e-106	0.52774	0.11	0.027	6.50357e-102	2	Sqle
Ctnnbl1	3.62962e-106	0.502679	0.123	0.032	7.95359e-102	2	Ctnnbl1
Nhp2	1.45595e-105	0.549887	0.29	0.124	3.19042e-101	2	Nhp2
C77080	1.15088e-104	0.547128	0.101	0.023	2.52191e-100	2	C77080
Gstp1	2.56879e-104	0.484544	0.226	0.086	5.62899e-100	2	Gstp1
Itih5	2.64889e-103	0.44006	0.13	0.036	5.80451e-99	2	Itih5
Snx10	3.67298e-103	0.487464	0.134	0.038	8.04861e-99	2	Snx10
Dst	5.31362e-103	0.577755	0.177	0.06	1.16437e-98	2	Dst
Zfp706	6.20442e-103	0.53085	0.317	0.143	1.35957e-98	2	Zfp706
Hsdl2	1.08717e-102	0.571868	0.158	0.05	2.38232e-98	2	Hsdl2
Sh3d19	2.01374e-102	0.541249	0.124	0.034	4.41271e-98	2	Sh3d19
Mvp	2.65194e-102	0.51308	0.172	0.057	5.8112e-98	2	Mvp
Cxxc5	3.30581e-102	0.553671	0.18	0.062	7.24403e-98	2	Cxxc5
Crb3	6.27052e-102	0.560975	0.128	0.036	1.37406e-97	2	Crb3
Mad2l2	2.06225e-101	0.484156	0.109	0.027	4.51901e-97	2	Mad2l2
Osbpl2	3.77147e-101	0.464948	0.106	0.026	8.26442e-97	2	Osbpl2
Atp5c1	2.05763e-100	0.573863	0.486	0.268	4.50889e-96	2	Atp5c1
Rgl2	2.08586e-100	0.486449	0.108	0.027	4.57075e-96	2	Rgl2
Ndufs8	3.22321e-100	0.553925	0.288	0.126	7.06302e-96	2	Ndufs8
Chmp2a	1.87049e-99	0.526969	0.366	0.178	4.09879e-95	2	Chmp2a
Desi1	2.30372e-99	0.611299	0.163	0.054	5.04813e-95	2	Desi1
Tax1bp1	6.30797e-99	0.547821	0.519	0.296	1.38227e-94	2	Tax1bp1
Usp18	1.9519e-98	0.502888	0.11	0.028	4.2772e-94	2	Usp18
Mdh2	2.49534e-98	0.552047	0.326	0.153	5.46803e-94	2	Mdh2
Ano1	3.06457e-98	0.606736	0.246	0.102	6.71539e-94	2	Ano1
Insl6	4.85377e-98	0.486709	0.119	0.032	1.06361e-93	2	Insl6
Isg20	4.85569e-97	0.402276	0.131	0.037	1.06403e-92	2	Isg20
Sox4	5.09351e-97	0.699645	0.45	0.245	1.11614e-92	2	Sox4
Stap2	8.44701e-97	0.603892	0.158	0.052	1.85099e-92	2	Stap2
Dnajc3	1.76933e-95	0.551444	0.375	0.188	3.87714e-91	2	Dnajc3
Trp53inp1	2.69147e-95	0.607256	0.129	0.038	5.89781e-91	2	Trp53inp1
Nudt14	3.14451e-95	0.478286	0.125	0.035	6.89056e-91	2	Nudt14
Rab15	2.06925e-94	0.51908	0.102	0.026	4.53434e-90	2	Rab15
Tmem123	5.76554e-94	0.325774	0.196	0.072	1.2634e-89	2	Tmem123
Rangap1	2.27166e-92	0.521688	0.171	0.06	4.9779e-88	2	Rangap1
Man1a	7.39575e-92	0.641484	0.136	0.042	1.62063e-87	2	Man1a
Inhbb	1.40149e-91	0.452796	0.14	0.044	3.07108e-87	2	Inhbb
Hmg20b	1.55737e-91	0.534409	0.242	0.102	3.41266e-87	2	Hmg20b
Snx6	2.02081e-91	0.562383	0.289	0.132	4.4282e-87	2	Snx6
1500011K16Rik	2.90398e-91	0.538551	0.182	0.067	6.3635e-87	2	1500011K16Rik
Trappc6a	3.00122e-91	0.540798	0.187	0.07	6.57657e-87	2	Trappc6a
Map1b	6.4445e-91	0.554077	0.103	0.026	1.41218e-86	2	Map1b
Chchd10	7.84897e-91	0.548579	0.22	0.089	1.71994e-86	2	Chchd10
Krcc1	9.90987e-91	0.500966	0.26	0.113	2.17155e-86	2	Krcc1
Rell1	1.14675e-90	0.551163	0.212	0.084	2.51287e-86	2	Rell1
Myh9	6.07894e-90	0.445699	0.273	0.121	1.33208e-85	2	Myh9
Myl12a	6.54852e-90	0.524142	0.598	0.37	1.43498e-85	2	Myl12a
Idh3a	2.69791e-89	0.398474	0.152	0.051	5.91194e-85	2	Idh3a
Fyttd1	4.67831e-89	0.549579	0.212	0.085	1.02516e-84	2	Fyttd1
Psmd4	6.11545e-89	0.495049	0.344	0.171	1.34008e-84	2	Psmd4
Bzw2	8.00555e-89	0.552144	0.35	0.176	1.75426e-84	2	Bzw2
H2afj	8.10935e-89	0.50909	0.435	0.235	1.777e-84	2	H2afj
Cisd3	1.03177e-88	0.435555	0.118	0.034	2.26091e-84	2	Cisd3
Pla2g16	1.04381e-88	0.516564	0.264	0.117	2.2873e-84	2	Pla2g16
Vars	2.35042e-88	0.458223	0.186	0.07	5.15049e-84	2	Vars
Slc25a17	4.49453e-88	0.568812	0.168	0.06	9.84886e-84	2	Slc25a17
Dap	4.767e-88	0.541032	0.273	0.123	1.04459e-83	2	Dap
Tsg101	1.49809e-87	0.479084	0.177	0.065	3.28277e-83	2	Tsg101
Tmem57	1.535e-87	0.458678	0.168	0.06	3.36364e-83	2	Tmem57
Mrpl14	1.56823e-87	0.528527	0.227	0.095	3.43646e-83	2	Mrpl14
Dynll1	3.76782e-87	0.553155	0.473	0.269	8.25642e-83	2	Dynll1
Cyc1	4.12995e-87	0.564309	0.26	0.116	9.04996e-83	2	Cyc1
Dctn3	8.17876e-87	0.526471	0.278	0.127	1.79221e-82	2	Dctn3
Mprip	1.63568e-86	0.46366	0.129	0.04	3.58427e-82	2	Mprip
Pafah1b3	5.03359e-86	0.500511	0.161	0.057	1.10301e-81	2	Pafah1b3
Bsg	7.85982e-86	0.457717	0.436	0.238	1.72232e-81	2	Bsg
Hspb1	8.02107e-86	0.454134	0.388	0.203	1.75766e-81	2	Hspb1
Thap3	9.52752e-86	0.45564	0.136	0.043	2.08777e-81	2	Thap3
Mpzl2	1.46542e-85	0.486297	0.124	0.038	3.21118e-81	2	Mpzl2
Timm8b	4.03127e-85	0.512244	0.257	0.115	8.83372e-81	2	Timm8b
Perp	5.99958e-85	0.546559	0.182	0.069	1.31469e-80	2	Perp
Apc	8.34742e-85	0.482164	0.152	0.052	1.82917e-80	2	Apc
Sfxn1	8.55293e-85	0.517311	0.2	0.08	1.8742e-80	2	Sfxn1
Cisd1	1.86223e-84	0.470831	0.149	0.051	4.0807e-80	2	Cisd1
Prrg2	2.14768e-84	0.447345	0.137	0.044	4.70622e-80	2	Prrg2
2410015M20Rik	3.61116e-84	0.478708	0.315	0.154	7.91313e-80	2	2410015M20Rik
Ap1m2	5.78253e-84	0.496181	0.143	0.048	1.26713e-79	2	Ap1m2
Msmo1	8.99274e-84	0.456406	0.102	0.028	1.97058e-79	2	Msmo1
Baiap2	1.07905e-83	0.497002	0.155	0.055	2.36451e-79	2	Baiap2
Med19	2.03154e-83	0.563909	0.21	0.087	4.45171e-79	2	Med19
Acadvl	2.12757e-83	0.532687	0.201	0.081	4.66215e-79	2	Acadvl
Atp5j	2.51608e-83	0.493736	0.556	0.337	5.51349e-79	2	Atp5j
Elob	2.78725e-83	0.52841	0.483	0.281	6.10771e-79	2	Elob
Bola1	3.40542e-83	0.529809	0.136	0.045	7.4623e-79	2	Bola1
Klf6	4.06137e-83	0.545564	0.682	0.482	8.89967e-79	2	Klf6
Tmem14c	5.32158e-83	0.492052	0.277	0.129	1.16612e-78	2	Tmem14c
Cirbp	3.48283e-82	0.469831	0.163	0.059	7.63192e-78	2	Cirbp
Cox8a	5.27315e-82	0.501756	0.622	0.4	1.15551e-77	2	Cox8a
Abhd14b	5.88223e-82	0.448442	0.12	0.037	1.28897e-77	2	Abhd14b
Ppa1	6.03229e-82	0.566383	0.156	0.056	1.32186e-77	2	Ppa1
Eps8	7.90231e-82	0.347624	0.101	0.027	1.73163e-77	2	Eps8
Chd4	8.11407e-82	0.468364	0.468	0.267	1.77804e-77	2	Chd4
Gipc1	8.51773e-82	0.495931	0.127	0.041	1.86649e-77	2	Gipc1
Psmc2	1.4148e-81	0.496709	0.235	0.102	3.10025e-77	2	Psmc2
Arrdc1	1.52483e-81	0.410338	0.186	0.072	3.34135e-77	2	Arrdc1
Fam213b	2.69479e-81	0.424588	0.104	0.029	5.90509e-77	2	Fam213b
Mbnl2	3.73409e-81	0.503172	0.311	0.153	8.18252e-77	2	Mbnl2
Cldn7	4.59472e-81	0.491522	0.287	0.136	1.00684e-76	2	Cldn7
Cd2ap	6.66991e-81	0.453847	0.257	0.117	1.46158e-76	2	Cd2ap
Psme1	6.84947e-81	0.364729	0.377	0.197	1.50092e-76	2	Psme1
Irf1	6.87823e-81	0.545562	0.21	0.087	1.50723e-76	2	Irf1
Cyb5r3	7.47915e-81	0.426977	0.263	0.12	1.63891e-76	2	Cyb5r3
Psmb3	8.18648e-81	0.398824	0.348	0.177	1.7939e-76	2	Psmb3
S100a16	9.3123e-81	0.565173	0.25	0.114	2.0406e-76	2	S100a16
Btf3	1.38549e-80	0.467103	0.396	0.214	3.03603e-76	2	Btf3
Gm12854	1.39738e-80	0.43777	0.1	0.027	3.06207e-76	2	Gm12854
Sypl	2.51105e-80	0.489615	0.198	0.081	5.50247e-76	2	Sypl
Chd6	3.58758e-80	0.464378	0.161	0.059	7.86146e-76	2	Chd6
Vcp	1.0572e-79	0.475204	0.299	0.146	2.31664e-75	2	Vcp
Il13ra1	1.88797e-79	0.445895	0.109	0.032	4.1371e-75	2	Il13ra1
Mvb12a	4.60099e-79	0.427726	0.153	0.055	1.00822e-74	2	Mvb12a
Aco2	7.7567e-79	0.429357	0.252	0.115	1.69973e-74	2	Aco2
Hsd17b4	8.29243e-79	0.459131	0.141	0.049	1.81712e-74	2	Hsd17b4
Htatip2	1.38336e-78	0.380421	0.114	0.035	3.03135e-74	2	Htatip2
Nap1l4	1.42321e-78	0.442715	0.238	0.106	3.11868e-74	2	Nap1l4
Csnk1e	2.05733e-78	0.448535	0.167	0.063	4.50823e-74	2	Csnk1e
Aff4	2.85518e-78	0.501138	0.234	0.103	6.25656e-74	2	Aff4
Anapc13	4.32342e-78	0.460021	0.269	0.126	9.47392e-74	2	Anapc13
Psma2	4.67611e-78	0.465214	0.406	0.224	1.02468e-73	2	Psma2
Hook2	1.01186e-77	0.333797	0.118	0.037	2.21729e-73	2	Hook2
Abhd16a	1.46257e-77	0.438293	0.142	0.049	3.20492e-73	2	Abhd16a
Sys1	1.87172e-77	0.36364	0.187	0.075	4.10151e-73	2	Sys1
Tspan4	2.84753e-77	0.417107	0.104	0.03	6.23979e-73	2	Tspan4
Kif5b	5.44229e-77	0.456144	0.391	0.213	1.19257e-72	2	Kif5b
H2-K1	1.07846e-76	0.374506	0.809	0.62	2.36323e-72	2	H2-K1
Glg1	2.68813e-76	0.477036	0.211	0.09	5.8905e-72	2	Glg1
Wdr60	5.40614e-76	0.514499	0.115	0.036	1.18465e-71	2	Wdr60
Uqcr10	9.33555e-76	0.435769	0.416	0.232	2.0457e-71	2	Uqcr10
Acsl5	1.47231e-75	0.38745	0.124	0.041	3.22628e-71	2	Acsl5
Edf1	2.05509e-75	0.384813	0.408	0.225	4.50331e-71	2	Edf1
Dsg2	2.51558e-75	0.501848	0.152	0.056	5.5124e-71	2	Dsg2
Hibadh	2.88699e-75	0.503483	0.162	0.062	6.32626e-71	2	Hibadh
Tecr	3.3619e-75	0.41602	0.318	0.161	7.36694e-71	2	Tecr
Psmb1	6.21482e-75	0.452944	0.517	0.315	1.36185e-70	2	Psmb1
Prdx3	6.78459e-75	0.415109	0.155	0.057	1.48671e-70	2	Prdx3
AC121965.1	6.99621e-75	0.431242	0.382	0.207	1.53308e-70	2	AC121965.1
Ndufs2	9.38298e-75	0.410319	0.224	0.099	2.05609e-70	2	Ndufs2
Cxadr	1.36141e-74	0.540492	0.162	0.062	2.98327e-70	2	Cxadr
Ndufb2	1.4489e-74	0.420685	0.307	0.154	3.17497e-70	2	Ndufb2
Phb2	3.02126e-74	0.389626	0.238	0.108	6.62048e-70	2	Phb2
Rrp1	3.11469e-74	0.381948	0.344	0.18	6.82521e-70	2	Rrp1
Txn1	3.85746e-74	0.467434	0.542	0.338	8.45286e-70	2	Txn1
Smarca4	4.06852e-74	0.39873	0.222	0.098	8.91534e-70	2	Smarca4
Psmd8	6.14509e-74	0.483481	0.312	0.158	1.34657e-69	2	Psmd8
Tes	6.75638e-74	0.366688	0.242	0.11	1.48053e-69	2	Tes
Mcur1	8.24187e-74	0.401007	0.111	0.034	1.80604e-69	2	Mcur1
Cdcp1	1.90642e-73	0.394398	0.103	0.031	4.17754e-69	2	Cdcp1
4833439L19Rik	2.66731e-73	0.394335	0.126	0.042	5.84487e-69	2	4833439L19Rik
Ywhaq	3.00243e-73	0.449854	0.246	0.114	6.57922e-69	2	Ywhaq
Polr2f	3.8245e-73	0.497073	0.252	0.119	8.38063e-69	2	Polr2f
Psma5	8.76736e-73	0.351376	0.283	0.138	1.92119e-68	2	Psma5
Eci1	9.23929e-73	0.462183	0.153	0.058	2.02461e-68	2	Eci1
Mien1	1.05359e-72	0.456132	0.299	0.151	2.30873e-68	2	Mien1
Hes1	1.28804e-72	0.399635	0.373	0.202	2.82249e-68	2	Hes1
Adipor2	1.46437e-72	0.404014	0.172	0.068	3.20887e-68	2	Adipor2
Dnase2a	1.90141e-72	0.480552	0.17	0.067	4.16656e-68	2	Dnase2a
Ndufs6	1.96207e-72	0.483105	0.3	0.152	4.29949e-68	2	Ndufs6
Atxn10	2.42414e-72	0.463401	0.193	0.082	5.31202e-68	2	Atxn10
Elf1	3.14886e-72	0.291264	0.326	0.166	6.90011e-68	2	Elf1
Skp1a	3.9117e-72	0.413858	0.358	0.192	8.57171e-68	2	Skp1a
Gde1	1.00718e-71	0.455315	0.21	0.092	2.20704e-67	2	Gde1
Churc1	1.05854e-71	0.421505	0.218	0.097	2.31958e-67	2	Churc1
Znrf1	1.89341e-71	0.308385	0.152	0.057	4.14902e-67	2	Znrf1
Tmbim4	3.89946e-71	0.455104	0.255	0.122	8.54489e-67	2	Tmbim4
Comt	5.30026e-71	0.391708	0.208	0.091	1.16145e-66	2	Comt
Ndufv2	5.72959e-71	0.423641	0.25	0.118	1.25552e-66	2	Ndufv2
Wdfy1	8.64723e-71	0.382561	0.134	0.047	1.89487e-66	2	Wdfy1
Tceal9	1.09412e-70	0.471458	0.511	0.311	2.39754e-66	2	Tceal9
Tapbp	1.60617e-70	0.375739	0.256	0.121	3.51959e-66	2	Tapbp
Cab39	3.91712e-70	0.412908	0.176	0.072	8.58359e-66	2	Cab39
Pam	3.98893e-70	0.419894	0.178	0.073	8.74094e-66	2	Pam
Paics	4.59065e-70	0.395914	0.23	0.105	1.00595e-65	2	Paics
Cmpk1	4.91374e-70	0.400538	0.222	0.1	1.07675e-65	2	Cmpk1
Ybx3	5.61766e-70	0.463165	0.187	0.079	1.231e-65	2	Ybx3
Kras	7.96582e-70	0.338291	0.202	0.087	1.74555e-65	2	Kras
Kdm1a	8.39839e-70	0.397281	0.185	0.078	1.84034e-65	2	Kdm1a
Laptm4a	8.40676e-70	0.428183	0.415	0.237	1.84217e-65	2	Laptm4a
Slk	1.41368e-69	0.439423	0.267	0.131	3.09781e-65	2	Slk
Dnajb1	1.95553e-69	0.434905	0.256	0.124	4.28516e-65	2	Dnajb1
Uqcrc1	3.00457e-69	0.356408	0.259	0.125	6.58391e-65	2	Uqcrc1
Ddt	3.21106e-69	0.401301	0.153	0.059	7.0364e-65	2	Ddt
Uqcrfs1	4.13943e-69	0.432857	0.292	0.148	9.07073e-65	2	Uqcrfs1
Tsta3	4.59144e-69	0.368105	0.137	0.05	1.00612e-64	2	Tsta3
Hint2	6.25379e-69	0.423404	0.2	0.088	1.37039e-64	2	Hint2
Dynlt1b	7.73844e-69	0.436943	0.117	0.039	1.69572e-64	2	Dynlt1b
Trappc4	9.36341e-69	0.401664	0.194	0.084	2.0518e-64	2	Trappc4
Tomm40	1.2717e-68	0.388448	0.165	0.066	2.78667e-64	2	Tomm40
Atp5h	1.37431e-68	0.418704	0.542	0.342	3.01153e-64	2	Atp5h
Kcnk1	3.33248e-68	0.41571	0.167	0.067	7.30247e-64	2	Kcnk1
Bad	3.96982e-68	0.461986	0.132	0.048	8.69906e-64	2	Bad
Minos1	4.54535e-68	0.39625	0.435	0.252	9.96022e-64	2	Minos1
Prdx5	5.48452e-68	0.37307	0.362	0.199	1.20182e-63	2	Prdx5
Ndufa8	5.85217e-68	0.419828	0.279	0.14	1.28239e-63	2	Ndufa8
Ece1	5.87404e-68	0.300123	0.125	0.043	1.28718e-63	2	Ece1
Ifi35	5.97003e-68	0.393362	0.164	0.066	1.30821e-63	2	Ifi35
Btg2	8.63546e-68	0.5108	0.538	0.347	1.89229e-63	2	Btg2
Syngr2	1.36022e-67	0.335119	0.265	0.129	2.98065e-63	2	Syngr2
Anxa7	1.45739e-67	0.40418	0.173	0.072	3.19357e-63	2	Anxa7
Psmb5	2.92092e-67	0.431014	0.197	0.086	6.40062e-63	2	Psmb5
Sdf2	4.23785e-67	0.413944	0.224	0.104	9.28641e-63	2	Sdf2
Fh1	4.76425e-67	0.395121	0.128	0.046	1.04399e-62	2	Fh1
Adrm1	4.83956e-67	0.430601	0.208	0.093	1.06049e-62	2	Adrm1
Zmynd11	4.94003e-67	0.365093	0.238	0.112	1.08251e-62	2	Zmynd11
Luzp1	6.06128e-67	0.422738	0.191	0.083	1.32821e-62	2	Luzp1
Mdh1	6.24029e-67	0.367526	0.353	0.191	1.36743e-62	2	Mdh1
Sae1	7.93784e-67	0.419744	0.139	0.052	1.73942e-62	2	Sae1
Psmd5	8.28239e-67	0.36785	0.134	0.049	1.81492e-62	2	Psmd5
Etfb	8.4438e-67	0.410178	0.204	0.091	1.85029e-62	2	Etfb
Mpc2	1.01544e-66	0.394145	0.335	0.179	2.22514e-62	2	Mpc2
Eif3c	1.43406e-66	0.383545	0.477	0.286	3.14244e-62	2	Eif3c
Timm17a	1.48538e-66	0.420672	0.209	0.095	3.25491e-62	2	Timm17a
Cfap36	3.10504e-66	0.456183	0.156	0.062	6.80406e-62	2	Cfap36
Tpd52	3.65816e-66	0.27325	0.295	0.149	8.01612e-62	2	Tpd52
Wbp2	3.70656e-66	0.345377	0.176	0.074	8.12218e-62	2	Wbp2
Grina	3.95686e-66	0.358069	0.191	0.083	8.67066e-62	2	Grina
Snapin	4.55637e-66	0.332472	0.116	0.039	9.98438e-62	2	Snapin
Rbbp4	8.85303e-66	0.321997	0.225	0.105	1.93996e-61	2	Rbbp4
Wdr61	1.09354e-65	0.442919	0.16	0.065	2.39628e-61	2	Wdr61
Pgls	1.20287e-65	0.370425	0.241	0.116	2.63586e-61	2	Pgls
Cmtm6	1.55664e-65	0.284863	0.118	0.04	3.41106e-61	2	Cmtm6
Dctn2	2.64187e-65	0.404116	0.228	0.108	5.78913e-61	2	Dctn2
Lpp	2.92123e-65	0.429594	0.167	0.069	6.40129e-61	2	Lpp
Tgif1	2.99863e-65	0.342869	0.278	0.14	6.57091e-61	2	Tgif1
Mycbp	4.21402e-65	0.389982	0.106	0.034	9.23419e-61	2	Mycbp
Emc4	4.33041e-65	0.356763	0.201	0.09	9.48923e-61	2	Emc4
Ralbp1	4.89587e-65	0.373303	0.427	0.248	1.07283e-60	2	Ralbp1
Park7	6.66687e-65	0.36002	0.341	0.184	1.46091e-60	2	Park7
Srp14	1.99951e-64	0.376142	0.286	0.147	4.38152e-60	2	Srp14
Fam162a	2.99446e-64	0.431986	0.214	0.099	6.56176e-60	2	Fam162a
Psma1	4.1066e-64	0.360242	0.298	0.155	8.9988e-60	2	Psma1
Camk2n1	4.79874e-64	0.388348	0.133	0.049	1.05155e-59	2	Camk2n1
Ndufa12	5.74842e-64	0.364447	0.294	0.153	1.25965e-59	2	Ndufa12
Psmd12	9.03972e-64	0.357933	0.267	0.134	1.98087e-59	2	Psmd12
Psmc5	1.42501e-63	0.360504	0.236	0.113	3.12262e-59	2	Psmc5
Ten1	1.94778e-63	0.326779	0.182	0.078	4.26816e-59	2	Ten1
Col4a3bp	3.0484e-63	0.360612	0.1	0.032	6.67996e-59	2	Col4a3bp
Ormdl2	4.2162e-63	0.370745	0.153	0.062	9.23895e-59	2	Ormdl2
Isoc1	4.37986e-63	0.351214	0.204	0.093	9.5976e-59	2	Isoc1
Nudc	5.71461e-63	0.404507	0.196	0.088	1.25224e-58	2	Nudc
Cers2	6.7094e-63	0.309654	0.183	0.08	1.47023e-58	2	Cers2
Rfk	8.98212e-63	0.450377	0.165	0.069	1.96825e-58	2	Rfk
Fam110a	1.4057e-62	0.457288	0.162	0.067	3.0803e-58	2	Fam110a
Npdc1	2.22264e-62	0.445072	0.185	0.082	4.87047e-58	2	Npdc1
Tmem59	4.76085e-62	0.372171	0.37	0.209	1.04325e-57	2	Tmem59
9530068E07Rik	5.84107e-62	0.359071	0.235	0.114	1.27995e-57	2	9530068E07Rik
Ndufa13	6.79103e-62	0.397908	0.494	0.307	1.48812e-57	2	Ndufa13
Mrps34	6.95562e-62	0.304014	0.169	0.072	1.52418e-57	2	Mrps34
Chmp5	7.32665e-62	0.424437	0.197	0.089	1.60549e-57	2	Chmp5
Tm9sf3	7.42955e-62	0.400682	0.315	0.17	1.62804e-57	2	Tm9sf3
Lima1	1.00198e-61	0.440688	0.2	0.092	2.19564e-57	2	Lima1
Usp25	1.00589e-61	0.371877	0.141	0.055	2.2042e-57	2	Usp25
Timm13	1.51961e-61	0.388048	0.308	0.165	3.32992e-57	2	Timm13
Psmb2	1.64862e-61	0.376792	0.349	0.195	3.61261e-57	2	Psmb2
Clic1	2.27105e-61	0.365468	0.385	0.221	4.97655e-57	2	Clic1
Chmp2b	3.60221e-61	0.354461	0.228	0.11	7.89352e-57	2	Chmp2b
Dcaf8	3.87703e-61	0.376919	0.197	0.09	8.49574e-57	2	Dcaf8
Psmb6	4.13869e-61	0.362148	0.4	0.232	9.06911e-57	2	Psmb6
Tubb4b	4.85972e-61	0.333318	0.237	0.116	1.06491e-56	2	Tubb4b
Gstt3	6.35524e-61	0.414086	0.125	0.046	1.39262e-56	2	Gstt3
Pkp3	6.37616e-61	0.377795	0.12	0.043	1.39721e-56	2	Pkp3
Rras	6.88742e-61	0.31988	0.112	0.039	1.50924e-56	2	Rras
Pdap1	6.92108e-61	0.346208	0.416	0.245	1.51662e-56	2	Pdap1
Mapk13	8.18159e-61	0.384473	0.127	0.048	1.79283e-56	2	Mapk13
Mt2	9.91809e-61	0.335312	0.382	0.222	2.17335e-56	2	Mt2
Upf3b	1.35291e-60	0.376077	0.202	0.093	2.96463e-56	2	Upf3b
Gtf2e2	1.41751e-60	0.428158	0.112	0.039	3.10618e-56	2	Gtf2e2
Ndufb11	1.74275e-60	0.356732	0.364	0.205	3.81889e-56	2	Ndufb11
Arhgef2	1.96602e-60	0.347765	0.114	0.04	4.30814e-56	2	Arhgef2
Atg12	2.3308e-60	0.320617	0.116	0.041	5.10749e-56	2	Atg12
Ehd4	2.54445e-60	0.289884	0.254	0.127	5.57566e-56	2	Ehd4
Ndufab1	3.82636e-60	0.418433	0.194	0.089	8.38471e-56	2	Ndufab1
Pkig	3.91878e-60	0.430505	0.157	0.066	8.58723e-56	2	Pkig
Romo1	4.25079e-60	0.374378	0.336	0.186	9.31475e-56	2	Romo1
Dynlrb1	4.4996e-60	0.369638	0.391	0.226	9.85997e-56	2	Dynlrb1
Ndufb3	8.05046e-60	0.304764	0.28	0.146	1.7641e-55	2	Ndufb3
Gdi1	9.47713e-60	0.315939	0.126	0.047	2.07672e-55	2	Gdi1
Slc35f5	1.278e-59	0.438241	0.116	0.042	2.80048e-55	2	Slc35f5
Ndel1	1.45305e-59	0.334947	0.238	0.117	3.18408e-55	2	Ndel1
Anxa5	1.62536e-59	0.361079	0.411	0.241	3.56165e-55	2	Anxa5
Cbr1	2.01592e-59	0.421927	0.148	0.06	4.41748e-55	2	Cbr1
Cct2	2.0516e-59	0.332269	0.288	0.152	4.49567e-55	2	Cct2
Capn2	2.3168e-59	0.26541	0.106	0.036	5.0768e-55	2	Capn2
Aig1	6.40605e-59	0.391974	0.142	0.057	1.40376e-54	2	Aig1
Ube2l3	6.79105e-59	0.364759	0.167	0.072	1.48812e-54	2	Ube2l3
Ip6k2	7.51362e-59	0.388614	0.144	0.058	1.64646e-54	2	Ip6k2
Dohh	1.74349e-58	0.333458	0.115	0.042	3.8205e-54	2	Dohh
Faf2	1.95743e-58	0.322791	0.144	0.058	4.28931e-54	2	Faf2
Tmem208	2.05708e-58	0.337633	0.194	0.089	4.50769e-54	2	Tmem208
Pdcd5	3.96047e-58	0.331957	0.191	0.087	8.67857e-54	2	Pdcd5
Pura	5.00828e-58	0.325143	0.175	0.077	1.09747e-53	2	Pura
Tcf3	5.55174e-58	0.343608	0.103	0.035	1.21655e-53	2	Tcf3
Rnf130	6.9392e-58	0.327248	0.175	0.078	1.52059e-53	2	Rnf130
Sar1b	9.83843e-58	0.367974	0.178	0.08	2.1559e-53	2	Sar1b
Slirp	1.32994e-57	0.436182	0.245	0.125	2.9143e-53	2	Slirp
H2-T22	1.35301e-57	0.280091	0.164	0.07	2.96485e-53	2	H2-T22
Ddb1	1.40836e-57	0.338004	0.175	0.078	3.08615e-53	2	Ddb1
Ola1	1.5584e-57	0.36099	0.174	0.077	3.41492e-53	2	Ola1
Gm13493	1.77489e-57	0.368788	0.266	0.138	3.88932e-53	2	Gm13493
Snhg3	2.09452e-57	0.345467	0.178	0.08	4.58972e-53	2	Snhg3
Gna11	2.18043e-57	0.422541	0.103	0.036	4.77797e-53	2	Gna11
Rock2	2.22274e-57	0.370049	0.174	0.077	4.87069e-53	2	Rock2
Prkab1	2.25854e-57	0.318668	0.1	0.034	4.94914e-53	2	Prkab1
Metap1	2.37714e-57	0.320458	0.107	0.038	5.20903e-53	2	Metap1
Cetn2	2.83235e-57	0.292288	0.155	0.065	6.20652e-53	2	Cetn2
Med28	3.47841e-57	0.270608	0.216	0.104	7.62224e-53	2	Med28
Vti1b	3.66991e-57	0.341829	0.164	0.071	8.04187e-53	2	Vti1b
St14	3.78757e-57	0.357918	0.17	0.075	8.2997e-53	2	St14
Tbcb	4.09098e-57	0.34929	0.2	0.094	8.96457e-53	2	Tbcb
Paip2	4.24434e-57	0.253029	0.339	0.188	9.30062e-53	2	Paip2
Gtf3c6	4.33034e-57	0.354811	0.203	0.096	9.48907e-53	2	Gtf3c6
Glod4	5.26811e-57	0.412042	0.163	0.071	1.1544e-52	2	Glod4
Baz2a	5.51641e-57	0.284633	0.126	0.048	1.20881e-52	2	Baz2a
Cox6b1	6.29183e-57	0.366432	0.554	0.361	1.37873e-52	2	Cox6b1
Golgb1	7.53008e-57	0.384828	0.262	0.137	1.65007e-52	2	Golgb1
Tmem134	7.56967e-57	0.349011	0.193	0.09	1.65874e-52	2	Tmem134
Grhpr	1.92167e-56	0.396154	0.112	0.041	4.21096e-52	2	Grhpr
Commd3	2.15229e-56	0.308875	0.204	0.097	4.7163e-52	2	Commd3
Clcn3	2.56576e-56	0.360257	0.15	0.063	5.62236e-52	2	Clcn3
Dnaja2	2.9277e-56	0.344994	0.254	0.131	6.41547e-52	2	Dnaja2
Bex3	3.81218e-56	0.331156	0.214	0.104	8.35363e-52	2	Bex3
Eef1d	3.83412e-56	0.286179	0.354	0.201	8.40171e-52	2	Eef1d
Fkbp8	5.17194e-56	0.330956	0.186	0.086	1.13333e-51	2	Fkbp8
Psmc4	5.43452e-56	0.337487	0.188	0.087	1.19087e-51	2	Psmc4
Atp5d	6.07141e-56	0.336048	0.448	0.275	1.33043e-51	2	Atp5d
Atp6v1g1	6.79946e-56	0.373604	0.271	0.143	1.48997e-51	2	Atp6v1g1
Ywhaz	8.29242e-56	0.283755	0.403	0.238	1.81712e-51	2	Ywhaz
Ndufa1	8.50138e-56	0.349709	0.317	0.176	1.86291e-51	2	Ndufa1
Psmb4	8.85359e-56	0.338209	0.378	0.222	1.94009e-51	2	Psmb4
S100a13	9.88285e-56	0.349766	0.26	0.135	2.16563e-51	2	S100a13
Idh3b	1.00724e-55	0.359097	0.212	0.103	2.20716e-51	2	Idh3b
Ndufv3	1.04659e-55	0.28875	0.306	0.167	2.2934e-51	2	Ndufv3
Acp1	1.16399e-55	0.399074	0.163	0.072	2.55065e-51	2	Acp1
Nabp1	1.22051e-55	0.309374	0.118	0.044	2.67451e-51	2	Nabp1
Adipor1	2.95192e-55	0.307238	0.25	0.128	6.46854e-51	2	Adipor1
Slc25a11	3.03441e-55	0.430029	0.167	0.074	6.6493e-51	2	Slc25a11
Rab11a	3.24098e-55	0.340725	0.258	0.135	7.10195e-51	2	Rab11a
Napa	5.48526e-55	0.330483	0.21	0.101	1.20199e-50	2	Napa
Yipf1	6.33319e-55	0.28276	0.105	0.037	1.38779e-50	2	Yipf1
Cpne3	6.35823e-55	0.314881	0.237	0.12	1.39328e-50	2	Cpne3
Fam173a	1.09099e-54	0.295117	0.161	0.07	2.39069e-50	2	Fam173a
Coa3	1.11852e-54	0.426031	0.167	0.075	2.451e-50	2	Coa3
Ociad1	1.25015e-54	0.288419	0.258	0.134	2.73946e-50	2	Ociad1
Pmpcb	1.56579e-54	0.305311	0.132	0.053	3.43111e-50	2	Pmpcb
Usmg5	1.63575e-54	0.296919	0.421	0.254	3.58442e-50	2	Usmg5
Eif2s1	2.07639e-54	0.316067	0.188	0.088	4.54999e-50	2	Eif2s1
Gcc2	2.54768e-54	0.329146	0.103	0.037	5.58274e-50	2	Gcc2
H1f0	2.57857e-54	0.430757	0.191	0.09	5.65042e-50	2	H1f0
Cmc1	4.55332e-54	0.34496	0.157	0.068	9.9777e-50	2	Cmc1
Strn3	5.30863e-54	0.285159	0.145	0.061	1.16328e-49	2	Strn3
Twf1	5.8565e-54	0.38684	0.17	0.077	1.28334e-49	2	Twf1
Ap2s1	8.33351e-54	0.331035	0.225	0.113	1.82612e-49	2	Ap2s1
Ifi27	9.20791e-54	0.36965	0.361	0.211	2.01773e-49	2	Ifi27
Trappc3	9.33392e-54	0.36883	0.108	0.04	2.04534e-49	2	Trappc3
Coq9	9.79118e-54	0.302705	0.109	0.04	2.14554e-49	2	Coq9
Exoc5	1.53585e-53	0.299535	0.102	0.036	3.36551e-49	2	Exoc5
Hp1bp3	2.04459e-53	0.283757	0.25	0.13	4.4803e-49	2	Hp1bp3
Slc50a1	2.26088e-53	0.284738	0.116	0.044	4.95427e-49	2	Slc50a1
Rtn4	2.27915e-53	0.301173	0.301	0.166	4.99431e-49	2	Rtn4
Dhx32	2.40718e-53	0.433804	0.118	0.046	5.27486e-49	2	Dhx32
Ndufv1	2.94847e-53	0.307689	0.137	0.056	6.46099e-49	2	Ndufv1
Oaz2	3.23113e-53	0.309282	0.122	0.048	7.08039e-49	2	Oaz2
Pisd-ps1	3.67214e-53	0.362067	0.118	0.045	8.04675e-49	2	Pisd-ps1
Psma3	4.29228e-53	0.339098	0.214	0.106	9.40567e-49	2	Psma3
Stoml2	6.74858e-53	0.374317	0.147	0.063	1.47882e-48	2	Stoml2
Pdzk1ip1	9.16063e-53	0.305859	0.107	0.039	2.00737e-48	2	Pdzk1ip1
Med31	9.8648e-53	0.34147	0.101	0.036	2.16167e-48	2	Med31
Appl2	1.04267e-52	0.324021	0.124	0.049	2.28481e-48	2	Appl2
Wls	1.71895e-52	0.31096	0.23	0.117	3.76674e-48	2	Wls
Vps4b	1.90889e-52	0.258051	0.208	0.101	4.18295e-48	2	Vps4b
Mlf2	2.74181e-52	0.367009	0.193	0.093	6.00814e-48	2	Mlf2
Sra1	2.97491e-52	0.297693	0.183	0.086	6.51893e-48	2	Sra1
Iah1	3.80382e-52	0.256223	0.114	0.044	8.33531e-48	2	Iah1
Higd2a	3.93556e-52	0.278272	0.244	0.126	8.62399e-48	2	Higd2a
Cox14	4.1759e-52	0.309739	0.281	0.152	9.15066e-48	2	Cox14
Agtrap	4.709e-52	0.268232	0.101	0.036	1.03188e-47	2	Agtrap
Snrpd3	5.8309e-52	0.267299	0.297	0.164	1.27772e-47	2	Snrpd3
Atp2a2	6.14763e-52	0.293743	0.158	0.07	1.34713e-47	2	Atp2a2
Cyth2	7.0445e-52	0.323774	0.134	0.056	1.54366e-47	2	Cyth2
Hsd17b10	1.53241e-51	0.307892	0.197	0.096	3.35796e-47	2	Hsd17b10
Ccs	1.7967e-51	0.350788	0.102	0.037	3.9371e-47	2	Ccs
Cops7a	1.80727e-51	0.356882	0.132	0.055	3.96028e-47	2	Cops7a
Gsto1	2.55156e-51	0.411015	0.237	0.124	5.59123e-47	2	Gsto1
Rnf114	2.74858e-51	0.260905	0.191	0.092	6.02297e-47	2	Rnf114
Abhd12	2.94406e-51	0.270421	0.114	0.044	6.45133e-47	2	Abhd12
Hint1	3.39766e-51	0.284569	0.394	0.235	7.44529e-47	2	Hint1
BC031181	3.57206e-51	0.254184	0.202	0.099	7.82747e-47	2	BC031181
Cox7b	3.86819e-51	0.310262	0.494	0.315	8.47636e-47	2	Cox7b
Bcap31	3.88049e-51	0.32235	0.278	0.152	8.50331e-47	2	Bcap31
Dnajb4	4.35275e-51	0.250933	0.137	0.058	9.53819e-47	2	Dnajb4
Sppl2a	6.53067e-51	0.332818	0.216	0.109	1.43107e-46	2	Sppl2a
Tomm7	6.74048e-51	0.30015	0.399	0.24	1.47704e-46	2	Tomm7
H2-D1	7.61811e-51	0.302866	0.806	0.662	1.66936e-46	2	H2-D1
Aktip	1.03353e-50	0.310507	0.117	0.046	2.26478e-46	2	Aktip
Pdha1	1.29726e-50	0.390021	0.171	0.08	2.84268e-46	2	Pdha1
Tsen34	1.58705e-50	0.357651	0.141	0.061	3.47769e-46	2	Tsen34
Mrpl52	1.63565e-50	0.311793	0.353	0.208	3.5842e-46	2	Mrpl52
Psmd10	1.7042e-50	0.392734	0.129	0.053	3.7344e-46	2	Psmd10
Ndufs5	2.43984e-50	0.321179	0.123	0.05	5.34643e-46	2	Ndufs5
Ndufa6	2.70418e-50	0.266696	0.44	0.272	5.92567e-46	2	Ndufa6
Cox6a1	2.9013e-50	0.32039	0.603	0.412	6.35761e-46	2	Cox6a1
Fxyd6	3.06312e-50	0.43051	0.11	0.042	6.71222e-46	2	Fxyd6
Mtfr1l	3.23117e-50	0.336771	0.105	0.039	7.08047e-46	2	Mtfr1l
Suclg1	3.27308e-50	0.298809	0.198	0.097	7.17229e-46	2	Suclg1
Psmc6	3.59794e-50	0.339109	0.216	0.109	7.88417e-46	2	Psmc6
Psmd7	4.08387e-50	0.321857	0.293	0.163	8.94899e-46	2	Psmd7
Prelid3b	7.2442e-50	0.343066	0.116	0.046	1.58742e-45	2	Prelid3b
Dap3	7.70695e-50	0.358467	0.147	0.064	1.68882e-45	2	Dap3
Uqcrc2	7.92847e-50	0.336966	0.271	0.149	1.73736e-45	2	Uqcrc2
Snw1	1.02054e-49	0.292315	0.315	0.18	2.2363e-45	2	Snw1
Pdcl3	1.24608e-49	0.269738	0.179	0.085	2.73053e-45	2	Pdcl3
Atp5a1	1.37217e-49	0.261619	0.422	0.258	3.00683e-45	2	Atp5a1
Wasl	1.46804e-49	0.360952	0.15	0.067	3.21691e-45	2	Wasl
Naxe	1.59288e-49	0.344144	0.175	0.083	3.49049e-45	2	Naxe
Nemf	1.8363e-49	0.272397	0.234	0.122	4.02389e-45	2	Nemf
Vdac2	2.18945e-49	0.316194	0.248	0.133	4.79775e-45	2	Vdac2
Celf1	2.96521e-49	0.287179	0.165	0.076	6.49767e-45	2	Celf1
Hnrnpab	3.02169e-49	0.313655	0.498	0.323	6.62142e-45	2	Hnrnpab
Snx4	3.28892e-49	0.293358	0.16	0.073	7.20701e-45	2	Snx4
Mif	4.2965e-49	0.260987	0.429	0.263	9.41492e-45	2	Mif
Atp1a1	4.87154e-49	0.284995	0.198	0.098	1.0675e-44	2	Atp1a1
Mrpl58	5.15097e-49	0.316436	0.145	0.063	1.12873e-44	2	Mrpl58
Brd3	5.82791e-49	0.414207	0.155	0.07	1.27707e-44	2	Brd3
Naa38	6.57816e-49	0.327729	0.217	0.111	1.44147e-44	2	Naa38
Syap1	7.07958e-49	0.321247	0.164	0.076	1.55135e-44	2	Syap1
Nfe2l1	7.73369e-49	0.2806	0.232	0.121	1.69468e-44	2	Nfe2l1
Chmp1a	8.01217e-49	0.30423	0.112	0.044	1.75571e-44	2	Chmp1a
Mrpl38	1.01745e-48	0.340384	0.131	0.055	2.22955e-44	2	Mrpl38
Gadd45a	1.71737e-48	0.334968	0.149	0.066	3.76328e-44	2	Gadd45a
Pak1	2.30584e-48	0.334542	0.154	0.07	5.05279e-44	2	Pak1
Spcs2	2.38269e-48	0.262015	0.421	0.26	5.22118e-44	2	Spcs2
Stub1	2.74248e-48	0.252839	0.163	0.075	6.00959e-44	2	Stub1
Psmd14	2.91171e-48	0.349261	0.189	0.093	6.38042e-44	2	Psmd14
Atp5j2	2.93939e-48	0.276251	0.505	0.328	6.44109e-44	2	Atp5j2
Glrx2	3.134e-48	0.329699	0.157	0.072	6.86753e-44	2	Glrx2
Nub1	3.18922e-48	0.284432	0.107	0.041	6.98854e-44	2	Nub1
Pebp1	3.42013e-48	0.32807	0.222	0.116	7.49453e-44	2	Pebp1
Stard10	4.12939e-48	0.301197	0.102	0.039	9.04874e-44	2	Stard10
Nmi	4.35858e-48	0.288315	0.141	0.061	9.55096e-44	2	Nmi
Csnk1a1	4.47258e-48	0.314418	0.466	0.297	9.80077e-44	2	Csnk1a1
Gabarapl2	5.10603e-48	0.27139	0.153	0.069	1.11888e-43	2	Gabarapl2
Esrp1	6.37327e-48	0.33989	0.115	0.046	1.39658e-43	2	Esrp1
Map2k2	7.83823e-48	0.258035	0.222	0.115	1.71759e-43	2	Map2k2
Snrpd2	1.0951e-47	0.285166	0.293	0.165	2.39969e-43	2	Snrpd2
Nfu1	1.38984e-47	0.314536	0.124	0.051	3.04555e-43	2	Nfu1
Fkbp4	1.45499e-47	0.263226	0.196	0.097	3.18832e-43	2	Fkbp4
Por	1.57524e-47	0.306346	0.106	0.041	3.45182e-43	2	Por
Mrpl20	1.71577e-47	0.264314	0.191	0.094	3.75978e-43	2	Mrpl20
Ndufa4	1.96914e-47	0.302824	0.509	0.33	4.31497e-43	2	Ndufa4
Rab18	2.07118e-47	0.289108	0.208	0.106	4.53857e-43	2	Rab18
Glo1	2.27628e-47	0.27759	0.101	0.038	4.98801e-43	2	Glo1
Psma4	2.29215e-47	0.253412	0.312	0.18	5.0228e-43	2	Psma4
Srrm1	2.95719e-47	0.254672	0.427	0.266	6.48009e-43	2	Srrm1
Mrpl57	3.13192e-47	0.288616	0.214	0.11	6.86297e-43	2	Mrpl57
Spcs1	4.30192e-47	0.302227	0.354	0.211	9.4268e-43	2	Spcs1
Mrps14	5.39429e-47	0.250761	0.24	0.128	1.18205e-42	2	Mrps14
Tmem109	8.38214e-47	0.330928	0.114	0.046	1.83678e-42	2	Tmem109
Cuta	1.04417e-46	0.288644	0.201	0.102	2.28808e-42	2	Cuta
Mrpl43	1.11361e-46	0.304717	0.147	0.066	2.44025e-42	2	Mrpl43
Lta4h	1.19118e-46	0.254824	0.149	0.067	2.61024e-42	2	Lta4h
Rad50	1.84403e-46	0.302755	0.159	0.074	4.04082e-42	2	Rad50
Polr2c	2.08591e-46	0.335953	0.148	0.067	4.57085e-42	2	Polr2c
Atp5g1	2.19464e-46	0.253203	0.315	0.183	4.80911e-42	2	Atp5g1
Tomm22	2.54491e-46	0.328211	0.226	0.12	5.57665e-42	2	Tomm22
Plscr3	3.66555e-46	0.374773	0.11	0.044	8.03231e-42	2	Plscr3
Ywhae	4.23436e-46	0.282035	0.34	0.202	9.27876e-42	2	Ywhae
Sec14l1	4.24172e-46	0.315959	0.132	0.057	9.29489e-42	2	Sec14l1
Gpx4	4.98473e-46	0.300749	0.199	0.101	1.0923e-41	2	Gpx4
Ndufa11	5.19998e-46	0.254915	0.283	0.16	1.13947e-41	2	Ndufa11
Kif1b	5.26976e-46	0.312374	0.151	0.069	1.15476e-41	2	Kif1b
Pfdn2	6.27074e-46	0.255768	0.183	0.09	1.37411e-41	2	Pfdn2
Eif1a	9.1556e-46	0.252667	0.201	0.102	2.00627e-41	2	Eif1a
Sc5d	9.22974e-46	0.283058	0.101	0.039	2.02251e-41	2	Sc5d
Ccdc124	1.00609e-45	0.27779	0.145	0.065	2.20464e-41	2	Ccdc124
Kmt5a	1.02168e-45	0.290601	0.143	0.064	2.2388e-41	2	Kmt5a
Pef1	1.1848e-45	0.292734	0.1	0.039	2.59625e-41	2	Pef1
Igsf8	1.94143e-45	0.298063	0.133	0.058	4.25425e-41	2	Igsf8
Dnajc10	2.9156e-45	0.282286	0.112	0.046	6.38895e-41	2	Dnajc10
Cops6	3.41811e-45	0.292546	0.198	0.101	7.4901e-41	2	Cops6
Ddi2	3.63048e-45	0.334995	0.11	0.045	7.95547e-41	2	Ddi2
Eif4h	3.7796e-45	0.259498	0.212	0.111	8.28225e-41	2	Eif4h
Gm3699	4.4251e-45	0.274893	0.297	0.172	9.69673e-41	2	Gm3699
Qars	6.01855e-45	0.290869	0.155	0.072	1.31885e-40	2	Qars
Psmd1	6.82109e-45	0.269262	0.211	0.11	1.4947e-40	2	Psmd1
Grpel1	8.09535e-45	0.311633	0.175	0.086	1.77393e-40	2	Grpel1
Gigyf2	8.13728e-45	0.277855	0.132	0.058	1.78312e-40	2	Gigyf2
Ndufa10	9.14687e-45	0.267581	0.259	0.144	2.00435e-40	2	Ndufa10
Ube2r2	1.30471e-44	0.372394	0.285	0.164	2.85901e-40	2	Ube2r2
B230219D22Rik	1.76799e-44	0.297657	0.153	0.071	3.8742e-40	2	B230219D22Rik
Pabpn1	2.69645e-44	0.293864	0.117	0.049	5.90873e-40	2	Pabpn1
Sdhc	3.36977e-44	0.25278	0.219	0.117	7.38418e-40	2	Sdhc
Pfdn1	4.42512e-44	0.31366	0.255	0.142	9.69676e-40	2	Pfdn1
Ctnnb1	4.62999e-44	0.263935	0.192	0.098	1.01457e-39	2	Ctnnb1
Tardbp	5.66056e-44	0.250017	0.18	0.089	1.2404e-39	2	Tardbp
Cycs	5.66848e-44	0.274743	0.263	0.147	1.24213e-39	2	Cycs
Eloc	5.71097e-44	0.271433	0.259	0.145	1.25145e-39	2	Eloc
Akr1a1	6.56547e-44	0.259769	0.458	0.294	1.43869e-39	2	Akr1a1
Jund	6.63847e-44	0.279441	0.686	0.505	1.45469e-39	2	Jund
Hacd3	7.16893e-44	0.267594	0.114	0.047	1.57093e-39	2	Hacd3
Uqcrq	9.12314e-44	0.297977	0.381	0.238	1.99915e-39	2	Uqcrq
Tmed10	1.02843e-43	0.254276	0.328	0.195	2.2536e-39	2	Tmed10
Ndufs7	1.03446e-43	0.250766	0.22	0.117	2.26682e-39	2	Ndufs7
Thoc2	1.11479e-43	0.263431	0.238	0.13	2.44284e-39	2	Thoc2
Cct7	1.14118e-43	0.265609	0.248	0.137	2.50067e-39	2	Cct7
Tjp2	1.16335e-43	0.268031	0.138	0.062	2.54925e-39	2	Tjp2
Mindy2	1.62106e-43	0.264166	0.107	0.043	3.55222e-39	2	Mindy2
F11r	2.37322e-43	0.285974	0.14	0.064	5.20044e-39	2	F11r
Galk1	2.68987e-43	0.32562	0.111	0.046	5.89432e-39	2	Galk1
Sgta	7.69455e-43	0.259665	0.125	0.055	1.68611e-38	2	Sgta
Rhob	1.31223e-42	0.298495	0.237	0.131	2.87548e-38	2	Rhob
Gpx1	1.40209e-42	0.27378	0.64	0.449	3.07241e-38	2	Gpx1
Ndufa9	2.0277e-42	0.333607	0.165	0.081	4.4433e-38	2	Ndufa9
Stxbp2	2.39874e-42	0.28124	0.114	0.048	5.25635e-38	2	Stxbp2
Ech1	2.96172e-42	0.267435	0.2	0.105	6.49002e-38	2	Ech1
Cryzl1	4.30826e-42	0.343403	0.108	0.045	9.4407e-38	2	Cryzl1
Mrpl24	5.61246e-42	0.269067	0.191	0.098	1.22986e-37	2	Mrpl24
Zmiz1	6.09624e-42	0.289763	0.147	0.069	1.33587e-37	2	Zmiz1
Ubqln1	7.39134e-42	0.343722	0.17	0.085	1.61966e-37	2	Ubqln1
Ptpn11	1.11515e-41	0.289982	0.138	0.063	2.44362e-37	2	Ptpn11
Mtch2	1.41183e-41	0.277901	0.185	0.095	3.09374e-37	2	Mtch2
Arpc1a	1.48735e-41	0.318476	0.211	0.113	3.25924e-37	2	Arpc1a
Chchd2	1.76214e-41	0.254804	0.477	0.313	3.86137e-37	2	Chchd2
Pgrmc1	1.85384e-41	0.272082	0.146	0.069	4.06231e-37	2	Pgrmc1
Rnf11	1.97897e-41	0.280569	0.2	0.105	4.33652e-37	2	Rnf11
Rnf181	2.76047e-41	0.299299	0.108	0.045	6.04901e-37	2	Rnf181
Bri3bp	4.5281e-41	0.300436	0.104	0.043	9.92242e-37	2	Bri3bp
Rer1	8.21179e-41	0.253142	0.193	0.101	1.79945e-36	2	Rer1
Eif3i	9.79054e-41	0.27293	0.32	0.194	2.1454e-36	2	Eif3i
Wapl	1.39872e-40	0.320806	0.184	0.095	3.06501e-36	2	Wapl
Cops3	1.53415e-40	0.336379	0.13	0.059	3.36178e-36	2	Cops3
Hcfc1r1	1.59003e-40	0.286922	0.226	0.124	3.48424e-36	2	Hcfc1r1
Selenof	2.12345e-40	0.306662	0.331	0.202	4.65311e-36	2	Selenof
Fam129b	2.47883e-40	0.325236	0.117	0.051	5.43186e-36	2	Fam129b
Plcb4	2.68476e-40	0.253135	0.101	0.041	5.88312e-36	2	Plcb4
Tpd52l2	4.50136e-40	0.273001	0.185	0.096	9.86384e-36	2	Tpd52l2
Tm9sf2	5.08259e-40	0.282389	0.119	0.052	1.11375e-35	2	Tm9sf2
Cnot6	7.07434e-40	0.258269	0.127	0.058	1.5502e-35	2	Cnot6
Etfa	9.22749e-40	0.275826	0.236	0.133	2.02202e-35	2	Etfa
Tsix	2.0076e-39	0.292768	0.1	0.041	4.39926e-35	2	Tsix
2210016L21Rik	2.21264e-39	0.331912	0.156	0.077	4.84857e-35	2	2210016L21Rik
Ap1s1	2.74392e-39	0.272228	0.131	0.061	6.01275e-35	2	Ap1s1
Rnf6	9.66482e-39	0.29041	0.14	0.067	2.11785e-34	2	Rnf6
Gm26532	1.52451e-38	0.258164	0.122	0.055	3.34065e-34	2	Gm26532
Smagp	2.67368e-38	0.269212	0.145	0.071	5.85884e-34	2	Smagp
Cox6c	3.34983e-38	0.266706	0.556	0.384	7.34047e-34	2	Cox6c
Dars	3.95226e-38	0.329061	0.119	0.054	8.66059e-34	2	Dars
Cbx6	5.7708e-38	0.315137	0.104	0.044	1.26456e-33	2	Cbx6
Ccser2	8.08011e-38	0.252909	0.13	0.061	1.77059e-33	2	Ccser2
Gspt1	1.19669e-37	0.263729	0.194	0.105	2.62231e-33	2	Gspt1
Gm12338	1.53286e-37	0.295451	0.164	0.084	3.35895e-33	2	Gm12338
Hif1a	2.26957e-37	0.262099	0.104	0.045	4.9733e-33	2	Hif1a
Sec62	2.335e-37	0.278682	0.436	0.29	5.11669e-33	2	Sec62
Malat1	2.82313e-37	0.469941	0.925	0.856	6.18633e-33	2	Malat1
Jagn1	4.33513e-37	0.268574	0.101	0.043	9.49958e-33	2	Jagn1
Prmt1	4.49134e-37	0.252118	0.128	0.06	9.84187e-33	2	Prmt1
Hras	5.8366e-37	0.270793	0.113	0.05	1.27897e-32	2	Hras
Psmd6	5.97885e-37	0.300645	0.151	0.075	1.31015e-32	2	Psmd6
Ehmt2	8.99744e-37	0.281921	0.118	0.054	1.97161e-32	2	Ehmt2
Mrpl27	1.1571e-36	0.264158	0.123	0.057	2.53555e-32	2	Mrpl27
Ypel5	2.21873e-36	0.259514	0.14	0.068	4.86189e-32	2	Ypel5
Pisd	2.44302e-36	0.254192	0.122	0.057	5.35339e-32	2	Pisd
Ptma	2.83235e-36	0.279609	0.688	0.525	6.20653e-32	2	Ptma
Cox7c	5.32123e-36	0.255691	0.605	0.432	1.16604e-31	2	Cox7c
Csad	5.68895e-36	0.33225	0.124	0.059	1.24662e-31	2	Csad
Ufc1	6.9439e-36	0.287781	0.214	0.12	1.52162e-31	2	Ufc1
Ddx47	8.55139e-36	0.261018	0.112	0.051	1.87387e-31	2	Ddx47
N6amt1	1.53074e-35	0.260447	0.128	0.061	3.35432e-31	2	N6amt1
Clip1	2.338e-35	0.278947	0.143	0.071	5.12325e-31	2	Clip1
Pum1	4.14395e-35	0.256707	0.117	0.054	9.08064e-31	2	Pum1
Jkamp	7.0405e-35	0.293666	0.116	0.054	1.54279e-30	2	Jkamp
Cox20	7.80383e-35	0.257335	0.2	0.111	1.71005e-30	2	Cox20
Kdm5b	1.36627e-34	0.269567	0.132	0.064	2.99392e-30	2	Kdm5b
Uba1	2.53666e-34	0.263269	0.132	0.064	5.55857e-30	2	Uba1
Pdzd11	3.71699e-34	0.302883	0.103	0.046	8.14504e-30	2	Pdzd11
Dync1li2	8.43955e-34	0.266849	0.107	0.049	1.84936e-29	2	Dync1li2
Ppa2	3.46476e-33	0.25128	0.1	0.045	7.59233e-29	2	Ppa2
Dync1i2	2.90093e-32	0.254692	0.281	0.174	6.35682e-28	2	Dync1i2
Clpx	4.8877e-32	0.306117	0.101	0.046	1.07104e-27	2	Clpx
Stk25	5.40393e-32	0.277762	0.113	0.054	1.18416e-27	2	Stk25
Ak3	1.33243e-31	0.27322	0.138	0.071	2.91975e-27	2	Ak3
Tmem126a	3.22846e-31	0.279159	0.123	0.061	7.07452e-27	2	Tmem126a
Dag1	1.23e-30	0.267821	0.121	0.06	2.6953e-26	2	Dag1
B4galt1	1.46265e-30	0.259532	0.121	0.06	3.2051e-26	2	B4galt1
Aldh7a1	1.63074e-30	0.27072	0.122	0.061	3.57344e-26	2	Aldh7a1
Marveld3	2.53375e-30	0.2921	0.1	0.046	5.55221e-26	2	Marveld3
Maged1	4.06037e-30	0.267036	0.162	0.089	8.89748e-26	2	Maged1
Abcd3	4.69522e-30	0.281259	0.143	0.076	1.02886e-25	2	Abcd3
Ppp1r7	5.28657e-29	0.252225	0.106	0.051	1.15845e-24	2	Ppp1r7
Aga	6.31319e-29	0.256921	0.1	0.047	1.38341e-24	2	Aga
Mnat1	3.83165e-28	0.257336	0.132	0.069	8.3963e-24	2	Mnat1
Lzts2	8.21592e-27	0.264115	0.108	0.054	1.80035e-22	2	Lzts2
Acadm	9.56118e-26	0.314086	0.147	0.082	2.09514e-21	2	Acadm
Rnf122	1.121e-23	0.279929	0.101	0.052	2.45644e-19	2	Rnf122
Scgb2b27	0	3.52568	0.352	0.061	0	3	Scgb2b27
Car6	0	3.32297	0.3	0.029	0	3	Car6
Thrsp	0	2.5232	0.39	0.04	0	3	Thrsp
Lalba	0	2.35457	0.384	0.105	0	3	Lalba
Xbp1	0	1.59992	0.575	0.216	0	3	Xbp1
Wif1	0	1.5777	0.118	0.007	0	3	Wif1
Emid1	0	1.54981	0.322	0.068	0	3	Emid1
Wap	0	1.49528	0.14	0.013	0	3	Wap
Csn3	0	1.4173	0.919	0.551	0	3	Csn3
Trf	0	1.3645	0.68	0.319	0	3	Trf
Phlda1	0	1.30554	0.724	0.332	0	3	Phlda1
Dbi	0	1.25356	0.802	0.422	0	3	Dbi
Wfdc18	0	1.19539	0.891	0.497	0	3	Wfdc18
Lcn2	0	0.903457	0.918	0.483	0	3	Lcn2
Plet1	1.18099e-306	1.06319	0.666	0.283	2.5879e-302	3	Plet1
Aldoc	1.71452e-304	1.55244	0.478	0.172	3.75703e-300	3	Aldoc
Atp6v1c2	9.50575e-291	1.31846	0.253	0.054	2.083e-286	3	Atp6v1c2
PYMT	2.51636e-290	1.1352	0.662	0.286	5.5141e-286	3	PYMT
Rps27l	1.4429e-273	1.21963	0.688	0.37	3.16183e-269	3	Rps27l
Kcnn4	1.35861e-258	1.32204	0.359	0.112	2.97713e-254	3	Kcnn4
Pgp	1.5064e-252	1.30533	0.368	0.119	3.30097e-248	3	Pgp
4931406C07Rik	1.42551e-241	1.28929	0.362	0.118	3.12371e-237	3	4931406C07Rik
Folr1	2.06217e-235	1.29479	0.292	0.083	4.51883e-231	3	Folr1
Lgals7	6.58143e-207	1.23675	0.302	0.095	1.44219e-202	3	Lgals7
Ehf	1.68427e-205	1.00809	0.498	0.214	3.69073e-201	3	Ehf
Aqp5	2.44159e-203	1.29363	0.345	0.123	5.35025e-199	3	Aqp5
Tpd52l1	1.90745e-199	1.05426	0.224	0.058	4.17979e-195	3	Tpd52l1
Lmo4	7.46211e-189	1.0243	0.469	0.207	1.63517e-184	3	Lmo4
Secisbp2l	2.0974e-181	1.08241	0.365	0.141	4.59603e-177	3	Secisbp2l
Epcam	1.53835e-174	0.725044	0.744	0.406	3.371e-170	3	Epcam
Spint2	4.0313e-167	0.872881	0.503	0.239	8.83378e-163	3	Spint2
Cited2	1.39644e-160	1.02994	0.327	0.125	3.06002e-156	3	Cited2
Pigr	1.15459e-159	1.25108	0.206	0.059	2.53005e-155	3	Pigr
Fam20a	2.94459e-159	1.01435	0.153	0.035	6.45247e-155	3	Fam20a
Mfsd4a	4.42683e-159	0.973609	0.116	0.021	9.70051e-155	3	Mfsd4a
Col9a1	1.44422e-153	0.93337	0.165	0.041	3.16472e-149	3	Col9a1
Fblim1	3.69932e-152	0.945047	0.242	0.079	8.10633e-148	3	Fblim1
Crip2	2.10533e-151	0.88189	0.442	0.205	4.6134e-147	3	Crip2
Fam213a	5.52017e-147	0.947762	0.223	0.071	1.20963e-142	3	Fam213a
Mt1	1.2043e-144	0.92208	0.648	0.396	2.63899e-140	3	Mt1
Kctd14	4.16286e-142	0.987728	0.138	0.032	9.12207e-138	3	Kctd14
Tceal9	5.18032e-142	0.858434	0.558	0.307	1.13516e-137	3	Tceal9
Cldn3	8.90321e-142	0.754296	0.533	0.273	1.95096e-137	3	Cldn3
Ndufb9	1.38242e-139	0.902754	0.429	0.207	3.02929e-135	3	Ndufb9
Marcksl1	2.44163e-130	0.857082	0.343	0.148	5.35035e-126	3	Marcksl1
Ldha	7.50273e-128	0.904687	0.592	0.358	1.64407e-123	3	Ldha
Fam3c	8.26901e-126	0.930266	0.298	0.123	1.81199e-121	3	Fam3c
Errfi1	1.13075e-123	0.883363	0.43	0.214	2.47781e-119	3	Errfi1
Mgst1	1.87066e-123	0.764699	0.55	0.305	4.09917e-119	3	Mgst1
Fxyd3	5.79745e-123	0.656607	0.581	0.319	1.2704e-118	3	Fxyd3
Map1lc3a	7.48913e-123	0.832895	0.315	0.135	1.64109e-118	3	Map1lc3a
Mt2	2.39558e-122	0.814198	0.433	0.218	5.24943e-118	3	Mt2
Cebpb	9.12997e-122	1.04089	0.328	0.144	2.00065e-117	3	Cebpb
Fabp5	4.35785e-119	0.813168	0.272	0.108	9.54936e-115	3	Fabp5
Etv1	1.49595e-116	0.877216	0.187	0.061	3.27808e-112	3	Etv1
Ss18l2	5.15765e-116	0.872035	0.213	0.075	1.1302e-111	3	Ss18l2
Arg1	7.67393e-115	1.00183	0.173	0.054	1.68159e-110	3	Arg1
Elf5	8.91393e-112	0.841221	0.226	0.084	1.95331e-107	3	Elf5
Dennd2d	5.53992e-111	0.908105	0.221	0.082	1.21396e-106	3	Dennd2d
Mcfd2	6.23756e-111	0.848309	0.252	0.101	1.36684e-106	3	Mcfd2
Cd24a	6.48789e-111	0.65284	0.462	0.24	1.42169e-106	3	Cd24a
Npnt	2.6936e-109	0.723849	0.132	0.035	5.90249e-105	3	Npnt
Actn4	3.09489e-109	0.650558	0.56	0.321	6.78183e-105	3	Actn4
Lrg1	4.74924e-106	0.990903	0.333	0.156	1.0407e-101	3	Lrg1
Tcn2	8.1606e-106	0.867904	0.264	0.111	1.78823e-101	3	Tcn2
Sec61b	5.40428e-105	0.765151	0.436	0.234	1.18424e-100	3	Sec61b
Ssr2	1.12767e-104	0.72341	0.375	0.186	2.47105e-100	3	Ssr2
Ndufa4	2.60601e-102	0.679245	0.55	0.327	5.71056e-98	3	Ndufa4
Serp1	3.55508e-102	0.738826	0.388	0.198	7.79026e-98	3	Serp1
Stac2	1.94054e-101	0.709635	0.123	0.033	4.25231e-97	3	Stac2
Csad	9.28573e-101	0.781502	0.167	0.055	2.03478e-96	3	Csad
1110008P14Rik	1.23883e-100	0.750431	0.337	0.162	2.71465e-96	3	1110008P14Rik
Syne4	3.50284e-100	0.708681	0.15	0.046	7.67577e-96	3	Syne4
Abhd5	1.06973e-99	0.792412	0.194	0.07	2.34409e-95	3	Abhd5
Car12	1.82269e-98	0.86169	0.16	0.052	3.99407e-94	3	Car12
Rab3d	2.21842e-97	0.764116	0.163	0.054	4.86123e-93	3	Rab3d
Cd81	2.54604e-97	0.624979	0.592	0.362	5.57914e-93	3	Cd81
Sox4	1.62585e-96	0.641252	0.451	0.246	3.56272e-92	3	Sox4
Tgfb2	1.6716e-96	0.728132	0.134	0.039	3.66298e-92	3	Tgfb2
Dhrs7	2.13495e-95	0.780734	0.186	0.067	4.67831e-91	3	Dhrs7
Taf1d	3.92025e-94	0.687828	0.476	0.273	8.59043e-90	3	Taf1d
Sec11c	8.08605e-94	0.728555	0.344	0.172	1.7719e-89	3	Sec11c
Nans	8.74404e-94	0.675589	0.21	0.082	1.91608e-89	3	Nans
Mrps6	1.57722e-92	0.735406	0.22	0.089	3.45617e-88	3	Mrps6
Irx3	4.1405e-91	0.728072	0.228	0.095	9.07308e-87	3	Irx3
Dusp6	7.27133e-91	0.740255	0.305	0.146	1.59337e-86	3	Dusp6
Srebf1	1.52046e-90	0.751359	0.214	0.086	3.33177e-86	3	Srebf1
Taldo1	2.46582e-90	0.732927	0.416	0.23	5.40335e-86	3	Taldo1
Cited4	3.99962e-90	0.798718	0.225	0.093	8.76436e-86	3	Cited4
Cox7b	7.14784e-90	0.649461	0.517	0.314	1.56631e-85	3	Cox7b
Ldhb	4.78343e-89	0.71647	0.167	0.059	1.04819e-84	3	Ldhb
Fermt2	4.29525e-88	0.684955	0.294	0.138	9.41219e-84	3	Fermt2
Ndufc2	5.18502e-87	0.686052	0.439	0.249	1.13619e-82	3	Ndufc2
Cox6b1	5.65394e-87	0.602286	0.572	0.361	1.23895e-82	3	Cox6b1
5330417C22Rik	7.54251e-87	0.707746	0.128	0.039	1.65279e-82	3	5330417C22Rik
Etnk1	5.7602e-85	0.686115	0.177	0.066	1.26223e-80	3	Etnk1
Cldn7	9.78764e-85	0.743632	0.286	0.137	2.14476e-80	3	Cldn7
Gjb2	1.22114e-84	0.676823	0.101	0.027	2.67589e-80	3	Gjb2
Trib1	9.80754e-84	0.604941	0.389	0.208	2.14913e-79	3	Trib1
2010111I01Rik	1.57371e-83	0.613366	0.25	0.112	3.44848e-79	3	2010111I01Rik
Ak3	3.66882e-83	0.695821	0.177	0.068	8.03948e-79	3	Ak3
Ergic2	7.5681e-83	0.725728	0.212	0.088	1.6584e-78	3	Ergic2
Mien1	7.8234e-83	0.680076	0.305	0.151	1.71434e-78	3	Mien1
Irx1	3.93476e-82	0.720368	0.202	0.082	8.62223e-78	3	Irx1
Mgll	1.87096e-81	0.678622	0.128	0.04	4.09983e-77	3	Mgll
Chchd2	3.79763e-81	0.678138	0.498	0.311	8.32175e-77	3	Chchd2
Cebpd	1.49427e-80	0.748081	0.358	0.191	3.27439e-76	3	Cebpd
Rassf3	4.53113e-79	0.670964	0.162	0.06	9.92906e-75	3	Rassf3
Krt18	5.15229e-79	0.270285	0.637	0.374	1.12902e-74	3	Krt18
Eif5b	8.43049e-79	0.548779	0.55	0.351	1.84737e-74	3	Eif5b
Pdlim4	1.2903e-78	0.62856	0.14	0.048	2.82743e-74	3	Pdlim4
Crabp2	2.07731e-78	0.715624	0.19	0.076	4.55202e-74	3	Crabp2
Cmas	5.50787e-78	0.691179	0.185	0.074	1.20694e-73	3	Cmas
Uqcr11	7.30546e-78	0.60766	0.401	0.227	1.60084e-73	3	Uqcr11
Cox7c	1.01713e-77	0.536304	0.64	0.43	2.22883e-73	3	Cox7c
Ralbp1	9.96717e-76	0.626351	0.428	0.248	2.18411e-71	3	Ralbp1
Irx5	1.40288e-74	0.598797	0.183	0.074	3.07414e-70	3	Irx5
Deptor	2.75444e-74	0.674417	0.202	0.086	6.03581e-70	3	Deptor
Bckdha	5.85708e-73	0.53953	0.106	0.032	1.28346e-68	3	Bckdha
Stk39	7.76921e-73	0.605095	0.203	0.087	1.70247e-68	3	Stk39
Surf4	9.67618e-73	0.627193	0.285	0.144	2.12034e-68	3	Surf4
Nucb2	2.31574e-72	0.741371	0.278	0.141	5.07448e-68	3	Nucb2
Tmbim6	3.9696e-72	0.588621	0.52	0.333	8.69858e-68	3	Tmbim6
Pabpc1	4.74968e-72	0.361596	0.927	0.865	1.0408e-67	3	Pabpc1
Cystm1	5.83711e-72	0.617661	0.277	0.138	1.27908e-67	3	Cystm1
Chka	8.80259e-72	0.560972	0.266	0.13	1.92891e-67	3	Chka
Ift20	2.3483e-70	0.635131	0.254	0.123	5.14583e-66	3	Ift20
Papss1	5.25669e-70	0.658003	0.204	0.091	1.1519e-65	3	Papss1
Hspb1	1.08168e-69	0.555932	0.369	0.206	2.37028e-65	3	Hspb1
Nme1	2.09093e-69	0.651419	0.339	0.186	4.58185e-65	3	Nme1
Prdx1	3.78961e-69	0.513096	0.612	0.419	8.30417e-65	3	Prdx1
Ogfrl1	4.20034e-69	0.750839	0.234	0.111	9.2042e-65	3	Ogfrl1
Zfand6	6.88646e-69	0.572304	0.31	0.164	1.50903e-64	3	Zfand6
Pdap1	1.1623e-68	0.572861	0.417	0.246	2.54695e-64	3	Pdap1
Chchd10	2.6975e-68	0.62722	0.205	0.091	5.91103e-64	3	Chchd10
Plpp2	6.47792e-68	0.644117	0.191	0.084	1.41951e-63	3	Plpp2
Dynll2	2.78767e-67	0.615214	0.29	0.151	6.10863e-63	3	Dynll2
Cox6a1	1.15364e-66	0.501938	0.603	0.413	2.52798e-62	3	Cox6a1
Urah	2.6248e-66	0.618946	0.225	0.107	5.75171e-62	3	Urah
Hmgn1	2.77741e-66	0.53753	0.413	0.243	6.08614e-62	3	Hmgn1
Spcs2	3.35388e-66	0.596359	0.426	0.26	7.34935e-62	3	Spcs2
H2afj	3.55806e-66	0.559348	0.405	0.239	7.79678e-62	3	H2afj
Gnas	8.55209e-66	0.474496	0.699	0.518	1.87402e-61	3	Gnas
Pycr2	6.31426e-65	0.57528	0.124	0.044	1.38364e-60	3	Pycr2
Nfib	2.18102e-64	0.481959	0.352	0.196	4.77926e-60	3	Nfib
Atp5j2	2.25661e-64	0.525503	0.505	0.328	4.94491e-60	3	Atp5j2
Krt8	2.68192e-64	0.277914	0.53	0.318	5.8769e-60	3	Krt8
Ano1	3.76437e-64	0.676934	0.22	0.105	8.24887e-60	3	Ano1
Sars	1.72971e-63	0.520953	0.296	0.158	3.79032e-59	3	Sars
Nfix	5.17796e-63	0.585406	0.227	0.11	1.13465e-58	3	Nfix
Psma7	1.32493e-62	0.545797	0.545	0.37	2.90332e-58	3	Psma7
Pycard	7.72795e-62	0.577071	0.218	0.103	1.69343e-57	3	Pycard
P4hb	1.65581e-61	0.579573	0.44	0.277	3.62837e-57	3	P4hb
Tecr	1.70371e-61	0.568385	0.301	0.163	3.73334e-57	3	Tecr
Golph3	3.06911e-61	0.678802	0.173	0.075	6.72533e-57	3	Golph3
Hist1h2bc	3.30929e-61	0.608871	0.289	0.156	7.25164e-57	3	Hist1h2bc
Rtn3	4.6815e-61	0.523262	0.283	0.15	1.02586e-56	3	Rtn3
Atp5b	8.12864e-61	0.500288	0.54	0.361	1.78123e-56	3	Atp5b
C130026I21Rik	9.07759e-61	0.582411	0.11	0.038	1.98917e-56	3	C130026I21Rik
Pxmp4	1.53824e-60	0.498997	0.127	0.047	3.37075e-56	3	Pxmp4
Mdh1	3.3257e-60	0.553327	0.338	0.193	7.2876e-56	3	Mdh1
Trps1	4.36036e-60	0.469688	0.314	0.172	9.55486e-56	3	Trps1
Slc35b2	1.57181e-59	0.52117	0.178	0.079	3.44431e-55	3	Slc35b2
Hspb8	3.4954e-59	0.617105	0.144	0.058	7.65947e-55	3	Hspb8
Sox10	8.01372e-59	0.545997	0.161	0.068	1.75605e-54	3	Sox10
Osbpl1a	1.26065e-58	0.554947	0.127	0.048	2.76247e-54	3	Osbpl1a
Tmem59	2.71465e-58	0.468497	0.361	0.211	5.94861e-54	3	Tmem59
Uqcrb	3.45758e-58	0.516162	0.338	0.194	7.57659e-54	3	Uqcrb
Bcas2	4.78842e-58	0.508003	0.219	0.107	1.04929e-53	3	Bcas2
Egln3	5.18113e-58	0.513375	0.118	0.043	1.13534e-53	3	Egln3
Tram1	6.4766e-58	0.566776	0.24	0.122	1.41922e-53	3	Tram1
Atp5j	6.94784e-58	0.444038	0.519	0.342	1.52248e-53	3	Atp5j
Abcf1	9.73172e-58	0.582943	0.342	0.2	2.13251e-53	3	Abcf1
Atp5o	1.81199e-57	0.523067	0.355	0.209	3.97062e-53	3	Atp5o
Tob1	1.81984e-57	0.578067	0.27	0.144	3.98783e-53	3	Tob1
Atp5g1	5.18559e-57	0.537321	0.321	0.183	1.13632e-52	3	Atp5g1
Plin3	8.32825e-57	0.591682	0.193	0.091	1.82497e-52	3	Plin3
Hsp90ab1	8.72219e-57	0.337212	0.892	0.785	1.91129e-52	3	Hsp90ab1
Rps26	1.00105e-56	0.388571	0.782	0.619	2.1936e-52	3	Rps26
Atp6v1e1	1.87941e-56	0.484104	0.358	0.21	4.11836e-52	3	Atp6v1e1
Nars	4.12782e-56	0.462148	0.388	0.235	9.0453e-52	3	Nars
Cgnl1	4.16817e-56	0.608434	0.191	0.09	9.13371e-52	3	Cgnl1
Tmem37	5.48723e-56	0.655486	0.158	0.068	1.20242e-51	3	Tmem37
Rexo2	6.38062e-56	0.562179	0.255	0.135	1.39819e-51	3	Rexo2
Ndufb8	1.21791e-55	0.434483	0.334	0.193	2.66881e-51	3	Ndufb8
Hsbp1	4.9277e-55	0.503482	0.325	0.189	1.07981e-50	3	Hsbp1
Ppp1cb	5.39501e-55	0.50004	0.261	0.139	1.18221e-50	3	Ppp1cb
Atp5a1	6.15223e-55	0.467354	0.417	0.259	1.34814e-50	3	Atp5a1
Suclg1	8.75634e-55	0.541363	0.2	0.097	1.91878e-50	3	Suclg1
H3f3b	8.91491e-55	0.430364	0.767	0.615	1.95352e-50	3	H3f3b
Hes1	1.36933e-54	0.62365	0.343	0.205	3.00062e-50	3	Hes1
H1f0	1.76597e-54	0.573839	0.191	0.091	3.86978e-50	3	H1f0
Cldn4	1.99837e-54	0.494679	0.302	0.168	4.37902e-50	3	Cldn4
Aldh2	3.41431e-54	0.44317	0.211	0.104	7.48177e-50	3	Aldh2
Calm2	3.9828e-54	0.489038	0.52	0.352	8.72751e-50	3	Calm2
Ifi27	6.02291e-54	0.531669	0.355	0.212	1.3198e-49	3	Ifi27
Cald1	1.7449e-53	0.383386	0.338	0.193	3.82359e-49	3	Cald1
Dap	2.0997e-53	0.536353	0.242	0.127	4.60108e-49	3	Dap
Etfa	5.81965e-52	0.537416	0.247	0.133	1.27526e-47	3	Etfa
Mpc2	7.30849e-52	0.489952	0.313	0.181	1.60151e-47	3	Mpc2
1810022K09Rik	1.09866e-51	0.516069	0.202	0.1	2.40748e-47	3	1810022K09Rik
Hist1h1c	1.167e-51	0.578462	0.188	0.09	2.55725e-47	3	Hist1h1c
Acat1	1.25405e-51	0.526696	0.189	0.092	2.74801e-47	3	Acat1
Smim14	1.5618e-51	0.449918	0.261	0.141	3.42238e-47	3	Smim14
Hdlbp	1.63115e-51	0.411559	0.293	0.165	3.57433e-47	3	Hdlbp
Uqcr10	2.12837e-51	0.520477	0.381	0.236	4.6639e-47	3	Uqcr10
Zfand5	3.16177e-51	0.495863	0.365	0.223	6.9284e-47	3	Zfand5
Phactr1	4.27519e-51	0.518835	0.115	0.045	9.36822e-47	3	Phactr1
Mrpl17	6.77279e-51	0.533027	0.21	0.107	1.48412e-46	3	Mrpl17
Btg2	9.96868e-51	0.524752	0.512	0.35	2.18444e-46	3	Btg2
Skp1a	1.23158e-50	0.49102	0.329	0.195	2.69875e-46	3	Skp1a
Akr1a1	3.31943e-50	0.430301	0.455	0.295	7.27387e-46	3	Akr1a1
Tmed9	3.67179e-50	0.456022	0.3	0.172	8.046e-46	3	Tmed9
Atp5f1	5.87771e-50	0.458978	0.394	0.248	1.28798e-45	3	Atp5f1
Mpzl1	8.81643e-50	0.573057	0.171	0.081	1.93194e-45	3	Mpzl1
Klf6	9.38639e-50	0.560452	0.631	0.487	2.05684e-45	3	Klf6
Ap1m2	1.1561e-49	0.566052	0.123	0.05	2.53336e-45	3	Ap1m2
Tmem238	2.04205e-49	0.58417	0.124	0.051	4.47475e-45	3	Tmem238
Atpif1	5.22425e-49	0.401122	0.518	0.348	1.14479e-44	3	Atpif1
Adk	5.68474e-49	0.468958	0.119	0.048	1.2457e-44	3	Adk
Irx2	6.89038e-49	0.507455	0.21	0.108	1.50989e-44	3	Irx2
Eif5a	8.08551e-49	0.459548	0.401	0.256	1.77178e-44	3	Eif5a
Ndufb2	1.50356e-48	0.488269	0.278	0.158	3.29474e-44	3	Ndufb2
Pqlc1	1.50542e-48	0.506834	0.146	0.065	3.29884e-44	3	Pqlc1
Rab1a	2.05175e-48	0.456727	0.31	0.182	4.49599e-44	3	Rab1a
Cbr1	2.91104e-48	0.550403	0.14	0.061	6.37897e-44	3	Cbr1
Cnpy2	4.93981e-48	0.400554	0.261	0.145	1.08246e-43	3	Cnpy2
Cox7a2	5.40298e-48	0.374097	0.489	0.328	1.18396e-43	3	Cox7a2
BC003331	6.05212e-48	0.465892	0.144	0.064	1.3262e-43	3	BC003331
Cyr61	8.14766e-48	0.454805	0.365	0.226	1.7854e-43	3	Cyr61
Ceacam1	9.8712e-48	0.482608	0.184	0.091	2.16308e-43	3	Ceacam1
[truncated: 10,354 more rows]
